# Supplementary material for: The genome of Onchocerca volvulus, agent of river blindness
Source: Nat Microbiol. Author manuscript; Available in PMC 2017 Feb 15. (PMC5310847; doi:10.1038/nmicrobiol.2016.216)
Supplement: Data [file NIHMS848855-supplement-Data.xlsx]

## Sheet: Species_spec_Ovolvulus
Gene families that are specific to Onchocerca volvulus
Gene family ID	Clade-specific genes	Gene-loss events	Gene-duplication events	Product description of gene family	GO terms for gene family	GO term descriptions for gene family	Onchocerca volvulus genes	Brugia malayi genes	Caenorhabditis elegans genes
98182	WBGene00248663,WBGene00248463,WBGene00248619,WBGene00248464,WBGene00248462	0	4	Hypothetical protein	None	None	OVOC11854,OVOC11654,OVOC11810,OVOC11655,OVOC11653	None	None
105843	WBGene00242887,WBGene00245301,WBGene00239261,WBGene00243244	0	3	Hypothetical protein	None	None	OVOC6078,OVOC8492,OVOC2452,OVOC6435	None	None
112400	WBGene00245347,WBGene00245340,WBGene00249573	0	2	Ribosomal protein L20	GO:0003735,GO:0005622,GO:0005840,GO:0006412,GO:0019843	structural constituent of ribosome; intracellular; ribosome; translation; rRNA binding	OVOC8538,OVOC8531,OVOC12764	None	None
115620	WBGene00249724,WBGene00248653,WBGene00248759	0	2	Hypothetical protein	None	None	OVOC12915,OVOC11844,OVOC11950	None	None
120213	WBGene00238717,WBGene00238661	0	1	Hypothetical protein	None	None	OVOC1908,OVOC1852	None	None
120533	WBGene00247278,WBGene00247193	0	1	Hypothetical protein	GO:0046872	metal ion binding	OVOC10469,OVOC10384	None	None
122889	WBGene00244127,WBGene00244134	0	1	Hypothetical protein	None	None	OVOC7318,OVOC7325	None	None
123853	WBGene00246199,WBGene00249693	0	1	Hypothetical protein	None	None	OVOC9390,OVOC12884	None	None
124149	WBGene00244310,WBGene00249627	0	1	Hypothetical protein	None	None	OVOC7501,OVOC12818	None	None
124493	WBGene00249821,WBGene00244376	0	1	NADH dehydrogenase	GO:0016020,GO:0055114	membrane; oxidation-reduction process	OVOC12996,OVOC7567	None	None
124837	WBGene00247959,WBGene00247839	0	1	Hypothetical protein	None	None	OVOC11150,OVOC11030	None	None
125557	WBGene00247265,WBGene00247263	0	1	Hypothetical protein	None	None	OVOC10456,OVOC10454	None	None
126833	WBGene00255422,WBGene00255449	0	1	Hypothetical protein	None	None	OVOC13413,OVOC13437	None	None
127045	WBGene00247267,WBGene00249766	0	1	Hypothetical protein	None	None	OVOC10458,OVOC12957	None	None
129633	WBGene00243273,WBGene00243281	0	1	Hypothetical protein	None	None	OVOC6464,OVOC6472	None	None
131389	WBGene00248319,WBGene00246621	0	1	Hypothetical protein	None	None	OVOC11510,OVOC9812	None	None
132369	WBGene00243282,WBGene00243274	0	1	Hypothetical protein	None	None	OVOC6473,OVOC6465	None	None
133029	WBGene00239039,WBGene00238922	0	1	Hypothetical protein	None	None	OVOC2230,OVOC2113	None	None
133609	WBGene00240491,WBGene00242796	0	1	Hypothetical protein	None	None	OVOC3682,OVOC5987	None	None
134273	WBGene00249656,WBGene00249328	0	1	Hypothetical protein	None	None	OVOC12847,OVOC12519	None	None
134321	WBGene00244124,WBGene00244131	0	1	Hypothetical protein	None	None	OVOC7315,OVOC7322	None	None
134549	WBGene00243662,WBGene00239499	0	1	Hypothetical protein	None	None	OVOC6853,OVOC2690	None	None
134585	WBGene00242468,WBGene00242493	0	1	Hypothetical protein	None	None	OVOC5659,OVOC5684	None	None
134657	WBGene00236858,WBGene00236861	0	1	Hypothetical protein	None	None	OVOC49,OVOC52	None	None
134661	WBGene00248266,WBGene00248142	0	1	Hypothetical protein	None	None	OVOC11457,OVOC11333	None	None

## Sheet: Losses_Duplications_Ovolvulus
Gene families that show gene loss and/or gene duplication events in Onchocerca volvulus
Gene family ID	Gene-loss events	Gene-duplication events	Product description of gene family	GO terms for gene family	Go term descriptions for gene family	Onchocerca volvulus genes	Brugia malayi genes	Caenorhabditis elegans genes
4135	0	21	Hypothetical protein	None	None	OVOC12504,OVOC9440,OVOC12562,OVOC9391,OVOC12522,OVOC12668,OVOC12934,OVOC12659,OVOC9400,OVOC9284,OVOC9439,OVOC12558,OVOC9437,OVOC12687,OVOC9452,OVOC12666,OVOC12786,OVOC12787,OVOC9091,OVOC9523,OVOC12945,OVOC9401,OVOC9146,OVOC12788,OVOC12806,OVOC12658,OVOC9179	WBGene00230922	None
3	0	20	7 transmembrane receptor (rhodopsin family; Serpentine type 7TM GPCR chemoreceptor Srx; Caenorhabditis serpentine receptor-like protein, class xa	GO:0004930,GO:0007186,GO:0016021	G-protein coupled receptor activity; G-protein coupled receptor signaling pathway; integral component of membrane	OVOC10356,OVOC12535,OVOC1187,OVOC1201,OVOC9770,OVOC12906,OVOC1508,OVOC9210,OVOC12283,OVOC1206,OVOC7244,OVOC9213,OVOC12534,OVOC12924,OVOC9864,OVOC12914,OVOC12515,OVOC12422,OVOC9769,OVOC12513,OVOC9865,OVOC9816,OVOC1205,OVOC9811,OVOC7989,OVOC12811,OVOC9788,OVOC12286,OVOC11302,OVOC12417,OVOC13513,OVOC3772,OVOC1969,OVOC12464,OVOC1362,OVOC9767,OVOC12978,OVOC3770,OVOC12575,OVOC12518,OVOC7273,OVOC12457,O…	WBGene00234378,WBGene00229202,WBGene00233610,WBGene00221451,WBGene00234609,WBGene00234399,WBGene00221370,WBGene00234403,WBGene00220532,WBGene00234493	None
216	0	15	Serpentine type 7TM GPCR chemoreceptor Srx; 7 transmembrane receptor (rhodopsin family	GO:0004930,GO:0007186,GO:0016021	G-protein coupled receptor activity; G-protein coupled receptor signaling pathway; integral component of membrane	OVOC12227,OVOC12942,OVOC8080,OVOC8040,OVOC3802,OVOC12204,OVOC12202,OVOC7503,OVOC12728,OVOC12678,OVOC12679,OVOC12842,OVOC12730,OVOC12199,OVOC12935,OVOC12583,OVOC12958,OVOC12198,OVOC3382,OVOC12511,OVOC12813,OVOC11966,OVOC12197,OVOC8081,OVOC12201,OVOC7473,OVOC3756,OVOC12665,OVOC12765,OVOC3429,OVOC7725,OVOC12395	WBGene00231322,WBGene00231324,WBGene00229491,WBGene00231326,WBGene00221686,WBGene00231328,WBGene00231325,WBGene00233773,WBGene00225133,WBGene00222598,WBGene00224844,WBGene00231321	None
13378	0	11	Reverse transcriptase (RNA-dependent DNA polymerase; Pao retrotransposon peptidase; TCP-1/cpn60 chaperonin family	GO:0003676,GO:0003723,GO:0003964,GO:0005524,GO:0005737,GO:0006278,GO:0006457,GO:0015074,GO:0044267	nucleic acid binding; RNA binding; RNA-directed DNA polymerase activity; ATP binding; cytoplasm; RNA-dependent DNA replication; protein folding; DNA integration; cellular protein metabolic process	OVOC3804,OVOC12098,OVOC10840,OVOC12617,OVOC10433,OVOC12416,OVOC486,OVOC12724,OVOC12776,OVOC10123,OVOC12367,OVOC12920,OVOC12890	None	None
800	0	8	7 transmembrane receptor (rhodopsin family; Serpentine type 7TM GPCR chemoreceptor Srsx	GO:0004930,GO:0005524,GO:0007186,GO:0016021	G-protein coupled receptor activity; ATP binding; G-protein coupled receptor signaling pathway; integral component of membrane	OVOC10122,OVOC12477,OVOC12291,OVOC11508,OVOC11113,OVOC12432,OVOC10125,OVOC12482,OVOC12431,OVOC12886,OVOC1480,OVOC10087,OVOC12702,OVOC12287,OVOC10170,OVOC12674,OVOC12675,OVOC11581,OVOC12918,OVOC13510,OVOC12285,OVOC1486,OVOC11579,OVOC10088	WBGene00230031,WBGene00231304,WBGene00229370,WBGene00221556,WBGene00221555,WBGene00233014,WBGene00221466,WBGene00229263	None
935	0	8	Hypothetical protein	None	None	OVOC1796,OVOC1851,OVOC1797,OVOC12446,OVOC12761,OVOC12882,OVOC12338,OVOC1323,OVOC3119,OVOC46,OVOC11710,OVOC12205,OVOC1892,OVOC1497,OVOC1909,OVOC12162,OVOC2311,OVOC6173,OVOC12206,OVOC1232	WBGene00229130	None
4556	0	6	Hypothetical protein	None	None	OVOC12034,OVOC8085,OVOC1432,OVOC12860,OVOC12852,OVOC1944,OVOC12846,OVOC13502,OVOC7674,OVOC12710,OVOC7675,OVOC12160,OVOC7695	WBGene00231357,WBGene00233266,WBGene00229199,WBGene00249822	None
1253	6	5	2OG-Fe(II oxygenase superfamily; Prolyl 4-Hydroxylase alpha-subunit, N-terminal region; Tetratricopeptide repeat	GO:0004656,GO:0005506,GO:0005515,GO:0005783,GO:0016491,GO:0016702,GO:0016705,GO:0016706,GO:0031418,GO:0055114	procollagen-proline 4-dioxygenase activity; iron ion binding; protein binding; endoplasmic reticulum; oxidoreductase activity; oxidoreductase activity, acting on single donors with incorporation of molecular oxygen, incorporation of two atoms of oxygen; oxidoreductase activity, acting on paired donors, with incorporation or reduction of molecular oxygen; oxidoreductase activity, acting on paired …	OVOC12476,OVOC11573,OVOC12657,OVOC11506,OVOC12384,OVOC12373,OVOC12472,OVOC12407,OVOC12409,OVOC8395,OVOC12588,OVOC12388,OVOC12649,OVOC11958,OVOC12598,OVOC12483	WBGene00232671,WBGene00224104,WBGene00231085,WBGene00232672	None
3331	1	5	Serpentine type 7TM GPCR chemoreceptor Srsx	GO:0004930,GO:0007186,GO:0016021	G-protein coupled receptor activity; G-protein coupled receptor signaling pathway; integral component of membrane	OVOC12736,OVOC12661,OVOC2071,OVOC3453,OVOC12594,OVOC7507,OVOC9675,OVOC12660,OVOC12780,OVOC12833	WBGene00223145,WBGene00223717	None
1191	0	5	metal ion binding; protein binding; nucleic acid binding	GO:0003676,GO:0005515,GO:0046872	nucleic acid binding; protein binding; metal ion binding	OVOC7845,OVOC11471,OVOC12469,OVOC9071,OVOC12980,OVOC7943,OVOC8026,OVOC8039,OVOC7944,OVOC7854	None	WBGene00003847
11530	0	5	Hypothetical protein	None	None	OVOC2231,OVOC2234,OVOC12539,OVOC2040,OVOC12541,OVOC1805,OVOC12721,OVOC2114,OVOC2229	None	None
21419	0	5	Hypothetical protein	None	None	OVOC7502,OVOC12673,OVOC2238,OVOC2239,OVOC12510,OVOC12670	None	None
21848	0	5	Hypothetical protein	None	None	OVOC10056,OVOC10436,OVOC10055,OVOC10206,OVOC10207,OVOC12770,OVOC12439,OVOC10208,OVOC10438	None	None
2182	2	4	Serpentine type 7TM GPCR receptor class ab chemoreceptor	GO:0007606,GO:0016021	sensory perception of chemical stimulus; integral component of membrane	OVOC2382,OVOC12438,OVOC12414,OVOC2041,OVOC2236,OVOC12401,OVOC12704,OVOC12403,OVOC2242,OVOC12402,OVOC2042,OVOC2031,OVOC2240	WBGene00223066,WBGene00233468,WBGene00227227,WBGene00226126,WBGene00226164,WBGene00229857	None
6467	0	4	Core histone H2A/H2B/H3/H4	GO:0000786,GO:0003677,GO:0005634,GO:0006334,GO:0046982	nucleosome; DNA binding; nucleus; nucleosome assembly; protein heterodimerization activity	OVOC4061,OVOC1235,OVOC1639,OVOC1638,OVOC1239,OVOC3114	WBGene00223467,WBGene00228471,WBGene00228472,WBGene00223685,WBGene00223135	None
98182	0	4	Hypothetical protein	None	None	OVOC11854,OVOC11654,OVOC11810,OVOC11655,OVOC11653	None	None
1495	0	3	F-box-like; F-box-like domain; Leucine Rich repeat	GO:0005515	protein binding	OVOC7393,OVOC3693,OVOC12175,OVOC6331,OVOC5907,OVOC1013,OVOC5906,OVOC6177,OVOC12178	WBGene00230385,WBGene00230726,WBGene00229742,WBGene00229544,WBGene00230737,WBGene00233090,WBGene00233771,WBGene00220476,WBGene00229723	None
2914	0	3	Hsp20/alpha crystallin family	None	None	OVOC51,OVOC12085,OVOC12824.1,OVOC12824.2,OVOC12824.3,OVOC12899,OVOC2390,OVOC50.1,OVOC50.3,OVOC50.2,OVOC12045	WBGene00226851,WBGene00229732,WBGene00228952,WBGene00223471,WBGene00226306,WBGene00224522,WBGene00229572,WBGene00226852	None
13616	0	3	zinc-RING finger domain	GO:0005515,GO:0008270	protein binding; zinc ion binding	OVOC7613,OVOC1348,OVOC11993,OVOC7427,OVOC5536,OVOC7592	WBGene00223286	None
20496	0	3	Hypothetical protein	None	None	OVOC11470,OVOC12255,OVOC11304,OVOC13454,OVOC11575,OVOC11429,OVOC11303	None	None
46119	0	3	copper ion binding; cytochrome-c oxidase activity	GO:0004129,GO:0005507,GO:0016020	cytochrome-c oxidase activity; copper ion binding; membrane	OVOC7421,OVOC12633,OVOC7566,OVOC12867	None	WBGene00010965
72526	0	3	Integrase core domain	GO:0003676,GO:0015074	nucleic acid binding; DNA integration	OVOC11563,OVOC12723,OVOC1867,OVOC12385	None	None
101689	0	3	Pao retrotransposon peptidase	None	None	OVOC1203,OVOC12344,OVOC10353,OVOC2127	None	None
105843	0	3	Hypothetical protein	None	None	OVOC6078,OVOC8492,OVOC2452,OVOC6435	None	None
3723	3	2	Sugar (and other transporter	GO:0005215,GO:0006810,GO:0016020,GO:0016021,GO:0022857,GO:0055085	transporter activity; transport; membrane; integral component of membrane; transmembrane transporter activity; transmembrane transport	OVOC6874,OVOC6872,OVOC6873,OVOC11986,OVOC11985,OVOC11963,OVOC11609,OVOC11983	WBGene00230205,WBGene00225721	None
4726	1	2	Cysteine-rich secretory protein family	GO:0005576	extracellular region	OVOC7395,OVOC9570,OVOC9559,OVOC7440,OVOC9555,OVOC9575	WBGene00225830,WBGene00223569,WBGene00224494	None
10342	1	2	Zinc-finger double domain; Zinc finger, C2H2 type; C2H2-type zinc finger	GO:0003676,GO:0046872	nucleic acid binding; metal ion binding	OVOC12663,OVOC12875,OVOC12012,OVOC12664,OVOC5345,OVOC12297,OVOC12932	WBGene00231180	None
1001	0	2	Helicase associated domain (HA2	GO:0003779,GO:0004386,GO:0007010,GO:0046872	actin binding; helicase activity; cytoskeleton organization; metal ion binding	OVOC7614,OVOC12866,OVOC3455,OVOC11994,OVOC1347,OVOC12014,OVOC7593	WBGene00229396,WBGene00230928,WBGene00229095,WBGene00229705,WBGene00230100,WBGene00232394,WBGene00229397	None
2604	0	2	Collagen triple helix repeat (20 copies	None	None	OVOC12488,OVOC12587,OVOC12497,OVOC12547,OVOC12500,OVOC12495,OVOC12501,OVOC12544,OVOC12487	WBGene00232503,WBGene00230754,WBGene00229620,WBGene00230752,WBGene00230755	None
3799	0	2	Chromadorea ALT protein	None	None	OVOC11668,OVOC12700,OVOC12254,OVOC11669,OVOC11670,OVOC12769.1,OVOC12769.3,OVOC12769.2,OVOC12769.4,OVOC12779,OVOC12701,OVOC10260	WBGene00221463,WBGene00220358,WBGene00229951,WBGene00249804,WBGene00249806,WBGene00221462,WBGene00229198,WBGene00249805,WBGene00249807,WBGene00220554	None
3913	0	2	chitin binding; chitinase activity; hydrolase activity, hydrolyzing O-glycosyl compounds	GO:0003824,GO:0004553,GO:0004568,GO:0005576,GO:0005975,GO:0006030,GO:0006032,GO:0008061	catalytic activity; hydrolase activity, hydrolyzing O-glycosyl compounds; chitinase activity; extracellular region; carbohydrate metabolic process; chitin metabolic process; chitin catabolic process; chitin binding	OVOC3520,OVOC9499,OVOC9515,OVOC12930,OVOC12965,OVOC12568,OVOC12569	WBGene00228562,WBGene00231000,WBGene00232367,WBGene00222212,WBGene00223435,WBGene00229597	WBGene00000503
7599	0	2	protein tyrosine phosphatase activity	GO:0000003,GO:0000087,GO:0004725,GO:0005622,GO:0005634,GO:0006470,GO:0009792	reproduction; mitotic M phase; protein tyrosine phosphatase activity; intracellular; nucleus; protein dephosphorylation; embryo development ending in birth or egg hatching	OVOC6471,OVOC6469,OVOC6461,OVOC6463	WBGene00223667,WBGene00225100	WBGene00000388,WBGene00000387,WBGene00000386,WBGene00000389
8759	0	2	Ground-like domain	None	None	OVOC7430,OVOC7426,OVOC7419,OVOC12086	WBGene00234566,WBGene00222604,WBGene00223351,WBGene00221323	WBGene00001710
10162	0	2	Hypothetical protein	None	None	OVOC8731,OVOC12368,OVOC11329,OVOC1987,OVOC12951,OVOC187	WBGene00228496	None
13123	0	2	DNA polymerase alpha/epsilon subunit B	GO:0003677,GO:0003887,GO:0006260	DNA binding; DNA-directed DNA polymerase activity; DNA replication	OVOC7932,OVOC12896,OVOC12943,OVOC7945	WBGene00234235	None
13967	0	2	Zinc finger C-x8-C-x5-C-x3-H type (and similar	GO:0046872	metal ion binding	OVOC1784,OVOC1783,OVOC1781,OVOC1785,OVOC1782,OVOC1779	WBGene00230627	None
14335	0	2	Phosphatidylethanolamine-binding protein	None	None	OVOC12688,OVOC9426,OVOC9427,OVOC12871.1,OVOC12871.2,OVOC12871.3,OVOC12349,OVOC12350	WBGene00224213	None
21783	0	2	TPR repeat; Tetratricopeptide repeat	GO:0005515	protein binding	OVOC6240,OVOC6239,OVOC6244,OVOC6243	None	None
32629	0	2	Hypothetical protein	None	None	OVOC12766,OVOC12767,OVOC12768	WBGene00221123,WBGene00230681	None
36842	0	2	cyclin-dependent protein serine/threonine kinase regulator activity	GO:0007049,GO:0016538	cell cycle; cyclin-dependent protein serine/threonine kinase regulator activity	OVOC7164,OVOC13507,OVOC12620	WBGene00222368	WBGene00001051
59206	0	2	Ubiquitin family	GO:0005515	protein binding	OVOC3669,OVOC12681,OVOC12741	WBGene00223825,WBGene00224507	None
88636	0	2	Cysteine-rich secretory protein family	GO:0005576	extracellular region	OVOC11776,OVOC5283,OVOC11777	None	None
90924	0	2	Hypothetical protein	None	None	OVOC9572,OVOC9560,OVOC9567	WBGene00231800	None
93180	0	2	Hypothetical protein	None	None	OVOC5924.1,OVOC5924.3,OVOC5924.2,OVOC5922,OVOC5925.2,OVOC5925.1,OVOC5925.3	None	None
112400	0	2	Ribosomal protein L20	GO:0003735,GO:0005622,GO:0005840,GO:0006412,GO:0019843	structural constituent of ribosome; intracellular; ribosome; translation; rRNA binding	OVOC8538,OVOC8531,OVOC12764	None	None
115620	0	2	Hypothetical protein	None	None	OVOC12915,OVOC11844,OVOC11950	None	None
6629	3	1	RNA helicase; Putative viral replication protein	GO:0003723,GO:0003724,GO:0006260,GO:0016779,GO:0016888,GO:0018142,GO:0042624	RNA binding; RNA helicase activity; DNA replication; nucleotidyltransferase activity; endodeoxyribonuclease activity, producing 5'-phosphomonoesters; protein-DNA covalent cross-linking; ATPase activity, uncoupled	OVOC9676,OVOC12159,OVOC1445,OVOC12797,OVOC12691	WBGene00228363	None
8649	2	1	Integrase core domain; Pao retrotransposon peptidase; RNase H	GO:0003676,GO:0004523,GO:0015074	nucleic acid binding; RNA-DNA hybrid ribonuclease activity; DNA integration	OVOC12925,OVOC4422,OVOC12546	None	None
16661	2	1	Homeobox domain; LIM domain	GO:0003677,GO:0003700,GO:0005634,GO:0006355,GO:0008270,GO:0043565	DNA binding; sequence-specific DNA binding transcription factor activity; nucleus; regulation of transcription, DNA-templated; zinc ion binding; sequence-specific DNA binding	OVOC1148,OVOC1147	WBGene00233121	None
16811	2	1	Cullin protein neddylation domain; Cullin family	GO:0004672,GO:0004674,GO:0005524,GO:0006468,GO:0006511,GO:0009103,GO:0016772,GO:0031461,GO:0031625	protein kinase activity; protein serine/threonine kinase activity; ATP binding; protein phosphorylation; ubiquitin-dependent protein catabolic process; lipopolysaccharide biosynthetic process; transferase activity, transferring phosphorus-containing groups; cullin-RING ubiquitin ligase complex; ubiquitin protein ligase binding	OVOC9134,OVOC9133,OVOC9130	WBGene00223309	None
19250	2	1	Hypothetical protein	GO:0005488,GO:0005634,GO:0005737	binding; nucleus; cytoplasm	OVOC5168,OVOC5186	WBGene00231220	None
1066	1	1	cysteine-type peptidase activity	GO:0006508,GO:0008234	proteolysis; cysteine-type peptidase activity	OVOC3332,OVOC12825,OVOC1748,OVOC3316,OVOC12897,OVOC1713,OVOC5840,OVOC5843	WBGene00233060,WBGene00233236,WBGene00227940,WBGene00227938,WBGene00233064,WBGene00221927,WBGene00233057,WBGene00230096,WBGene00228433,WBGene00227941,WBGene00233004,WBGene00227939,WBGene00232374,WBGene00233059,WBGene00227936,WBGene00227942,WBGene00227937,WBGene00227935	WBGene00000776
6101	1	1	Core histone H2A/H2B/H3/H4	GO:0000786,GO:0003677,GO:0005634,GO:0006334,GO:0046982	nucleosome; DNA binding; nucleus; nucleosome assembly; protein heterodimerization activity	OVOC1234,OVOC1238,OVOC7892	WBGene00227911,WBGene00230023,WBGene00227913,WBGene00227914,WBGene00227915	None
6762	1	1	ion channel activity	GO:0005216,GO:0006811,GO:0016020,GO:0055085	ion channel activity; ion transport; membrane; transmembrane transport	OVOC921,OVOC1481,OVOC1219,OVOC1478,OVOC804	WBGene00228694,WBGene00222228,WBGene00224618	WBGene00001796
7695	1	1	Ubiquitin carboxyl-terminal hydrolase; OTU-like cysteine protease	GO:0004221,GO:0006511	ubiquitin thiolesterase activity; ubiquitin-dependent protein catabolic process	OVOC913,OVOC3967,OVOC914	WBGene00233153,WBGene00232765	None
8373	1	1	Aldo/keto reductase family	GO:0016491,GO:0055114	oxidoreductase activity; oxidation-reduction process	OVOC12059,OVOC12715,OVOC7491,OVOC7492,OVOC7490	WBGene00229393	None
10827	1	1	7 transmembrane receptor (rhodopsin family	GO:0004930,GO:0007186,GO:0016021	G-protein coupled receptor activity; G-protein coupled receptor signaling pathway; integral component of membrane	OVOC6507,OVOC6517,OVOC8260	WBGene00230235,WBGene00230948	None
12214	1	1	Hypothetical protein	GO:0000398,GO:0005681	mRNA splicing, via spliceosome; spliceosomal complex	OVOC7200,OVOC509,OVOC10643,OVOC8353,OVOC7709	WBGene00226312	WBGene00004806
15926	1	1	calcium ion binding; protein binding	GO:0005509	calcium ion binding	OVOC12843,OVOC7077,OVOC7165	WBGene00226162	WBGene00000552
16706	1	1	Hypothetical protein	None	None	OVOC7320,OVOC7327	WBGene00224814,WBGene00220844	None
17366	1	1	Hypothetical protein	None	None	OVOC3956,OVOC3957	WBGene00230744	None
19222	1	1	metalloendopeptidase activity; metallopeptidase activity	GO:0004222,GO:0006508,GO:0008237	metalloendopeptidase activity; proteolysis; metallopeptidase activity	OVOC11603,OVOC12619	WBGene00231845,WBGene00228066	WBGene00020230
21367	1	1	acetylcholine-activated cation-selective channel activity; ion channel activity; extracellular ligand-gated ion channel activity	GO:0004889,GO:0005216,GO:0005230,GO:0006810,GO:0006811,GO:0016020,GO:0016021,GO:0045211	acetylcholine-activated cation-selective channel activity; ion channel activity; extracellular ligand-gated ion channel activity; transport; ion transport; membrane; integral component of membrane; postsynaptic membrane	OVOC5259,OVOC5258	WBGene00225426	WBGene00000051
21965	1	1	KH domain	GO:0003723	RNA binding	OVOC7405,OVOC7404	WBGene00227280	None
22563	1	1	Zinc-finger double domain	GO:0003676,GO:0046872	nucleic acid binding; metal ion binding	OVOC606,OVOC605	WBGene00231389,WBGene00232217,WBGene00229721	None
23564	1	1	Protein kinase domain	GO:0004672,GO:0004674,GO:0005524,GO:0006468,GO:0016772	protein kinase activity; protein serine/threonine kinase activity; ATP binding; protein phosphorylation; transferase activity, transferring phosphorus-containing groups	OVOC4514,OVOC4515	WBGene00223641	None
23759	1	1	Hypothetical protein	GO:0005515,GO:0005622,GO:0006396	protein binding; intracellular; RNA processing	OVOC6686,OVOC6687	WBGene00230448,WBGene00223823	None
24032	1	1	Tc5 transposase DNA-binding domain; CENP-B N-terminal DNA-binding domain	GO:0003677	DNA binding	OVOC6110,OVOC6111	WBGene00226814	None
28948	1	1	Double-stranded RNA binding motif; FHA domain	GO:0005515	protein binding	OVOC7933,OVOC7942	WBGene00227766,WBGene00232328	None
30868	1	1	RNA recognition motif. (a.k.a. RRM, RBD, or RNP domain	GO:0000166,GO:0003676	nucleotide binding; nucleic acid binding	OVOC3965,OVOC3964	WBGene00225908	None
31397	1	1	Domain found in Dishevelled, Egl-10, and Pleckstrin (DEP	GO:0035556	intracellular signal transduction	OVOC10238,OVOC12516	WBGene00225184	None
32508	1	1	Rad51; Hus1-like protein	GO:0000077,GO:0000166,GO:0003677,GO:0005524,GO:0006259,GO:0006281,GO:0008094,GO:0017111,GO:0030896	DNA damage checkpoint; nucleotide binding; DNA binding; ATP binding; DNA metabolic process; DNA repair; DNA-dependent ATPase activity; nucleoside-triphosphatase activity; checkpoint clamp complex	OVOC13461,OVOC7549	WBGene00220552	None
91884	1	1	FHA domain; Protein kinase domain	GO:0004672,GO:0004674,GO:0005515,GO:0005524,GO:0006468,GO:0016772	protein kinase activity; protein serine/threonine kinase activity; protein binding; ATP binding; protein phosphorylation; transferase activity, transferring phosphorus-containing groups	OVOC1655,OVOC1654	None	None
3761	0	1	short chain dehydrogenase	GO:0008152,GO:0016491	metabolic process; oxidoreductase activity	OVOC2298,OVOC1715,OVOC2299,OVOC2302,OVOC2301,OVOC2303	WBGene00224666,WBGene00229020,WBGene00224692,WBGene00229240,WBGene00229021,WBGene00234639,WBGene00229241	None
4024	0	1	Nematode cuticle collagen N-terminal domain; Collagen triple helix repeat (20 copies	GO:0042302	structural constituent of cuticle	OVOC9244,OVOC9352,OVOC9357,OVOC9345,OVOC12858,OVOC422	WBGene00231777,WBGene00222746,WBGene00235047,WBGene00223115,WBGene00229282,WBGene00228285	None
4207	0	1	alpha,alpha-trehalase activity; catalytic activity	GO:0003824,GO:0004555,GO:0005991	catalytic activity; alpha,alpha-trehalase activity; trehalose metabolic process	OVOC7610,OVOC7617,OVOC10636,OVOC3210,OVOC10635	WBGene00234967,WBGene00230891,WBGene00232275,WBGene00230335,WBGene00232276,WBGene00221796,WBGene00226454,WBGene00226455	WBGene00006609
6494	0	1	ShK domain-like	None	None	OVOC12003,OVOC9070,OVOC2607,OVOC9504,OVOC9001	WBGene00221852,WBGene00223063,WBGene00223384,WBGene00223191,WBGene00227779	None
6575	0	1	Zinc finger, C4 type (two domains	GO:0003700,GO:0003707,GO:0005634,GO:0006355,GO:0008270,GO:0043565	sequence-specific DNA binding transcription factor activity; steroid hormone receptor activity; nucleus; regulation of transcription, DNA-templated; zinc ion binding; sequence-specific DNA binding	OVOC350,OVOC354,OVOC351,OVOC353	WBGene00222786,WBGene00224016,WBGene00227279,WBGene00225641,WBGene00224352	None
7839	0	1	metal ion binding	GO:0000003,GO:0001556,GO:0001708,GO:0005737,GO:0005813,GO:0009792,GO:0009880,GO:0043186,GO:0046872,GO:0048599	reproduction; oocyte maturation; cell fate specification; cytoplasm; centrosome; embryo development ending in birth or egg hatching; embryonic pattern specification; P granule; metal ion binding; oocyte development	OVOC12016,OVOC12646,OVOC12019	WBGene00227572	WBGene00013796,WBGene00003865,WBGene00004078,WBGene00009539,WBGene00013794,WBGene00003388,WBGene00003228,WBGene00007961,WBGene00013370,WBGene00009537,WBGene00003864,WBGene00013319,WBGene00013797
8235	0	1	Hypothetical protein	None	None	OVOC12195,OVOC12163,OVOC12180,OVOC12177	WBGene00230108,WBGene00230463,WBGene00230464,WBGene00230109	None
10102	0	1	glutathione transferase activity; protein binding	GO:0000302,GO:0004364,GO:0005515,GO:0005737,GO:0008152	response to reactive oxygen species; glutathione transferase activity; protein binding; cytoplasm; metabolic process	OVOC12238,OVOC8665,OVOC12236,OVOC12237,OVOC8535,OVOC8533	WBGene00231118	WBGene00043097,WBGene00016204,WBGene00001792,WBGene00015337
10262	0	1	Hypothetical protein	None	None	OVOC30,OVOC12892,OVOC12680,OVOC11799	WBGene00220377,WBGene00221187,WBGene00221194,WBGene00220474,WBGene00221175,WBGene00221030,WBGene00221027,WBGene00220604,WBGene00221190,WBGene00221174,WBGene00221098	None
10865	0	1	G-protein alpha subunit	GO:0003924,GO:0004871,GO:0005525,GO:0006184,GO:0007165,GO:0007186,GO:0007188,GO:0019001,GO:0031683	GTPase activity; signal transducer activity; GTP binding; GTP catabolic process; signal transduction; G-protein coupled receptor signaling pathway; adenylate cyclase-modulating G-protein coupled receptor signaling pathway; guanyl nucleotide binding; G-protein beta/gamma-subunit complex binding	OVOC6935,OVOC12950,OVOC12743	WBGene00223223,WBGene00227975,WBGene00233368,WBGene00223353	None
12562	0	1	7 transmembrane receptor (rhodopsin family	GO:0004930,GO:0007186,GO:0016021	G-protein coupled receptor activity; G-protein coupled receptor signaling pathway; integral component of membrane	OVOC12973,OVOC12226,OVOC12686,OVOC12435,OVOC12434,OVOC12433	WBGene00222816	WBGene00007908,WBGene00011265
12579	0	1	Fibronectin type III domain; tRNA synthetases class II (D, K and N; OB-fold nucleic acid binding domain	GO:0000166,GO:0003676,GO:0004812,GO:0004816,GO:0005515,GO:0005524,GO:0005737,GO:0006418,GO:0006421	nucleotide binding; nucleic acid binding; aminoacyl-tRNA ligase activity; asparagine-tRNA ligase activity; protein binding; ATP binding; cytoplasm; tRNA aminoacylation for protein translation; asparaginyl-tRNA aminoacylation	OVOC6599,OVOC6597	WBGene00221010,WBGene00223778,WBGene00227961,WBGene00228441,WBGene00228432,WBGene00232245,WBGene00230094,WBGene00230251,WBGene00232244	None
13650	0	1	Trypsin Inhibitor like cysteine rich domain	None	None	OVOC12851,OVOC12359.1,OVOC12359.2,OVOC12359.3,OVOC12310,OVOC12309	WBGene00220939	None
13854	0	1	stearoyl-CoA 9-desaturase activity	GO:0000003,GO:0002119,GO:0004768,GO:0006629,GO:0006898,GO:0007275,GO:0008340,GO:0009792,GO:0016717,GO:0018991,GO:0019915,GO:0040011,GO:0040018,GO:0042759,GO:0055114	reproduction; nematode larval development; stearoyl-CoA 9-desaturase activity; lipid metabolic process; receptor-mediated endocytosis; multicellular organismal development; determination of adult lifespan; embryo development ending in birth or egg hatching; oxidoreductase activity, acting on paired donors, with oxidation of a pair of donors resulting in the reduction of molecular oxygen to two mo…	OVOC7275,OVOC7274	WBGene00226351,WBGene00228891,WBGene00235384,WBGene00229376	WBGene00001399,WBGene00001397,WBGene00001398
14527	0	1	Fork head domain; FHA domain	GO:0003700,GO:0005515,GO:0006355,GO:0043565	sequence-specific DNA binding transcription factor activity; protein binding; regulation of transcription, DNA-templated; sequence-specific DNA binding	OVOC3913,OVOC3911,OVOC3912	WBGene00222731	None
14575	0	1	Ion channel regulatory protein UNC-93	None	None	OVOC3335,OVOC3334	WBGene00226552	WBGene00021797,WBGene00010925,WBGene00009485,WBGene00017945,WBGene00017944,WBGene00015592,WBGene00007774,WBGene00021798
14815	0	1	DNA binding	GO:0000786,GO:0003677,GO:0005524,GO:0005634,GO:0006334,GO:0009792,GO:0022402,GO:0048610	nucleosome; DNA binding; ATP binding; nucleus; nucleosome assembly; embryo development ending in birth or egg hatching; cell cycle process; cellular process involved in reproduction	OVOC7890,OVOC12644	WBGene00222572	WBGene00001856,WBGene00001898,WBGene00001854,WBGene00001857,WBGene00001853,WBGene00001855
14879	0	1	Serpentine type 7TM GPCR receptor class ab chemoreceptor; C. elegans Sre G protein-coupled chemoreceptor	GO:0007606,GO:0016021	sensory perception of chemical stimulus; integral component of membrane	OVOC5892,OVOC5912	WBGene00221748,WBGene00220896	None
15087	0	1	PQQ-like domain; AMP-binding enzyme	GO:0003824,GO:0006631,GO:0008152	catalytic activity; fatty acid metabolic process; metabolic process	OVOC7761,OVOC7756,OVOC7762,OVOC7760	WBGene00229265	None
16136	0	1	zinc ion binding; metallocarboxypeptidase activity	GO:0004181,GO:0006508,GO:0008270	metallocarboxypeptidase activity; proteolysis; zinc ion binding	OVOC1750,OVOC1757	WBGene00226355	WBGene00012168
16256	0	1	Inositol monophosphatase family; ATP synthase subunit D	GO:0042626,GO:0046854	ATPase activity, coupled to transmembrane movement of substances; phosphatidylinositol phosphorylation	OVOC13422,OVOC237	WBGene00226547,WBGene00233243	WBGene00012390
17081	0	1	Hypothetical protein	None	None	OVOC5686,OVOC5658	WBGene00230417	WBGene00009454,WBGene00009042
17186	0	1	PHD-finger; Mago binding	GO:0005515,GO:0008270	protein binding; zinc ion binding	OVOC8796,OVOC8798	WBGene00230127,WBGene00226132	None
17336	0	1	Sushi domain (SCR repeat	None	None	OVOC3613,OVOC3494,OVOC3496,OVOC3499	WBGene00230037,WBGene00230401	None
18368	0	1	protein binding	GO:0005515,GO:0030246	protein binding; carbohydrate binding	OVOC9268,OVOC12876	WBGene00227331	WBGene00022173
18816	0	1	Hypothetical protein	None	None	OVOC10171,OVOC10172,OVOC12294,OVOC12293	WBGene00228040	None
19600	0	1	Hypothetical protein	GO:0005179,GO:0005576	hormone activity; extracellular region	OVOC9859,OVOC9862,OVOC12605,OVOC9860,OVOC9866	WBGene00230068	None
20566	0	1	zinc ion binding	GO:0003677,GO:0003916,GO:0006265,GO:0008270	DNA binding; DNA topoisomerase activity; DNA topological change; zinc ion binding	OVOC4256,OVOC4255	WBGene00227164	WBGene00013289
20790	0	1	F5/8 type C domain; Protein tyrosine kinase	GO:0004672,GO:0005524,GO:0006468,GO:0007155,GO:0016772	protein kinase activity; ATP binding; protein phosphorylation; cell adhesion; transferase activity, transferring phosphorus-containing groups	OVOC3573,OVOC3574,OVOC3572	WBGene00228390,WBGene00221092	None
21154	0	1	MIF4G domain	GO:0003677,GO:0003723,GO:0005488,GO:0005515,GO:0016070	DNA binding; RNA binding; binding; protein binding; RNA metabolic process	OVOC9730,OVOC9729	WBGene00232498,WBGene00225396,WBGene00232499	None
21549	0	1	ATPase binding; ATP binding; helicase activity; nucleic acid binding; ATP-dependent helicase activity; single-stranded DNA-dependent ATP-dependent DNA helicase activity	GO:0003676,GO:0004386,GO:0005524,GO:0008026	nucleic acid binding; helicase activity; ATP binding; ATP-dependent helicase activity	OVOC9084,OVOC13445,OVOC11974	WBGene00227101	WBGene00021905
22147	0	1	DENN (AEX-3 domain	None	None	OVOC5190,OVOC5188	WBGene00231218,WBGene00231217	None
22420	0	1	Replication factor C C-terminal domain; ATPase family associated with various cellular activities (AAA	GO:0000166,GO:0003677,GO:0005524,GO:0006260,GO:0017111	nucleotide binding; DNA binding; ATP binding; DNA replication; nucleoside-triphosphatase activity	OVOC9422,OVOC13473	WBGene00224342	None
23395	0	1	acetylcholine-activated cation-selective channel activity; ion channel activity; acetylcholine receptor activity; extracellular ligand-gated ion channel activity	GO:0004889,GO:0005216,GO:0005230,GO:0006810,GO:0006811,GO:0016020,GO:0016021,GO:0045211	acetylcholine-activated cation-selective channel activity; ion channel activity; extracellular ligand-gated ion channel activity; transport; ion transport; membrane; integral component of membrane; postsynaptic membrane	OVOC1443,OVOC1322	WBGene00222941	WBGene00000050
23915	0	1	Reduced folate carrier	GO:0005542,GO:0006810,GO:0008518,GO:0016020	folic acid binding; transport; reduced folate carrier activity; membrane	OVOC1186,OVOC1185,OVOC12450	None	None
23941	0	1	Ataxin-2 C-terminal region; MIF4G domain	GO:0003677,GO:0003723,GO:0005488,GO:0005515,GO:0016070	DNA binding; RNA binding; binding; protein binding; RNA metabolic process	OVOC11136,OVOC11135	WBGene00230001,WBGene00232902	None
24604	0	1	Protein kinase domain; RQC domain; DEAD/DEAH box helicase	GO:0000166,GO:0003676,GO:0003824,GO:0004386,GO:0004672,GO:0004674,GO:0005515,GO:0005524,GO:0005543,GO:0005622,GO:0006260,GO:0006281,GO:0006310,GO:0006468,GO:0008026,GO:0016772,GO:0035556,GO:0043140,GO:0044237	nucleotide binding; nucleic acid binding; catalytic activity; helicase activity; protein kinase activity; protein serine/threonine kinase activity; protein binding; ATP binding; phospholipid binding; intracellular; DNA replication; DNA repair; DNA recombination; protein phosphorylation; ATP-dependent helicase activity; transferase activity, transferring phosphorus-containing groups; intracellular…	OVOC13427,OVOC5260,OVOC5274	WBGene00225797	None
24760	0	1	Hypothetical protein	None	None	OVOC1749,OVOC1754,OVOC1756	WBGene00233065	None
24981	0	1	ATP binding; methionine adenosyltransferase activity	GO:0000003,GO:0004478,GO:0005524,GO:0006556,GO:0032940,GO:0040011,GO:0040035,GO:0065007	reproduction; methionine adenosyltransferase activity; ATP binding; S-adenosylmethionine biosynthetic process; secretion by cell; locomotion; hermaphrodite genitalia development; biological regulation	OVOC5947,OVOC5949	WBGene00232487,WBGene00234118,WBGene00231690	WBGene00015540,WBGene00006416
25098	0	1	sequence-specific DNA binding; transcription regulatory region sequence-specific DNA binding; sequence-specific DNA binding transcription factor activity; DNA binding; sequence-specific DNA binding RNA polymerase II transcription factor activity	GO:0000976,GO:0003677,GO:0003700,GO:0005634,GO:0006355,GO:0043565	transcription regulatory region sequence-specific DNA binding; DNA binding; sequence-specific DNA binding transcription factor activity; nucleus; regulation of transcription, DNA-templated; sequence-specific DNA binding	OVOC4875,OVOC4892	WBGene00225038	WBGene00000450
25600	0	1	Serpentine type 7TM GPCR chemoreceptor Srbc	GO:0004930,GO:0007186,GO:0016021	G-protein coupled receptor activity; G-protein coupled receptor signaling pathway; integral component of membrane	OVOC12288,OVOC12289	WBGene00229262	None
25888	0	1	Hypothetical protein	None	None	OVOC554,OVOC478	WBGene00230490	None
26344	0	1	Hypothetical protein	None	None	OVOC6470,OVOC6462,OVOC4889	WBGene00230874	None
26452	0	1	Ferroportin1 (FPN1	GO:0005381,GO:0016021,GO:0034755	iron ion transmembrane transporter activity; integral component of membrane; iron ion transmembrane transport	OVOC11499,OVOC13402	WBGene00225574	None
27676	0	1	zinc ion binding; GTP binding; protein binding	GO:0003676,GO:0005515,GO:0005525,GO:0005622,GO:0006886,GO:0007264,GO:0008270,GO:0046872	nucleic acid binding; protein binding; GTP binding; intracellular; intracellular protein transport; small GTPase mediated signal transduction; zinc ion binding; metal ion binding	OVOC12593,OVOC11562,OVOC11561	WBGene00227928	WBGene00000180
27772	0	1	GNS1/SUR4 family	GO:0016021	integral component of membrane	OVOC3540,OVOC3469	WBGene00226866,WBGene00228836	None
28144	0	1	Hypothetical protein	None	None	OVOC10734,OVOC10736,OVOC10735	WBGene00230360	None
29056	0	1	Ras association (RalGDS/AF-6 domain; Fibronectin type III domain	GO:0005515,GO:0007165	protein binding; signal transduction	OVOC4937,OVOC4936	WBGene00225536	None
29872	0	1	Hypothetical protein	None	None	OVOC12983,OVOC2157	WBGene00232352,WBGene00231025	None
30112	0	1	26S proteasome subunit RPN7; PCI domain	GO:0005515	protein binding	OVOC12821,OVOC12742,OVOC6934	WBGene00227184	None
31012	0	1	Eukaryotic aspartyl protease	GO:0004190,GO:0006508	aspartic-type endopeptidase activity; proteolysis	OVOC2141,OVOC2074	WBGene00233877,WBGene00228748	None
31287	0	1	RNA binding; ribonuclease III activity	GO:0003723,GO:0004525,GO:0006396,GO:0016075	RNA binding; ribonuclease III activity; RNA processing; rRNA catabolic process	OVOC6835,OVOC6836	WBGene00232830,WBGene00223882	WBGene00009163
31760	0	1	Alcohol dehydrogenase transcription factor Myb/SANT-like	None	None	OVOC12655,OVOC12654,OVOC9027	WBGene00228198	None
32178	0	1	Hypothetical protein	GO:0046872	metal ion binding	OVOC12850,OVOC12358	WBGene00231147	None
32684	0	1	Immunoglobulin I-set domain; Protein tyrosine kinase; Immunoglobulin domain	GO:0004672,GO:0004713,GO:0005003,GO:0005515,GO:0005524,GO:0005887,GO:0006468,GO:0007169,GO:0016772	protein kinase activity; protein tyrosine kinase activity; ephrin receptor activity; protein binding; ATP binding; integral component of plasma membrane; protein phosphorylation; transmembrane receptor protein tyrosine kinase signaling pathway; transferase activity, transferring phosphorus-containing groups	OVOC4409,OVOC4410	WBGene00225575	None
32893	0	1	Major intrinsic protein; Fringe-like	GO:0005215,GO:0006810,GO:0016020,GO:0016757	transporter activity; transport; membrane; transferase activity, transferring glycosyl groups	OVOC5666,OVOC5667	WBGene00228878	None
32915	0	1	Hypothetical protein	None	None	OVOC4489,OVOC12069	WBGene00231327,WBGene00229953	None
32926	0	1	Hypothetical protein	None	None	OVOC9455,OVOC9454	WBGene00230117	None
34136	0	1	Hypothetical protein	None	None	OVOC6360,OVOC6363	WBGene00230866	None
34466	0	1	Seryl-tRNA synthetase N-terminal domain	GO:0000166,GO:0004812,GO:0004828,GO:0005524,GO:0005737,GO:0006418,GO:0006434	nucleotide binding; aminoacyl-tRNA ligase activity; serine-tRNA ligase activity; ATP binding; cytoplasm; tRNA aminoacylation for protein translation; seryl-tRNA aminoacylation	OVOC8719,OVOC8714	WBGene00223077,WBGene00232209	None
34642	0	1	GC-rich sequence DNA-binding factor-like protein; SNARE domain	GO:0003677,GO:0003700,GO:0005515,GO:0005634,GO:0006355	DNA binding; sequence-specific DNA binding transcription factor activity; protein binding; nucleus; regulation of transcription, DNA-templated	OVOC442,OVOC13414	WBGene00224333,WBGene00226350	None
34928	0	1	Hypothetical protein	GO:0005515,GO:0005543	protein binding; phospholipid binding	OVOC12861,OVOC10120	WBGene00226665	None
35104	0	1	BTB/POZ domain; LIM domain	GO:0005515,GO:0008270	protein binding; zinc ion binding	OVOC4770,OVOC4771	WBGene00229883	None
36600	0	1	Nematode fatty acid retinoid binding protein (Gp-FAR-1	GO:0008289	lipid binding	OVOC8490,OVOC8491	WBGene00231111	None
36952	0	1	Hsp20/alpha crystallin family	None	None	OVOC2279,OVOC2277	WBGene00229341	None
37733	0	1	Collagen triple helix repeat (20 copies; Nematode cuticle collagen N-terminal domain	GO:0042302	structural constituent of cuticle	OVOC7326,OVOC7319	WBGene00230777	None
37942	0	1	Costars	None	None	OVOC12507,OVOC9453	WBGene00225786	None
38272	0	1	Hypothetical protein	None	None	OVOC11681,OVOC11680	WBGene00230101,WBGene00232441,WBGene00229349	None
38811	0	1	Hypothetical protein	None	None	OVOC9407,OVOC9406	WBGene00223045,WBGene00231143,WBGene00232326	None
39383	0	1	Hypothetical protein	GO:0005515	protein binding	OVOC9347,OVOC9574,OVOC9349	WBGene00230116	None
39471	0	1	Mitochondrial small ribosomal subunit Rsm22	GO:0005507,GO:0006412,GO:0008168	copper ion binding; translation; methyltransferase activity	OVOC6790,OVOC6787	WBGene00224008	None
39746	0	1	Platelet-activating factor acetylhydrolase, isoform II	GO:0003847,GO:0016042	1-alkyl-2-acetylglycerophosphocholine esterase activity; lipid catabolic process	OVOC1719,OVOC2536,OVOC12784	WBGene00226433	None
39801	0	1	MSP (Major sperm protein domain	GO:0005198	structural molecule activity	OVOC185,OVOC192	WBGene00230901	None
41079	0	1	Hypothetical protein	GO:0005515	protein binding	OVOC9346,OVOC9573	WBGene00230115	None
41809	0	1	Hypothetical protein	None	None	OVOC6365,OVOC6357	WBGene00230864,WBGene00230863	None
42579	0	1	PH domain; Cell division protein anillin	GO:0005515,GO:0005543	protein binding; phospholipid binding	OVOC8411,OVOC8410	WBGene00226954	None
43769	0	1	Gem-associated protein 7 (Gemin7	GO:0032797	SMN complex	OVOC2537,OVOC12785	WBGene00222609	None
43949	0	1	Ribosomal L22e protein family	GO:0003735,GO:0005622,GO:0005840,GO:0006412	structural constituent of ribosome; intracellular; ribosome; translation	OVOC238,OVOC239.1,OVOC239.2	WBGene00233242,WBGene00222678	None
44969	0	1	F-box-like; WD domain, G-beta repeat	GO:0005515	protein binding	OVOC6460,OVOC6468	WBGene00224669	None
46149	0	1	Zona pellucida-like domain	None	None	OVOC450,OVOC449	WBGene00227038	WBGene00013180
46159	0	1	Hypothetical protein	None	None	OVOC6208,OVOC6205	WBGene00230882,WBGene00230880	None
48899	0	1	Phosphatidylserine decarboxylase; Putative RNA methyltransferase	GO:0004609,GO:0008654	phosphatidylserine decarboxylase activity; phospholipid biosynthetic process	OVOC8713,OVOC8718	WBGene00222034	None
49319	0	1	Core histone H2A/H2B/H3/H4	GO:0000786,GO:0003677,GO:0006334,GO:0046982	nucleosome; DNA binding; nucleosome assembly; protein heterodimerization activity	OVOC12645,OVOC7891	WBGene00223686	None
50049	0	1	Nucleolar GTP-binding protein 1 (NOG1; NOGCT (NUC087 domain	GO:0005525,GO:0005730,GO:0008168	GTP binding; nucleolus; methyltransferase activity	OVOC4876,OVOC4891	WBGene00225894	None
51339	0	1	Vitamin B6 photo-protection and homoeostasis	None	None	OVOC10358,OVOC12578	WBGene00229201	None
52639	0	1	Hypothetical protein	None	None	OVOC8237,OVOC8229	WBGene00225622	None
53649	0	1	hedgehog receptor activity	GO:0008158,GO:0016020,GO:0016021	hedgehog receptor activity; membrane; integral component of membrane	OVOC4523,OVOC4525	WBGene00223996	WBGene00000902
53799	0	1	binding; guanyl-nucleotide exchange factor activity; protein binding	GO:0005085,GO:0005488,GO:0007264	guanyl-nucleotide exchange factor activity; binding; small GTPase mediated signal transduction	OVOC11527,OVOC11524	WBGene00224428	WBGene00018520
54679	0	1	GRIP domain	GO:0000042,GO:0005515	protein targeting to Golgi; protein binding	OVOC5395,OVOC12994	WBGene00231168	None
54909	0	1	Hypothetical protein	None	None	OVOC12369,OVOC12327	WBGene00221375	None
58729	0	1	Protein kinase domain	GO:0004672,GO:0004674,GO:0005524,GO:0006468,GO:0016772	protein kinase activity; protein serine/threonine kinase activity; ATP binding; protein phosphorylation; transferase activity, transferring phosphorus-containing groups	OVOC2431,OVOC2429	WBGene00223713	None
61123	0	1	Oxidoreductase NAD-binding domain; Oxidoreductase FAD-binding domain	GO:0016491,GO:0055114	oxidoreductase activity; oxidation-reduction process	OVOC6242,OVOC6238	WBGene00234000	None
64444	0	1	Eukaryotic initiation factor 4E	GO:0003723,GO:0003743,GO:0005737,GO:0006413	RNA binding; translation initiation factor activity; cytoplasm; translational initiation	OVOC12733,OVOC6888	WBGene00222030	None
64858	0	1	DB module	None	None	OVOC9229,OVOC9232	WBGene00223952	None
66631	0	1	Dynein light intermediate chain (DLIC	None	None	OVOC7272,OVOC7345	WBGene00223410	None
71680	0	1	Hypothetical protein	None	None	OVOC3315,OVOC3317	WBGene00229000	None
74245	0	1	Lectin C-type domain	GO:0030246	carbohydrate binding	OVOC7428,OVOC7429	WBGene00227944	None
74632	0	1	Hypothetical protein	None	None	OVOC4023,OVOC4098	WBGene00220624	None
75523	0	1	GNS1/SUR4 family	GO:0016021	integral component of membrane	OVOC11156,OVOC11194	WBGene00227013	None
76144	0	1	Phosphorylase superfamily	GO:0003824,GO:0004645,GO:0009116,GO:0017061	catalytic activity; phosphorylase activity; nucleoside metabolic process; S-methyl-5-thioadenosine phosphorylase activity	OVOC12744,OVOC10002	WBGene00221977	None
76279	0	1	methyltransferase activity	GO:0005525,GO:0008168	GTP binding; methyltransferase activity	OVOC13415,OVOC13455	WBGene00225893	WBGene00020296
77629	0	1	zinc ion binding; protein binding	GO:0005515,GO:0005622,GO:0008270	protein binding; intracellular; zinc ion binding	OVOC9020,OVOC9022	WBGene00227684	WBGene00003559
80176	0	1	RNA recognition motif. (a.k.a. RRM, RBD, or RNP domain	GO:0000166,GO:0003676	nucleotide binding; nucleic acid binding	OVOC4689,OVOC4703	WBGene00226650	None
80203	0	1	Hypothetical protein	None	None	OVOC8462,OVOC8461	WBGene00231102	None
81076	0	1	Putative RNA methyltransferase	None	None	OVOC8717,OVOC8712	WBGene00222035	None
84636	0	1	protein binding	GO:0005515	protein binding	OVOC7321,OVOC7314	None	WBGene00001759
84716	0	1	PAP2 superfamily	GO:0003824,GO:0016020	catalytic activity; membrane	OVOC12459,OVOC12462	None	None
86876	0	1	phosphoribosylformylglycinamidine cyclo-ligase activity; phosphoribosylamine-glycine ligase activity; catalytic activity; ATP binding; hydroxymethyl-, formyl- and related transferase activity; phosphoribosylglycinamide formyltransferase activity	GO:0003824,GO:0004637,GO:0004641,GO:0004644,GO:0005524,GO:0005737,GO:0006189,GO:0008168,GO:0009058,GO:0009113,GO:0016742,GO:0046872	catalytic activity; phosphoribosylamine-glycine ligase activity; phosphoribosylformylglycinamidine cyclo-ligase activity; phosphoribosylglycinamide formyltransferase activity; ATP binding; cytoplasm; 'de novo' IMP biosynthetic process; methyltransferase activity; biosynthetic process; purine nucleobase biosynthetic process; hydroxymethyl-, formyl- and related transferase activity; metal ion bindi…	OVOC12839,OVOC1142	None	WBGene00018174
90148	0	1	Transcription factor e(y2	None	None	OVOC2260,OVOC2257	WBGene00229296	None
91332	0	1	Hypothetical protein	None	None	OVOC12378,OVOC11455	WBGene00230525	None
92524	0	1	Hypothetical protein	None	None	OVOC400,OVOC309	WBGene00220638	None
93004	0	1	Hypothetical protein	None	None	OVOC3552,OVOC3285,OVOC11800	WBGene00230950,WBGene00220471	None
93292	0	1	Transthyretin-like family	GO:0005615	extracellular space	OVOC12329,OVOC12371	None	None
96215	0	1	Hypothetical protein	None	None	OVOC11794,OVOC11795	WBGene00223846	None
96544	0	1	Hypothetical protein	None	None	OVOC2142,OVOC2075	None	None
96705	0	1	Hypothetical protein	GO:0016020,GO:0055114	membrane; oxidation-reduction process	OVOC12868,OVOC12632	None	WBGene00010959
98161	0	1	Hypothetical protein	None	None	OVOC3260,OVOC3261	None	None
99687	0	1	Hypothetical protein	None	None	OVOC12339,OVOC6981	None	None
100436	0	1	Hypothetical protein	None	None	OVOC8283,OVOC8282	None	None
101101	0	1	Hypothetical protein	None	None	OVOC7317,OVOC7324	WBGene00230782	None
101206	0	1	Hypothetical protein	GO:0051536	iron-sulfur cluster binding	OVOC5128,OVOC5112	WBGene00231237	None
102648	0	1	Hypothetical protein	None	None	OVOC2782,OVOC2047	WBGene00228800	None
106119	0	1	Globin	GO:0005506,GO:0015671,GO:0019825,GO:0020037	iron ion binding; oxygen transport; oxygen binding; heme binding	OVOC9681,OVOC9272	None	None
106167	0	1	eRF1 domain 1; eRF1 domain 3	GO:0005737,GO:0006415,GO:0016149	cytoplasm; translational termination; translation release factor activity, codon specific	OVOC6245,OVOC6241	None	None
109401	0	1	Domain of Kin17 curved DNA-binding protein	None	None	OVOC8875,OVOC8874	None	WBGene00013128
109830	0	1	Hypothetical protein	None	None	OVOC8711,OVOC8716	None	None
109890	0	1	Hypothetical protein	None	None	OVOC6358,OVOC6364	None	None
110230	0	1	Hypothetical protein	None	None	OVOC2511,OVOC2507	WBGene00220348	None
110600	0	1	Hypothetical protein	None	None	OVOC12524,OVOC9552	None	None
110620	0	1	Hypothetical protein	None	None	OVOC5926,OVOC5920	None	None
110635	0	1	Hypothetical protein	GO:0003333,GO:0015171,GO:0016020	amino acid transmembrane transport; amino acid transmembrane transporter activity; membrane	OVOC11023,OVOC11022	None	None
112050	0	1	Putative viral replication protein	GO:0006260,GO:0016779,GO:0016888,GO:0018142,GO:0042624	DNA replication; nucleotidyltransferase activity; endodeoxyribonuclease activity, producing 5'-phosphomonoesters; protein-DNA covalent cross-linking; ATPase activity, uncoupled	OVOC12452,OVOC1444	None	None
112325	0	1	Hypothetical protein	None	None	OVOC1758,OVOC1751	None	None
113035	0	1	Tubulin-tyrosine ligase family	GO:0006464	cellular protein modification process	OVOC12807,OVOC12929	None	None
113845	0	1	Hypothetical protein	None	None	OVOC12984,OVOC11019	None	None
115115	0	1	Hypothetical protein	None	None	OVOC8024,OVOC11696	None	None
115160	0	1	Hypothetical protein	None	None	OVOC1794,OVOC12161	None	None
115525	0	1	Hypothetical protein	None	None	OVOC1808,OVOC2039	None	None
116035	0	1	Zinc-finger double domain	GO:0003676,GO:0046872	nucleic acid binding; metal ion binding	OVOC9178,OVOC12625	None	None
116350	0	1	AIR synthase related protein, C-terminal domain	None	None	OVOC9734,OVOC9735	None	None
117315	0	1	Hypothetical protein	None	None	OVOC11495,OVOC12636	None	WBGene00010961
118070	0	1	Hypothetical protein	None	None	OVOC10839,OVOC12705	None	None
118240	0	1	Hypothetical protein	None	None	OVOC5871,OVOC6577	None	None
118625	0	1	Hypothetical protein	None	None	OVOC4890,OVOC4887	None	None
120213	0	1	Hypothetical protein	None	None	OVOC1908,OVOC1852	None	None
120533	0	1	Hypothetical protein	GO:0046872	metal ion binding	OVOC10469,OVOC10384	None	None
122889	0	1	Hypothetical protein	None	None	OVOC7318,OVOC7325	None	None
123853	0	1	Hypothetical protein	None	None	OVOC9390,OVOC12884	None	None
124149	0	1	Hypothetical protein	None	None	OVOC7501,OVOC12818	None	None
124493	0	1	NADH dehydrogenase	GO:0016020,GO:0055114	membrane; oxidation-reduction process	OVOC12996,OVOC7567	None	None
124837	0	1	Hypothetical protein	None	None	OVOC11150,OVOC11030	None	None
125557	0	1	Hypothetical protein	None	None	OVOC10456,OVOC10454	None	None
126833	0	1	Hypothetical protein	None	None	OVOC13413,OVOC13437	None	None
127045	0	1	Hypothetical protein	None	None	OVOC10458,OVOC12957	None	None
129633	0	1	Hypothetical protein	None	None	OVOC6464,OVOC6472	None	None
131389	0	1	Hypothetical protein	None	None	OVOC11510,OVOC9812	None	None
132369	0	1	Hypothetical protein	None	None	OVOC6473,OVOC6465	None	None
133029	0	1	Hypothetical protein	None	None	OVOC2230,OVOC2113	None	None
133609	0	1	Hypothetical protein	None	None	OVOC3682,OVOC5987	None	None
134273	0	1	Hypothetical protein	None	None	OVOC12847,OVOC12519	None	None
134321	0	1	Hypothetical protein	None	None	OVOC7315,OVOC7322	None	None
134549	0	1	Hypothetical protein	None	None	OVOC6853,OVOC2690	None	None
134585	0	1	Hypothetical protein	None	None	OVOC5659,OVOC5684	None	None
134657	0	1	Hypothetical protein	None	None	OVOC49,OVOC52	None	None
134661	0	1	Hypothetical protein	None	None	OVOC11457,OVOC11333	None	None
4243	4	0	Putative peptidase (DUF1758	GO:0003676,GO:0008270	nucleic acid binding; zinc ion binding	OVOC3095,OVOC12909,OVOC12917,OVOC5304	None	None
4658	4	0	Pao retrotransposon peptidase; Reverse transcriptase (RNA-dependent DNA polymerase; Putative peptidase (DUF1758; Integrase core domain	GO:0003676,GO:0003723,GO:0003964,GO:0006278,GO:0008270,GO:0015074	nucleic acid binding; RNA binding; RNA-directed DNA polymerase activity; RNA-dependent DNA replication; zinc ion binding; DNA integration	OVOC3189,OVOC12570	None	None
9962	4	0	Fibronectin type III domain; Immunoglobulin I-set domain; Immunoglobulin domain	GO:0005515	protein binding	OVOC3498	WBGene00231927,WBGene00228378,WBGene00233245	None
13803	4	0	Myosin tail; Myosin head (motor domain	GO:0003774,GO:0005524,GO:0016459,GO:0051015	motor activity; ATP binding; myosin complex; actin filament binding	None	WBGene00231450,WBGene00232252	None
25085	4	0	von Willebrand factor type A domain; Immunoglobulin I-set domain; Immunoglobulin domain	GO:0005515	protein binding	None	WBGene00223659,WBGene00231913	None
5479	3	0	Collagen triple helix repeat (20 copies	None	None	OVOC12597,OVOC12491,OVOC12404,OVOC12380	WBGene00228019,WBGene00229622,WBGene00229619,WBGene00230758	None
8212	3	0	nucleotide binding; metal ion binding; cation-transporting ATPase activity	GO:0000166,GO:0006812,GO:0016021,GO:0019829,GO:0046872	nucleotide binding; cation transport; integral component of membrane; cation-transporting ATPase activity; metal ion binding	OVOC9796,OVOC11694	WBGene00228653,WBGene00231798	WBGene00013672
8737	3	0	Integrase core domain	GO:0003676,GO:0015074	nucleic acid binding; DNA integration	OVOC12543	None	None
10502	3	0	binding	GO:0005488,GO:0005515	binding; protein binding	OVOC12396	WBGene00220860,WBGene00222462,WBGene00232355	WBGene00007588
12250	3	0	PIF1-like helicase	GO:0000723,GO:0003678,GO:0006281	telomere maintenance; DNA helicase activity; DNA repair	OVOC5958,OVOC3571	None	None
12766	3	0	DNA polymerase family A	GO:0003677,GO:0003887,GO:0006260	DNA binding; DNA-directed DNA polymerase activity; DNA replication	None	WBGene00226411,WBGene00231781,WBGene00232451	None
12783	3	0	Spectrin repeat; Immunoglobulin I-set domain	GO:0005515	protein binding	OVOC6983	WBGene00223746,WBGene00220388	None
15866	3	0	Nucleotidyltransferase domain; Poly(A polymerase predicted RNA binding domain; Poly(A polymerase central domain	GO:0003723,GO:0004652,GO:0005634,GO:0016779,GO:0031123,GO:0043631	RNA binding; polynucleotide adenylyltransferase activity; nucleus; nucleotidyltransferase activity; RNA 3'-end processing; RNA polyadenylation	OVOC12829,OVOC6913	WBGene00226609	None
16271	3	0	uDENN domain; Phorbol esters/diacylglycerol binding domain (C1 domain; DENN (AEX-3 domain; Myotubularin-like phosphatase domain; PH domain; GRAM domain; Myotubularin protein	GO:0005515,GO:0005543,GO:0016311,GO:0016791,GO:0035556	protein binding; phospholipid binding; dephosphorylation; phosphatase activity; intracellular signal transduction	OVOC4009	WBGene00224945	None
18606	3	0	cation	GO:0006810,GO:0006811,GO:0015379,GO:0016020,GO:0016021,GO:0055085	transport; ion transport; potassium:chloride symporter activity; membrane; integral component of membrane; transmembrane transport	None	WBGene00228918	WBGene00019205
30592	3	0	Ankyrin repeats (many copies; Ankyrin repeats (3 copies; Protein kinase domain	GO:0004672,GO:0004674,GO:0005515,GO:0005524,GO:0006468,GO:0007165,GO:0016772	protein kinase activity; protein serine/threonine kinase activity; protein binding; ATP binding; protein phosphorylation; signal transduction; transferase activity, transferring phosphorus-containing groups	None	WBGene00225279	None
41399	3	0	Malic enzyme, NAD binding domain; Malic enzyme, N-terminal domain	GO:0004470,GO:0006108,GO:0016491,GO:0016616,GO:0016619,GO:0046872,GO:0051287,GO:0055114	malic enzyme activity; malate metabolic process; oxidoreductase activity; oxidoreductase activity, acting on the CH-OH group of donors, NAD or NADP as acceptor;; metal ion binding; NAD binding; oxidation-reduction process	None	WBGene00228859	None
45169	3	0	Kunitz/Bovine pancreatic trypsin inhibitor domain; Lustrin, cysteine-rich repeated domain	GO:0004867	serine-type endopeptidase inhibitor activity	None	None	None
54209	3	0	ATP binding; motor activity; protein binding	GO:0003774,GO:0005524,GO:0016459	motor activity; ATP binding; myosin complex	None	WBGene00223568	WBGene00019064
2035	2	0	structural constituent of cytoskeleton; GTP binding; GTPase activity	GO:0003924,GO:0005200,GO:0005525,GO:0005874,GO:0006184,GO:0007017,GO:0043234,GO:0051258	GTPase activity; structural constituent of cytoskeleton; GTP binding; microtubule; GTP catabolic process; microtubule-based process; protein complex; protein polymerization	OVOC4792,OVOC12330,OVOC3410,OVOC441,OVOC7954,OVOC4869,OVOC9076,OVOC9253	WBGene00231870,WBGene00231486,WBGene00230640,WBGene00228567,WBGene00227844,WBGene00223009,WBGene00229489	WBGene00006534
4098	2	0	FAR1 DNA-binding domain	None	None	OVOC9092,OVOC9548,OVOC9097	WBGene00230906,WBGene00230905,WBGene00226242,WBGene00229854,WBGene00234991	WBGene00020758
5632	2	0	metalloendopeptidase activity; metallopeptidase activity	GO:0004222,GO:0006508,GO:0008237	metalloendopeptidase activity; proteolysis; metallopeptidase activity	OVOC10103,OVOC10621,OVOC2095	WBGene00228352,WBGene00227680,WBGene00231478	WBGene00013926
5869	2	0	Sugar (and other transporter	GO:0005215,GO:0006810,GO:0016020,GO:0016021,GO:0022857,GO:0022891,GO:0055085	transporter activity; transport; membrane; integral component of membrane; transmembrane transporter activity; substrate-specific transmembrane transporter activity; transmembrane transport	OVOC2009,OVOC4466,OVOC3058	WBGene00228984,WBGene00228983,WBGene00225314,WBGene00229791	None
7574	2	0	zinc ion binding; metalloendopeptidase activity; serine-type endopeptidase inhibitor activity; metallopeptidase activity; peptidase activity	GO:0004222,GO:0004867,GO:0005515,GO:0005578,GO:0008233,GO:0008237,GO:0008270,GO:0031012	metalloendopeptidase activity; serine-type endopeptidase inhibitor activity; protein binding; proteinaceous extracellular matrix; peptidase activity; metallopeptidase activity; zinc ion binding; extracellular matrix	OVOC6317	WBGene00229346,WBGene00222905,WBGene00221207,WBGene00232051,WBGene00231004	WBGene00003242
9762	2	0	Fragile site-associated protein C-terminus; MutS domain I	GO:0003735,GO:0005524,GO:0005622,GO:0005840,GO:0006298,GO:0006412,GO:0015934,GO:0030983	structural constituent of ribosome; ATP binding; intracellular; ribosome; mismatch repair; translation; large ribosomal subunit; mismatched DNA binding	OVOC2132,OVOC1564	WBGene00232877,WBGene00232876,WBGene00228348,WBGene00226887	None
9922	2	0	Transthyretin-like family	GO:0005615	extracellular space	OVOC9593	WBGene00222945,WBGene00226322,WBGene00230914	None
10002	2	0	serine-type endopeptidase inhibitor activity; enzyme inhibitor activity; insulin-like growth factor binding; protein binding	GO:0004857,GO:0004867,GO:0005515	enzyme inhibitor activity; serine-type endopeptidase inhibitor activity; protein binding	OVOC11996	WBGene00231773,WBGene00221945	WBGene00007103
10462	2	0	Meckelin (Transmembrane protein 67	None	None	OVOC10167	WBGene00231769,WBGene00224094	WBGene00018042
10770	2	0	oxidoreductase activity	GO:0016491,GO:0055114	oxidoreductase activity; oxidation-reduction process	OVOC7011,OVOC7008	WBGene00223789	WBGene00017719
11566	2	0	Glycosyltransferase family 20	GO:0003824,GO:0005992	catalytic activity; trehalose biosynthetic process	OVOC5165	WBGene00227682,WBGene00229067	None
11746	2	0	Hypothetical protein	None	None	OVOC10101	WBGene00232459,WBGene00231618,WBGene00228489,WBGene00225549,WBGene00231616	None
11944	2	0	PH domain	GO:0005515,GO:0005543	protein binding; phospholipid binding	OVOC271	WBGene00229097,WBGene00223550,WBGene00228027,WBGene00232550,WBGene00228055,WBGene00228515,WBGene00228502,WBGene00228517	WBGene00008666
11980	2	0	Interactor of ZYG-11	GO:0004221,GO:0005622,GO:0006511	ubiquitin thiolesterase activity; intracellular; ubiquitin-dependent protein catabolic process	OVOC11420,OVOC13509	WBGene00226421,WBGene00221436	None
12494	2	0	Laminin G domain	GO:0005515	protein binding	OVOC1667	WBGene00226420	None
12613	2	0	protein homodimerization activity; protein C-terminus binding; protein binding	GO:0005515	protein binding	OVOC3898	WBGene00226163	WBGene00011904
13157	2	0	Protein kinase domain; Phorbol esters/diacylglycerol binding domain (C1 domain; DMPK coiled coil domain like; CNH domain	GO:0004672,GO:0004674,GO:0005083,GO:0005515,GO:0005524,GO:0005543,GO:0006468,GO:0016772,GO:0031532,GO:0035556	protein kinase activity; protein serine/threonine kinase activity; small GTPase regulator activity; protein binding; ATP binding; phospholipid binding; protein phosphorylation; transferase activity, transferring phosphorus-containing groups; actin cytoskeleton reorganization; intracellular signal transduction	OVOC6066	WBGene00225163	None
13446	2	0	Putative peptidase (DUF1758	None	None	None	None	None
13752	2	0	AAA domain (dynein-related subfamily; von Willebrand factor type A domain	GO:0000166,GO:0003676,GO:0005524,GO:0016887,GO:0017111,GO:0046872	nucleotide binding; nucleic acid binding; ATP binding; ATPase activity; nucleoside-triphosphatase activity; metal ion binding	OVOC12265	WBGene00224701	None
13837	2	0	protein binding; cell adhesion molecule binding; ankyrin binding	GO:0005515	protein binding	OVOC3931,OVOC3930	WBGene00222569	WBGene00004732
14351	2	0	PAN domain	None	None	OVOC2092	WBGene00224880,WBGene00231926	WBGene00019148
14367	2	0	Ankyrin repeats (3 copies; Ankyrin repeats (many copies	GO:0005515	protein binding	OVOC7461	WBGene00228110,WBGene00226612	None
14511	2	0	protein binding	GO:0005515,GO:0006879,GO:0008199,GO:0016491,GO:0046914,GO:0055114	protein binding; cellular iron ion homeostasis; ferric iron binding; oxidoreductase activity; transition metal ion binding; oxidation-reduction process	None	None	WBGene00016354,WBGene00006776,WBGene00004371
14767	2	0	peptidase activity	GO:0006508,GO:0008233	proteolysis; peptidase activity	OVOC3233	WBGene00222874,WBGene00229222	WBGene00020082
14831	2	0	HMG (high mobility group box	None	None	OVOC5087	WBGene00226173,WBGene00230998	None
14847	2	0	zinc ion binding; mitogen-activated protein kinase kinase kinase binding; ubiquitin-protein ligase activity; protein binding	GO:0004842,GO:0005515,GO:0005622,GO:0008270	ubiquitin-protein transferase activity; protein binding; intracellular; zinc ion binding	OVOC6190	WBGene00222125,WBGene00228469	WBGene00004457
14911	2	0	Hypothetical protein	GO:0046872	metal ion binding	OVOC9101	WBGene00228857,WBGene00232300,WBGene00231471,WBGene00232299	None
15519	2	0	Core histone H2A/H2B/H3/H4	GO:0000786,GO:0003677,GO:0005634,GO:0006334,GO:0046982	nucleosome; DNA binding; nucleus; nucleosome assembly; protein heterodimerization activity	OVOC4571	WBGene00229441,WBGene00224374	None
15626	2	0	SH3 domain; Ankyrin repeats (3 copies; Ankyrin repeats (many copies	GO:0005515	protein binding	OVOC7257	WBGene00221203,WBGene00224411,WBGene00228237,WBGene00231812	None
15671	2	0	Telomeric single stranded DNA binding POT1/CDC13	GO:0000723,GO:0000784,GO:0003677,GO:0005515	telomere maintenance; nuclear chromosome, telomeric region; DNA binding; protein binding	OVOC830	WBGene00231402,WBGene00220989	None
15791	2	0	Tubulin/FtsZ family, GTPase domain; Tubulin C-terminal domain	GO:0003924,GO:0005200,GO:0005525,GO:0005874,GO:0006184,GO:0007017,GO:0043234,GO:0051258	GTPase activity; structural constituent of cytoskeleton; GTP binding; microtubule; GTP catabolic process; microtubule-based process; protein complex; protein polymerization	None	WBGene00229106,WBGene00228039,WBGene00229249,WBGene00229250	None
16016	2	0	chitin binding; serine-type endopeptidase inhibitor activity; protein binding	GO:0004867,GO:0005576,GO:0006030,GO:0008061	serine-type endopeptidase inhibitor activity; extracellular region; chitin metabolic process; chitin binding	OVOC3225	WBGene00231836,WBGene00223347	WBGene00008449
16466	2	0	Hypothetical protein	GO:0004672,GO:0004674,GO:0005515,GO:0005524,GO:0006468,GO:0016772	protein kinase activity; protein serine/threonine kinase activity; protein binding; ATP binding; protein phosphorylation; transferase activity, transferring phosphorus-containing groups	None	WBGene00226481,WBGene00224631	WBGene00004130
16526	2	0	zinc ion binding; hydrolase activity, hydrolyzing O-glycosyl compounds; carbohydrate binding; catalytic activity; mannosidase activity; alpha-mannosidase activity	GO:0003824,GO:0004553,GO:0004559,GO:0005975,GO:0006013,GO:0008270,GO:0015923,GO:0030246	catalytic activity; hydrolase activity, hydrolyzing O-glycosyl compounds; alpha-mannosidase activity; carbohydrate metabolic process; mannose metabolic process; zinc ion binding; mannosidase activity; carbohydrate binding	OVOC1963	WBGene00233638,WBGene00231918,WBGene00228177	WBGene00018594
16646	2	0	Zinc-finger double domain	GO:0003676,GO:0046872	nucleic acid binding; metal ion binding	OVOC2119	WBGene00231969,WBGene00228711	None
17864	2	0	protein binding	GO:0000166,GO:0003676,GO:0005515,GO:0008270,GO:0046872	nucleotide binding; nucleic acid binding; protein binding; zinc ion binding; metal ion binding	OVOC12073	WBGene00223732	WBGene00000242
17892	2	0	Cation efflux family	GO:0006812,GO:0008324,GO:0016021,GO:0055085	cation transport; cation transmembrane transporter activity; integral component of membrane; transmembrane transport	OVOC2017	WBGene00228651	None
17934	2	0	binding	GO:0005488	binding	None	WBGene00221939,WBGene00232316	WBGene00000491
18270	2	0	Bestrophin, RFP-TM, chloride channel	None	None	None	WBGene00227797	WBGene00007203,WBGene00022797,WBGene00011868,WBGene00007204
18508	2	0	BTB/POZ domain	GO:0005515	protein binding	OVOC3583	WBGene00228204,WBGene00228276	None
19068	2	0	Animal haem peroxidase	GO:0004601,GO:0006979,GO:0020037,GO:0055114	peroxidase activity; response to oxidative stress; heme binding; oxidation-reduction process	OVOC4086	WBGene00228571	None
19264	2	0	CD36 family	GO:0007155,GO:0016020	cell adhesion; membrane	OVOC9143	WBGene00221844,WBGene00226955,WBGene00232585	None
19362	2	0	galactosylgalactosylxylosylprotein 3-beta-glucuronosyltransferase activity	GO:0015018,GO:0016020	galactosylgalactosylxylosylprotein 3-beta-glucuronosyltransferase activity; membrane	None	None	WBGene00011781,WBGene00008160,WBGene00008293,WBGene00019546,WBGene00011650,WBGene00008479
19446	2	0	procollagen-proline 4-dioxygenase activity; oxidoreductase activity, acting on single donors with incorporation of molecular oxygen, incorporation of two atoms of oxygen; L-ascorbic acid binding; iron ion binding; protein binding	GO:0004656,GO:0005506,GO:0005515,GO:0005783,GO:0016491,GO:0016702,GO:0016705,GO:0016706,GO:0031418,GO:0055114	procollagen-proline 4-dioxygenase activity; iron ion binding; protein binding; endoplasmic reticulum; oxidoreductase activity; oxidoreductase activity, acting on single donors with incorporation of molecular oxygen, incorporation of two atoms of oxygen; oxidoreductase activity, acting on paired donors, with incorporation or reduction of molecular oxygen; oxidoreductase activity, acting on paired …	None	None	WBGene00001077,WBGene00004025
19558	2	0	DNA-directed RNA polymerase activity; RNA polymerase II activity; DNA binding	GO:0003677,GO:0003899,GO:0005634,GO:0005665,GO:0006351,GO:0006366,GO:0008270,GO:0032549	DNA binding; DNA-directed RNA polymerase activity; nucleus; DNA-directed RNA polymerase II, core complex; transcription, DNA-templated; transcription from RNA polymerase II promoter; zinc ion binding; ribonucleoside binding	OVOC3320,OVOC2734	WBGene00233945,WBGene00232861	WBGene00000123
19572	2	0	zinc ion binding; metallopeptidase activity	GO:0005515,GO:0005578,GO:0008233,GO:0008237,GO:0008270	protein binding; proteinaceous extracellular matrix; peptidase activity; metallopeptidase activity; zinc ion binding	None	WBGene00228451,WBGene00224556	WBGene00009958
19740	2	0	NAD binding; oxidoreductase activity, acting on the aldehyde or oxo group of donors, NAD or NADP as acceptor; NADP binding	GO:0006006,GO:0008340,GO:0009792,GO:0016620,GO:0019915,GO:0050661,GO:0051287,GO:0055114	glucose metabolic process; determination of adult lifespan; embryo development ending in birth or egg hatching; oxidoreductase activity, acting on the aldehyde or oxo group of donors, NAD or NADP as acceptor; lipid storage; NADP binding; NAD binding; oxidation-reduction process	None	None	WBGene00001684,WBGene00001683,WBGene00001685
19810	2	0	Sodium/calcium exchanger protein	GO:0016021,GO:0055085	integral component of membrane; transmembrane transport	OVOC1391	WBGene00224091	WBGene00003569
19824	2	0	Transferrin receptor-like dimerisation domain; Peptidase family M28; PA domain	GO:0006508,GO:0008233	proteolysis; peptidase activity	OVOC3734	WBGene00222869	None
19852	2	0	F/Y-rich N-terminus; F/Y rich C-terminus; PHD-finger; SET domain	GO:0005515,GO:0005634,GO:0008270,GO:0018024	protein binding; nucleus; zinc ion binding; histone-lysine N-methyltransferase activity	OVOC7974	WBGene00226002,WBGene00232813	None
19880	2	0	Chitin binding Peritrophin-A domain	GO:0005576,GO:0006030,GO:0008061	extracellular region; chitin metabolic process; chitin binding	OVOC1536	WBGene00226427	None
19978	2	0	NRDE-2, necessary for RNA interference	None	None	OVOC9896	WBGene00220710,WBGene00234580,WBGene00231497	None
20174	2	0	Zinc-finger double domain	GO:0003676,GO:0046872	nucleic acid binding; metal ion binding	OVOC11835	WBGene00229288,WBGene00229287	None
20328	2	0	Matrixin; Putative peptidoglycan binding domain	GO:0004222,GO:0006508,GO:0008237,GO:0008270,GO:0031012	metalloendopeptidase activity; proteolysis; metallopeptidase activity; zinc ion binding; extracellular matrix	OVOC9417	WBGene00231144,WBGene00224951	None
20846	2	0	Protein kinase domain	GO:0004672,GO:0004674,GO:0005524,GO:0006468,GO:0016772	protein kinase activity; protein serine/threonine kinase activity; ATP binding; protein phosphorylation; transferase activity, transferring phosphorus-containing groups	OVOC12361,OVOC11626	WBGene00229118,WBGene00231741	None
20874	2	0	SH3 domain; SH2 domain; Protein tyrosine kinase	GO:0004672,GO:0004713,GO:0005515,GO:0005524,GO:0006468,GO:0016772	protein kinase activity; protein tyrosine kinase activity; protein binding; ATP binding; protein phosphorylation; transferase activity, transferring phosphorus-containing groups	OVOC1557	WBGene00224476	None
20888	2	0	Receptor family ligand binding region; 7 transmembrane sweet-taste receptor of 3 GCPR	GO:0004930,GO:0004965,GO:0007186,GO:0016021	G-protein coupled receptor activity; G-protein coupled GABA receptor activity; G-protein coupled receptor signaling pathway; integral component of membrane	OVOC1111	WBGene00227693	None
20944	2	0	Rad51	GO:0003677,GO:0005524,GO:0006259,GO:0008094	DNA binding; ATP binding; DNA metabolic process; DNA-dependent ATPase activity	OVOC8054	WBGene00222736	None
21042	2	0	protein binding; ion channel activity; potassium channel activity; voltage-gated potassium channel activity	GO:0005216,GO:0005249,GO:0006811,GO:0006813,GO:0008076,GO:0016020,GO:0055085	ion channel activity; voltage-gated potassium channel activity; ion transport; potassium ion transport; voltage-gated potassium channel complex; membrane; transmembrane transport	None	WBGene00221837	WBGene00002235
21084	2	0	Innexin	GO:0005921	gap junction	OVOC6975	WBGene00226084,WBGene00228847	None
21140	2	0	hedgehog receptor activity	GO:0008158,GO:0016020,GO:0016021	hedgehog receptor activity; membrane; integral component of membrane	OVOC12095	WBGene00222597,WBGene00232904	WBGene00004216
21196	2	0	Hypothetical protein	None	None	OVOC12928	None	None
21406	2	0	Lipase (class 3	GO:0004806,GO:0006629	triglyceride lipase activity; lipid metabolic process	OVOC1838	WBGene00228736,WBGene00225160	None
21523	2	0	sodium channel activity; ion channel activity	GO:0005216,GO:0005272,GO:0006811,GO:0006814,GO:0016020,GO:0016021	ion channel activity; sodium channel activity; ion transport; sodium ion transport; membrane; integral component of membrane	OVOC3242	WBGene00228249	WBGene00000950
21900	2	0	BTB/POZ domain	GO:0005515	protein binding	OVOC11583	WBGene00230520	None
22160	2	0	C2 domain	GO:0005515	protein binding	OVOC1677	WBGene00228742,WBGene00223422	None
22212	2	0	Zc3h12a-like Ribonuclease NYN domain	None	None	OVOC12248	WBGene00222730,WBGene00231561,WBGene00231562	None
22225	2	0	Glycosyl hydrolases family 38 N-terminal domain; Glycosyl hydrolases family 38 C-terminal domain; Alpha mannosidase, middle domain	GO:0003824,GO:0004553,GO:0004559,GO:0005975,GO:0006013,GO:0008270,GO:0015923,GO:0030246	catalytic activity; hydrolase activity, hydrolyzing O-glycosyl compounds; alpha-mannosidase activity; carbohydrate metabolic process; mannose metabolic process; zinc ion binding; mannosidase activity; carbohydrate binding	OVOC12209	WBGene00224828	None
23005	2	0	Ion transport protein; Cyclic nucleotide-binding domain	GO:0005216,GO:0005249,GO:0006811,GO:0006813,GO:0016020,GO:0055085	ion channel activity; voltage-gated potassium channel activity; ion transport; potassium ion transport; membrane; transmembrane transport	None	WBGene00222745	None
23044	2	0	GTPase activating protein binding; protein binding	GO:0005515	protein binding	None	WBGene00223150	WBGene00003404
23278	2	0	Hypothetical protein	None	None	OVOC2969	WBGene00222624	None
23291	2	0	Dermatopontin	None	None	OVOC2866	WBGene00230195	None
24240	2	0	KH domain	GO:0003723	RNA binding	OVOC6120	WBGene00227189,WBGene00230856	None
24435	2	0	EGF-like domain; Calcium-binding EGF domain; EGF domain	GO:0005509,GO:0005515	calcium ion binding; protein binding	None	WBGene00231734	None
25241	2	0	Symplekin tight junction protein C terminal	GO:0005488	binding	OVOC7074	WBGene00232283,WBGene00223840	WBGene00017797
25636	2	0	Hypothetical protein	None	None	OVOC2121	WBGene00224898	None
26008	2	0	calcium ion binding; protein binding	GO:0004867,GO:0005509,GO:0005515	serine-type endopeptidase inhibitor activity; calcium ion binding; protein binding	None	WBGene00231912,WBGene00231965	WBGene00003482
26080	2	0	PAS domain	GO:0004871,GO:0007165	signal transducer activity; signal transduction	OVOC10268	WBGene00224446	None
26800	2	0	AMP deaminase activity; deaminase activity	GO:0003876,GO:0006188,GO:0009168,GO:0019239	AMP deaminase activity; IMP biosynthetic process; purine ribonucleoside monophosphate biosynthetic process; deaminase activity	OVOC3634	WBGene00222852	WBGene00016415
26896	2	0	Hypothetical protein	None	None	None	WBGene00227521	None
26944	2	0	Ion channel	None	None	None	WBGene00228738,WBGene00231825	None
26992	2	0	sodium channel activity	GO:0005272,GO:0006814,GO:0016020	sodium channel activity; sodium ion transport; membrane	OVOC10045	WBGene00226332	WBGene00020897
28216	2	0	Pex19 protein family	GO:0005777	peroxisome	OVOC7853	WBGene00224642,WBGene00232325	None
28432	2	0	HEAT-like repeat	GO:0005488,GO:0006886,GO:0008536	binding; intracellular protein transport; Ran GTPase binding	OVOC2639	WBGene00223174	None
28612	2	0	PDZ domain (Also known as DHR or GLGF	GO:0005515	protein binding	None	WBGene00223151,WBGene00232633	None
28924	2	0	zinc ion binding	GO:0008270	zinc ion binding	None	WBGene00233855,WBGene00228929	WBGene00010913
29320	2	0	Hypothetical protein	None	None	OVOC4314	WBGene00222277	None
29812	2	0	protein binding	None	None	None	WBGene00224812	WBGene00077697
33135	2	0	protein binding	GO:0005515	protein binding	OVOC5652	WBGene00227216	WBGene00013382
34180	2	0	ATP-dependent helicase activity; ATP binding; helicase activity; nucleic acid binding	GO:0003676,GO:0004386,GO:0005524,GO:0008026	nucleic acid binding; helicase activity; ATP binding; ATP-dependent helicase activity	OVOC11066	WBGene00225912	WBGene00011580
38965	2	0	Nuclear envelope localisation domain	GO:0003779,GO:0016021	actin binding; integral component of membrane	None	WBGene00227861	None
39097	2	0	Zinc finger, ZZ type; PB1 domain	GO:0005515,GO:0008270	protein binding; zinc ion binding	OVOC7127	WBGene00222285	None
40307	2	0	Peptidase family M13	GO:0004222,GO:0006508,GO:0008237	metalloendopeptidase activity; proteolysis; metallopeptidase activity	None	None	None
42609	2	0	IPT/TIG domain; Cadherin domain; EGF-like domain; Right handed beta helix region	GO:0005509,GO:0005515,GO:0007156,GO:0016020	calcium ion binding; protein binding; homophilic cell adhesion via plasma membrane adhesion molecules; membrane	None	WBGene00225736	None
43289	2	0	Hypothetical protein	None	None	None	WBGene00231073	None
47519	2	0	glutamate synthase (NADH activity; iron ion binding; FMN binding; oxidoreductase activity, acting on the CH-NH2 group of donors, NAD or NADP as acceptor; oxidoreductase activity, acting on the CH-NH2 group of donors; catalytic activity; oxidoreductase activity; glutamate synthase activity; glutamate synthase activity, NAD(PH as acceptor; flavin adenine dinucleotide binding; iron-sulfur cluster bi…	GO:0003824,GO:0005506,GO:0006537,GO:0006807,GO:0008152,GO:0010181,GO:0015930,GO:0016040,GO:0016491,GO:0016638,GO:0016639,GO:0045181,GO:0050660,GO:0051536,GO:0055114	catalytic activity; iron ion binding; glutamate biosynthetic process; nitrogen compound metabolic process; metabolic process; FMN binding; glutamate synthase activity; glutamate synthase (NADH) activity; oxidoreductase activity; oxidoreductase activity, acting on the CH-NH2 group of donors; oxidoreductase activity, acting on the CH-NH2 group of donors, NAD or NADP as acceptor; glutamate synthase …	None	WBGene00226488	WBGene00012326
48419	2	0	Cadherin domain	GO:0005509,GO:0005886,GO:0007155,GO:0007156,GO:0016020	calcium ion binding; plasma membrane; cell adhesion; homophilic cell adhesion via plasma membrane adhesion molecules; membrane	None	WBGene00231433,WBGene00227686	None
48519	2	0	GTP binding; protein binding	GO:0003924,GO:0005525,GO:0005622,GO:0006184,GO:0006886,GO:0006913,GO:0007165,GO:0007264,GO:0015031,GO:0016020,GO:0031985,GO:0044763,GO:0048610	GTPase activity; GTP binding; intracellular; GTP catabolic process; intracellular protein transport; nucleocytoplasmic transport; signal transduction; small GTPase mediated signal transduction; protein transport; membrane; Golgi cisterna; single-organism cellular process; cellular process involved in reproduction	None	None	WBGene00004269,WBGene00004270
56569	2	0	Biotin-requiring enzyme	GO:0008152,GO:0016746	metabolic process; transferase activity, transferring acyl groups	None	None	None
59116	2	0	Ubiquitin carboxyl-terminal hydrolase	GO:0004221,GO:0005488,GO:0006511	ubiquitin thiolesterase activity; binding; ubiquitin-dependent protein catabolic process	None	None	None
59971	2	0	binding	GO:0005488	binding	None	WBGene00223692	WBGene00007050
60394	2	0	Pyridoxal-phosphate dependent enzyme	GO:0004122,GO:0005737,GO:0006535,GO:0019343	cystathionine beta-synthase activity; cytoplasm; cysteine biosynthetic process from serine; cysteine biosynthetic process via cystathionine	None	WBGene00224592	None
65074	2	0	catalytic activity; cofactor binding	GO:0003824,GO:0003878,GO:0004775,GO:0008152,GO:0009792,GO:0048037	catalytic activity; ATP citrate synthase activity; succinate-CoA ligase (ADP-forming) activity; metabolic process; embryo development ending in birth or egg hatching; cofactor binding	None	None	WBGene00007350,WBGene00017759
68818	2	0	nucleoside-triphosphatase activity; nucleotide binding; ATP binding; ATPase activity	GO:0000166,GO:0005524,GO:0016887,GO:0017111	nucleotide binding; ATP binding; ATPase activity; nucleoside-triphosphatase activity	None	WBGene00232336,WBGene00232854	WBGene00018898
73210	2	0	Hypothetical protein	None	None	None	WBGene00232574,WBGene00230447	None
74623	2	0	Fragile site-associated protein C-terminus	None	None	None	None	None
74785	2	0	transferase activity, transferring glycosyl groups; glycoprotein-N-acetylgalactosamine 3-beta-galactosyltransferase activity	GO:0016020,GO:0016263,GO:0016266,GO:0016757	membrane; glycoprotein-N-acetylgalactosamine 3-beta-galactosyltransferase activity; O-glycan processing; transferase activity, transferring glycosyl groups	None	None	WBGene00008019
76765	2	0	Hypothetical protein	None	None	None	WBGene00222050	None
77602	2	0	ADAM cysteine-rich; EGF-like domain	GO:0004222,GO:0006508,GO:0008237,GO:0008270	metalloendopeptidase activity; proteolysis; metallopeptidase activity; zinc ion binding	None	None	None
78160	2	0	protein binding	GO:0005515,GO:0007165	protein binding; signal transduction	None	None	WBGene00021009
83556	2	0	IQ calmodulin-binding motif; Myosin head (motor domain; MyTH4 domain	GO:0003774,GO:0005515,GO:0005524,GO:0005856,GO:0016459	motor activity; protein binding; ATP binding; cytoskeleton; myosin complex	None	WBGene00225984	None
87068	2	0	Putative peptidase (DUF1758	GO:0003676,GO:0008270	nucleic acid binding; zinc ion binding	None	None	None
88444	2	0	Putative peptidase (DUF1758	None	None	None	None	None
88508	2	0	Endoplasmic reticulum vesicle transporter; Endoplasmic Reticulum-Golgi Intermediate Compartment (ERGIC	None	None	None	WBGene00222556	None
90036	2	0	Ion transport protein	GO:0005216,GO:0005245,GO:0005891,GO:0006811,GO:0016020,GO:0055085,GO:0070588	ion channel activity; voltage-gated calcium channel activity; voltage-gated calcium channel complex; ion transport; membrane; transmembrane transport; calcium ion transmembrane transport	None	WBGene00228109	None
90812	2	0	oxidoreductase activity; heme binding; metal ion binding; electron carrier activity; molybdenum ion binding	GO:0009055,GO:0016491,GO:0020037,GO:0030151,GO:0046872,GO:0055114	electron carrier activity; oxidoreductase activity; heme binding; molybdenum ion binding; metal ion binding; oxidation-reduction process	None	WBGene00224903	WBGene00010397
92796	2	0	CUB domain	None	None	OVOC12726	WBGene00232850	None
92900	2	0	Reeler domain	None	None	None	None	WBGene00009081
93284	2	0	Hypothetical protein	GO:0005488	binding	None	WBGene00231659,WBGene00227277	None
94876	2	0	Hypothetical protein	GO:0006898,GO:0009792	receptor-mediated endocytosis; embryo development ending in birth or egg hatching	None	None	WBGene00021626,WBGene00044637
95244	2	0	Hypothetical protein	None	None	None	None	None
96250	2	0	Hypothetical protein	GO:0003824	catalytic activity	None	None	None
100359	2	0	structural constituent of ribosome	GO:0003735,GO:0005622,GO:0005840,GO:0006412,GO:0015934	structural constituent of ribosome; intracellular; ribosome; translation; large ribosomal subunit	None	None	WBGene00004429
100366	2	0	Animal haem peroxidase	GO:0004601,GO:0006979,GO:0020037,GO:0055114	peroxidase activity; response to oxidative stress; heme binding; oxidation-reduction process	None	None	None
100800	2	0	protein binding	GO:0005515	protein binding	None	None	WBGene00006467
101122	2	0	Pao retrotransposon peptidase	None	None	None	None	None
102431	2	0	Hypothetical protein	None	None	None	WBGene00222847	None
102767	2	0	ATPase family associated with various cellular activities (AAA; Peroxisome biogenesis factor 1, N-terminal	GO:0000166,GO:0005524,GO:0005777,GO:0005778,GO:0006625,GO:0007031,GO:0017111,GO:0042623	nucleotide binding; ATP binding; peroxisome; peroxisomal membrane; protein targeting to peroxisome; peroxisome organization; nucleoside-triphosphatase activity; ATPase activity, coupled	None	WBGene00229776	None
2420	1	0	DNA binding; protein heterodimerization activity	GO:0000003,GO:0000786,GO:0002119,GO:0003677,GO:0006334,GO:0009792,GO:0010171,GO:0040011,GO:0040035,GO:0043229,GO:0046982,GO:0060465	reproduction; nucleosome; nematode larval development; DNA binding; nucleosome assembly; embryo development ending in birth or egg hatching; body morphogenesis; locomotion; hermaphrodite genitalia development; intracellular organelle; protein heterodimerization activity; pharynx development	None	None	WBGene00001929,WBGene00017638,WBGene00001880,WBGene00001899,WBGene00012276,WBGene00010036,WBGene00001944,WBGene00001914,WBGene00001937,WBGene00001923,WBGene00001906,WBGene00001901,WBGene00001943,WBGene00001891,WBGene00001933,WBGene00001831,WBGene00001945,WBGene00001947,WBGene00001887,WBGene00001876,WBGene00001916,WBGene00001919,WBGene00001883
3371	1	0	structural molecule activity	GO:0001556,GO:0005198,GO:0009792,GO:0019915,GO:0045987	oocyte maturation; structural molecule activity; embryo development ending in birth or egg hatching; lipid storage; positive regulation of smooth muscle contraction	OVOC9033	WBGene00224804	WBGene00003464,WBGene00003456,WBGene00022002,WBGene00003444,WBGene00003469,WBGene00003465,WBGene00003434,WBGene00003457,WBGene00003470,WBGene00003468,WBGene00003442,WBGene00003446,WBGene00021997,WBGene00003458,WBGene00003452,WBGene00003443,WBGene00003466,WBGene00003467,WBGene00003429,WBGene00003438,WBGene00003426,WBGene00003435,WBGene00022005,WBGene00003424,WBGene00003431,WBGene00003448,WBGene000…
4590	1	0	structural constituent of cuticle	GO:0010171,GO:0040011,GO:0042302	body morphogenesis; locomotion; structural constituent of cuticle	OVOC1823,OVOC2270	WBGene00225924,WBGene00228705,WBGene00223367,WBGene00228662,WBGene00223892	WBGene00000747,WBGene00000741,WBGene00000743,WBGene00000753,WBGene00000739,WBGene00000744,WBGene00000740,WBGene00000742
4895	1	0	Hypothetical protein	None	None	OVOC8320,OVOC8324,OVOC8322,OVOC9433	WBGene00222221,WBGene00230936,WBGene00228291,WBGene00225595	None
5321	1	0	lipid binding	GO:0008289	lipid binding	OVOC9055,OVOC1213,OVOC11610,OVOC2699	WBGene00223527,WBGene00228264	WBGene00008652
5385	1	0	PDZ domain; PDZ domain (Also known as DHR or GLGF	GO:0005515	protein binding	OVOC7021,OVOC2287,OVOC2779,OVOC7184	WBGene00229405,WBGene00226160,WBGene00229515,WBGene00223815,WBGene00229637,WBGene00229403,WBGene00224231	None
5840	1	0	Hypothetical protein	None	None	OVOC170	WBGene00220812	WBGene00018495,WBGene00009121,WBGene00009345,WBGene00022845,WBGene00020365,WBGene00022843,WBGene00017957,WBGene00009616,WBGene00043049,WBGene00008292,WBGene00018505,WBGene00012049
6300	1	0	Moulting cycle	None	None	OVOC6387,OVOC2351,OVOC12555	WBGene00224011,WBGene00226382,WBGene00222360	None
6412	1	0	ATP binding; ATPase activity	GO:0000166,GO:0003676,GO:0004386,GO:0005524,GO:0006310,GO:0008026,GO:0016887,GO:0017111	nucleotide binding; nucleic acid binding; helicase activity; ATP binding; DNA recombination; ATP-dependent helicase activity; ATPase activity; nucleoside-triphosphatase activity	OVOC7820	WBGene00231916,WBGene00233001,WBGene00230296	WBGene00000421,WBGene00000023
6736	1	0	binding; protein binding	GO:0005515	protein binding	OVOC7886	WBGene00229081,WBGene00231858,WBGene00221828,WBGene00223365	WBGene00006811
7048	1	0	GTP cyclohydrolase II	GO:0003935,GO:0009231	GTP cyclohydrolase II activity; riboflavin biosynthetic process	OVOC12041,OVOC2084,OVOC2371	WBGene00229632,WBGene00229401,WBGene00229682,WBGene00229734	None
7324	1	0	E1-E2 ATPase; haloacid dehalogenase-like hydrolase; Putative hydrolase of sodium-potassium ATPase alpha subunit	GO:0000166,GO:0000287,GO:0004012,GO:0005524,GO:0006812,GO:0015914,GO:0016021,GO:0019829,GO:0046872	nucleotide binding; magnesium ion binding; phospholipid-translocating ATPase activity; ATP binding; cation transport; phospholipid transport; integral component of membrane; cation-transporting ATPase activity; metal ion binding	OVOC197,OVOC5508,OVOC8788	WBGene00224887,WBGene00229583,WBGene00226953	None
7815	1	0	Herpesvirus Glycoprotein B	GO:0016020	membrane	None	WBGene00232418	None
7911	1	0	ion channel activity; protein binding	GO:0005216,GO:0005515,GO:0006811,GO:0016020,GO:0016021,GO:0055085	ion channel activity; protein binding; ion transport; membrane; integral component of membrane; transmembrane transport	OVOC6509,OVOC6101	WBGene00228555,WBGene00232734,WBGene00225952,WBGene00232627	WBGene00003838,WBGene00003840,WBGene00003839
8350	1	0	Enoyl-(Acyl carrier protein reductase; Zinc finger, C3HC4 type (RING finger	GO:0005515,GO:0008152,GO:0008270,GO:0016491,GO:0046872	protein binding; metabolic process; zinc ion binding; oxidoreductase activity; metal ion binding	OVOC11763,OVOC13491,OVOC12065	WBGene00228932,WBGene00225482,WBGene00230275	None
8419	1	0	Ciliary rootlet component, centrosome cohesion	None	None	OVOC11613,OVOC5550	WBGene00227596,WBGene00228077,WBGene00227595,WBGene00231782,WBGene00231888	None
8511	1	0	nucleoside-triphosphatase activity; nucleotide binding; ATP binding; ATPase activity, coupled to transmembrane movement of substances; ATPase activity	GO:0000166,GO:0005215,GO:0005524,GO:0006810,GO:0016021,GO:0016887,GO:0017111,GO:0042626,GO:0055085	nucleotide binding; transporter activity; ATP binding; transport; integral component of membrane; ATPase activity; nucleoside-triphosphatase activity; ATPase activity, coupled to transmembrane movement of substances; transmembrane transport	OVOC5425,OVOC10578	WBGene00223757,WBGene00224789,WBGene00232542	WBGene00003414
8891	1	0	ATP binding; motor activity	GO:0002119,GO:0003774,GO:0005515,GO:0005524,GO:0005863,GO:0006936,GO:0008307,GO:0016459,GO:0043050,GO:0048017	nematode larval development; motor activity; protein binding; ATP binding; striated muscle myosin thick filament; muscle contraction; structural constituent of muscle; myosin complex; pharyngeal pumping; inositol lipid-mediated signaling	None	None	WBGene00002348,WBGene00003515,WBGene00006789,WBGene00003514
8957	1	0	Helicase conserved C-terminal domain; Oligonucleotide/oligosaccharide-binding (OB-fold; Helicase associated domain (HA2; DEAD/DEAH box helicase; AAA domain	GO:0003676,GO:0003723,GO:0004386,GO:0005524,GO:0008026	nucleic acid binding; RNA binding; helicase activity; ATP binding; ATP-dependent helicase activity	OVOC11497,OVOC8615,OVOC8601	WBGene00225052,WBGene00224737,WBGene00222220	None
9067	1	0	Hypothetical protein	None	None	OVOC7634,OVOC7635	WBGene00233252,WBGene00231703,WBGene00233251	None
9512	1	0	heme binding; peroxidase activity	GO:0004601,GO:0006979,GO:0020037,GO:0055114	peroxidase activity; response to oxidative stress; heme binding; oxidation-reduction process	OVOC11258	WBGene00228234,WBGene00232635	WBGene00017968
9617	1	0	Actin	None	None	OVOC2744,OVOC8134,OVOC2745.1,OVOC2745.2	WBGene00229499,WBGene00228785,WBGene00225805,WBGene00225347,WBGene00229498	None
9638	1	0	MSP (Major sperm protein domain	GO:0005198	structural molecule activity	OVOC3234,OVOC3608	WBGene00228533,WBGene00230035	None
10022	1	0	transferase activity, transferring acyl groups other than amino-acyl groups; catalytic activity	GO:0003824,GO:0008152,GO:0016747,GO:0032934	catalytic activity; metabolic process; transferase activity, transferring acyl groups other than amino-acyl groups; sterol binding	OVOC10409	WBGene00227157	WBGene00013284
10422	1	0	Cystatin domain	GO:0004869	cysteine-type endopeptidase inhibitor activity	OVOC7454,OVOC7453	WBGene00221836,WBGene00225421,WBGene00230930	None
10482	1	0	Nematode cuticle collagen N-terminal domain; Collagen triple helix repeat (20 copies	GO:0042302	structural constituent of cuticle	OVOC9969,OVOC9970	WBGene00227919,WBGene00227918,WBGene00231385	None
10618	1	0	EF hand; Phosphoinositide-specific phospholipase C, efhand-like; Phosphatidylinositol-specific phospholipase C, X domain; C2 domain; Phosphatidylinositol-specific phospholipase C, Y domain	GO:0004435,GO:0005509,GO:0005515,GO:0006629,GO:0007165,GO:0008081,GO:0035556	phosphatidylinositol phospholipase C activity; calcium ion binding; protein binding; lipid metabolic process; signal transduction; phosphoric diester hydrolase activity; intracellular signal transduction	OVOC9265,OVOC4175	WBGene00225494,WBGene00232844,WBGene00228980	None
10960	1	0	binding	GO:0005488	binding	OVOC11294,OVOC11289	WBGene00232655,WBGene00232656,WBGene00229030,WBGene00227276	WBGene00022087
11055	1	0	Hypothetical protein	GO:0006629,GO:0008340,GO:0016021,GO:0019915,GO:0040007	lipid metabolic process; determination of adult lifespan; integral component of membrane; lipid storage; growth	None	None	WBGene00001241,WBGene00001239,WBGene00001247,WBGene00001244,WBGene00001245,WBGene00001240,WBGene00001243
11206	1	0	C2H2-type zinc finger	GO:0046872	metal ion binding	OVOC3151,OVOC3157	WBGene00228377,WBGene00228376	None
11260	1	0	heme binding; peroxidase activity	GO:0004601,GO:0006979,GO:0020037,GO:0055114	peroxidase activity; response to oxidative stress; heme binding; oxidation-reduction process	OVOC11625	WBGene00227735	WBGene00022743
11458	1	0	structural constituent of cytoskeleton; GTP binding; structural molecule activity; GTPase activity	GO:0003924,GO:0005200,GO:0005525,GO:0005874,GO:0006184,GO:0007017,GO:0043234,GO:0051258	GTPase activity; structural constituent of cytoskeleton; GTP binding; microtubule; GTP catabolic process; microtubule-based process; protein complex; protein polymerization	None	WBGene00228922,WBGene00231976	WBGene00000248
11476	1	0	protein binding	GO:0005515	protein binding	OVOC9174	WBGene00231728,WBGene00232568,WBGene00227712	WBGene00022696
11548	1	0	protein binding	GO:0005515,GO:0006470,GO:0008138	protein binding; protein dephosphorylation; protein tyrosine/serine/threonine phosphatase activity	OVOC1446	WBGene00232606,WBGene00225309	WBGene00006508
11692	1	0	SET domain; C2H2-type zinc finger; Zinc-finger double domain; Zinc finger, C2H2 type	GO:0003676,GO:0005515,GO:0046872	nucleic acid binding; protein binding; metal ion binding	OVOC1390	WBGene00223835,WBGene00231431	None
11710	1	0	hydrolase activity	GO:0016787	hydrolase activity	None	WBGene00228989,WBGene00227979	WBGene00021113,WBGene00020187
11764	1	0	DNA binding; protein heterodimerization activity	GO:0000786,GO:0003677,GO:0005622,GO:0005634,GO:0006334,GO:0007165,GO:0046982	nucleosome; DNA binding; intracellular; nucleus; nucleosome assembly; signal transduction; protein heterodimerization activity	None	None	WBGene00001913
11908	1	0	ATPase activity, coupled to transmembrane movement of substances; ATP binding	GO:0000166,GO:0005524,GO:0006810,GO:0008150,GO:0016020,GO:0016021,GO:0016887,GO:0017111,GO:0042626,GO:0050896,GO:0055085	nucleotide binding; ATP binding; transport; biological_process; membrane; integral component of membrane; ATPase activity; nucleoside-triphosphatase activity; ATPase activity, coupled to transmembrane movement of substances; response to stimulus; transmembrane transport	None	None	WBGene00004007,WBGene00004003,WBGene00004001,WBGene00003999,WBGene00003997,WBGene00003996,WBGene00003995
11998	1	0	Hypothetical protein	None	None	OVOC12334	WBGene00221081,WBGene00228216,WBGene00228689	None
12034	1	0	zinc ion binding; calcium ion binding; protein binding	GO:0003779,GO:0005509,GO:0005515,GO:0008270	actin binding; calcium ion binding; protein binding; zinc ion binding	OVOC1020	WBGene00223652	WBGene00001131
12142	1	0	'Paired box' domain; Homeobox domain	GO:0003677,GO:0003700,GO:0005634,GO:0006355,GO:0043565	DNA binding; sequence-specific DNA binding transcription factor activity; nucleus; regulation of transcription, DNA-templated; sequence-specific DNA binding	OVOC10557,OVOC10554	WBGene00230315,WBGene00223917	None
12160	1	0	extracellular matrix structural constituent; calcium ion binding; protein binding	GO:0005509,GO:0005515,GO:0005576,GO:0007160	calcium ion binding; protein binding; extracellular region; cell-matrix adhesion	OVOC5350	WBGene00232601,WBGene00231826,WBGene00222047,WBGene00224762	WBGene00001403
12178	1	0	protein binding; transcription factor binding	GO:0005515	protein binding	OVOC7601	WBGene00229960,WBGene00229961	WBGene00008419
12268	1	0	PAZ domain; Piwi domain	GO:0003676,GO:0005515	nucleic acid binding; protein binding	OVOC10700,OVOC10750,OVOC10801,OVOC1650	WBGene00224818	None
12322	1	0	Golgi-localised syntaxin-1-binding clamp	None	None	OVOC3568	WBGene00226214,WBGene00231951	WBGene00020735
12358	1	0	Hypothetical protein	None	None	OVOC3169	WBGene00231980,WBGene00222942	WBGene00006412
12477	1	0	Patched family	GO:0008158,GO:0016020,GO:0016021	hedgehog receptor activity; membrane; integral component of membrane	OVOC2295	WBGene00228179,WBGene00231868	None
12545	1	0	Fibronectin type III domain	GO:0005515	protein binding	OVOC9240	WBGene00232391,WBGene00225062	None
12715	1	0	transporter activity	GO:0005215,GO:0005515,GO:0006810,GO:0016020	transporter activity; protein binding; transport; membrane	OVOC3522,OVOC7465,OVOC7466	WBGene00224443,WBGene00228557,WBGene00233633	WBGene00018566
12749	1	0	Putative peptidase (DUF1758	None	None	None	None	None
12970	1	0	catalytic activity	GO:0003824,GO:0006084	catalytic activity; acetyl-CoA metabolic process	OVOC9960,OVOC9961	WBGene00227930,WBGene00223002	WBGene00016630
13089	1	0	protein binding	GO:0005488,GO:0005515	binding; protein binding	OVOC2219	WBGene00232666,WBGene00232995,WBGene00231902,WBGene00226300	WBGene00003883
13106	1	0	substrate-specific transmembrane transporter activity	GO:0005215,GO:0006810,GO:0016020,GO:0016021,GO:0016324,GO:0022857,GO:0022891,GO:0055085	transporter activity; transport; membrane; integral component of membrane; apical plasma membrane; transmembrane transporter activity; substrate-specific transmembrane transporter activity; transmembrane transport	None	None	WBGene00013073,WBGene00013074,WBGene00010811
13191	1	0	catalytic activity; amylo-alpha-1,6-glucosidase activity; 4-alpha-glucanotransferase activity	GO:0003824,GO:0004134,GO:0004135,GO:0005975,GO:0005978	catalytic activity; 4-alpha-glucanotransferase activity; amylo-alpha-1,6-glucosidase activity; carbohydrate metabolic process; glycogen biosynthetic process	OVOC10150	WBGene00225502	WBGene00011050
13480	1	0	Vesicle coat trafficking protein Sec16 mid-region; Sec23-binding domain of Sec16	GO:0048208	COPII vesicle coating	OVOC1844	WBGene00232520,WBGene00232521,WBGene00228042,WBGene00232522,WBGene00232990,WBGene00223587,WBGene00232523,WBGene00232541	None
13769	1	0	protein serine/threonine phosphatase activity; hydrolase activity; protein binding	GO:0016787	hydrolase activity	OVOC9445,OVOC6568	WBGene00226418,WBGene00223960	WBGene00001748
13786	1	0	zinc ion binding; protein homodimerization activity; receptor binding; metal ion binding; protein binding	GO:0005515,GO:0005622,GO:0008270	protein binding; intracellular; zinc ion binding	OVOC12083	WBGene00222936	WBGene00016539
13871	1	0	C2 domain; Phorbol esters/diacylglycerol binding domain (C1 domain	GO:0005515,GO:0007268,GO:0019992,GO:0035556	protein binding; synaptic transmission; diacylglycerol binding; intracellular signal transduction	OVOC1642	WBGene00227749	None
13887	1	0	protein binding	GO:0003779,GO:0005515	actin binding; protein binding	None	None	WBGene00022048
13903	1	0	Tudor domain; Clostridial neurotoxin zinc protease	GO:0004222,GO:0006508,GO:0009405	metalloendopeptidase activity; proteolysis; pathogenesis	OVOC5320	WBGene00229596,WBGene00231188	None
13919	1	0	Hypothetical protein	None	None	OVOC1954	WBGene00222652	WBGene00016133
13951	1	0	Zinc-finger double domain; Zinc finger, C2H2 type; Homeobox domain	GO:0003676,GO:0003677,GO:0003700,GO:0005634,GO:0006355,GO:0043565,GO:0046872	nucleic acid binding; DNA binding; sequence-specific DNA binding transcription factor activity; nucleus; regulation of transcription, DNA-templated; sequence-specific DNA binding; metal ion binding	OVOC3186,OVOC4460	WBGene00222690	None
14047	1	0	thioredoxin peroxidase activity; oxidoreductase activity; peroxiredoxin activity; antioxidant activity	GO:0016209,GO:0016491,GO:0051920,GO:0055114	antioxidant activity; oxidoreductase activity; peroxiredoxin activity; oxidation-reduction process	OVOC9752	WBGene00223487,WBGene00225540	WBGene00006434
14063	1	0	Copine	None	None	OVOC11396	WBGene00231669,WBGene00231672,WBGene00221976	None
14111	1	0	BTB/POZ domain; BTB And C-terminal Kelch	GO:0005515,GO:0006511	protein binding; ubiquitin-dependent protein catabolic process	OVOC2001	WBGene00231427,WBGene00230730,WBGene00229402,WBGene00230552,WBGene00228644,WBGene00230728,WBGene00228643	None
14143	1	0	Protein-tyrosine phosphatase; FERM central domain; FERM N-terminal domain	GO:0003676,GO:0004725,GO:0005524,GO:0005856,GO:0006470,GO:0008026,GO:0016311,GO:0016791	nucleic acid binding; protein tyrosine phosphatase activity; ATP binding; cytoskeleton; protein dephosphorylation; ATP-dependent helicase activity; dephosphorylation; phosphatase activity	OVOC6168	WBGene00230738,WBGene00230739	None
14159	1	0	Hypothetical protein	None	None	None	WBGene00228696,WBGene00229035,WBGene00233621	None
14271	1	0	Sushi domain (SCR repeat	None	None	OVOC11894	WBGene00221860,WBGene00224139	None
14303	1	0	Reduced folate carrier	GO:0005542,GO:0006810,GO:0008518,GO:0016020	folic acid binding; transport; reduced folate carrier activity; membrane	OVOC10540	WBGene00228589,WBGene00229218	None
14319	1	0	nucleotide binding; metal ion binding; calcium-transporting ATPase activity; ATP binding; calmodulin binding; cation-transporting ATPase activity	GO:0000166,GO:0005388,GO:0005524,GO:0006812,GO:0016020,GO:0016021,GO:0019829,GO:0046872,GO:0070588	nucleotide binding; calcium-transporting ATPase activity; ATP binding; cation transport; membrane; integral component of membrane; cation-transporting ATPase activity; metal ion binding; calcium ion transmembrane transport	OVOC5488,OVOC4033	WBGene00234977,WBGene00225471	WBGene00003151
14479	1	0	Beta-lactamase	None	None	OVOC10455,OVOC10453	WBGene00222799	None
14607	1	0	catalytic activity; magnesium ion binding; pyruvate kinase activity; potassium ion binding	GO:0000287,GO:0003824,GO:0004743,GO:0006096,GO:0030955	magnesium ion binding; catalytic activity; pyruvate kinase activity; glycolytic process; potassium ion binding	None	WBGene00228293,WBGene00233618	WBGene00014001
14895	1	0	SPFH domain / Band 7 family	GO:0016020	membrane	None	WBGene00231896	WBGene00006066,WBGene00006067,WBGene00006063,WBGene00006068,WBGene00006065
14927	1	0	binding	GO:0005488	binding	OVOC9063	WBGene00229633,WBGene00227097,WBGene00229634	WBGene00021900
14943	1	0	hedgehog receptor activity	GO:0008158,GO:0016020,GO:0016021	hedgehog receptor activity; membrane; integral component of membrane	OVOC11512	WBGene00223180	WBGene00004221
15103	1	0	zinc ion binding; sequence-specific DNA binding; steroid hormone receptor activity; sequence-specific DNA binding transcription factor activity	GO:0003677,GO:0003700,GO:0003707,GO:0004879,GO:0005634,GO:0006355,GO:0008270,GO:0043401,GO:0043565	DNA binding; sequence-specific DNA binding transcription factor activity; steroid hormone receptor activity; ligand-activated sequence-specific DNA binding RNA polymerase II transcription factor activity; nucleus; regulation of transcription, DNA-templated; zinc ion binding; steroid hormone mediated signaling pathway; sequence-specific DNA binding	None	None	WBGene00022423,WBGene00006790,WBGene00003659,WBGene00003613,WBGene00003654,WBGene00003628
15215	1	0	catalytic activity; calcium ion binding; protein binding	GO:0003824,GO:0005509,GO:0005515	catalytic activity; calcium ion binding; protein binding	OVOC8391	WBGene00232707,WBGene00225142	WBGene00000998
15231	1	0	Acyl CoA binding protein; Golgi-dynamics membrane-trafficking	GO:0000062,GO:0006810,GO:0009058,GO:0016021	fatty-acyl-CoA binding; transport; biosynthetic process; integral component of membrane	OVOC6992	WBGene00226782	None
15375	1	0	acetylglucosaminyltransferase activity; protein binding; heparan sulfate N-acetylglucosaminyltransferase activity; transferase activity, transferring hexosyl groups; enzyme binding	GO:0015012,GO:0016021,GO:0016758,GO:0031227	heparan sulfate proteoglycan biosynthetic process; integral component of membrane; transferase activity, transferring hexosyl groups; intrinsic component of endoplasmic reticulum membrane	OVOC8095	WBGene00232434,WBGene00231712,WBGene00232435,WBGene00231588,WBGene00232429,WBGene00224993	WBGene00004361
15391	1	0	Laminin B (Domain IV; Laminin N-terminal (Domain VI; Laminin Domain II; Laminin G domain	GO:0005515,GO:0005604,GO:0007155	protein binding; basement membrane; cell adhesion	OVOC247	WBGene00228466,WBGene00231731,WBGene00226169,WBGene00232363	None
15641	1	0	wnt family	GO:0005102,GO:0005576,GO:0007275,GO:0016055	receptor binding; extracellular region; multicellular organismal development; Wnt signaling pathway	OVOC2335	WBGene00229065,WBGene00229064,WBGene00231883,WBGene00233835	None
15701	1	0	Low-density lipoprotein receptor repeat class B; Coagulation Factor Xa inhibitory site; Low-density lipoprotein receptor domain class A	GO:0005515	protein binding	OVOC4862	WBGene00225825	None
15776	1	0	Rho guanyl-nucleotide exchange factor activity; protein binding	GO:0005089,GO:0005515,GO:0005543,GO:0005737,GO:0035023,GO:0035556,GO:0038032	Rho guanyl-nucleotide exchange factor activity; protein binding; phospholipid binding; cytoplasm; regulation of Rho protein signal transduction; intracellular signal transduction; termination of G-protein coupled receptor signaling pathway	OVOC5528	WBGene00223606	WBGene00006468
15821	1	0	CUT domain	GO:0003677,GO:0003700,GO:0006355,GO:0043565	DNA binding; sequence-specific DNA binding transcription factor activity; regulation of transcription, DNA-templated; sequence-specific DNA binding	OVOC3990	WBGene00229082,WBGene00231833,WBGene00227378	None
15836	1	0	Chitin binding Peritrophin-A domain; Trypsin Inhibitor like cysteine rich domain	GO:0005576,GO:0006030,GO:0008061	extracellular region; chitin metabolic process; chitin binding	None	WBGene00229045	None
16031	1	0	binding; protein transporter activity; protein binding	GO:0004672,GO:0004674,GO:0005488,GO:0005515,GO:0005524,GO:0005634,GO:0005737,GO:0006468,GO:0006606,GO:0008565,GO:0016772	protein kinase activity; protein serine/threonine kinase activity; binding; protein binding; ATP binding; nucleus; cytoplasm; protein phosphorylation; protein import into nucleus; protein transporter activity; transferase activity, transferring phosphorus-containing groups	OVOC6033	WBGene00229016	WBGene00002073
16046	1	0	Hypothetical protein	None	None	OVOC7747	WBGene00226477	WBGene00012306
16121	1	0	Hypothetical protein	GO:0005515	protein binding	OVOC7790	WBGene00227398,WBGene00228473,WBGene00231785	WBGene00003892
16181	1	0	F-box domain	GO:0005515	protein binding	OVOC1924	WBGene00228865	None
16211	1	0	protein binding	GO:0005515	protein binding	OVOC11722	WBGene00232591,WBGene00232653,WBGene00227506,WBGene00232652	WBGene00013683
16301	1	0	Cid1 family poly A polymerase	None	None	OVOC3674	WBGene00221236,WBGene00223978	None
16406	1	0	Protein-tyrosine phosphatase; Immunoglobulin V-set domain	GO:0004725,GO:0005515,GO:0006470,GO:0016311,GO:0016791	protein tyrosine phosphatase activity; protein binding; protein dephosphorylation; dephosphorylation; phosphatase activity	OVOC12781,OVOC12362	WBGene00224732	None
16421	1	0	GTP binding	GO:0003924,GO:0005525,GO:0005622,GO:0006184,GO:0006886,GO:0006913,GO:0007165,GO:0007264,GO:0015031,GO:0016020	GTPase activity; GTP binding; intracellular; GTP catabolic process; intracellular protein transport; nucleocytoplasmic transport; signal transduction; small GTPase mediated signal transduction; protein transport; membrane	None	None	WBGene00004310,WBGene00002335,WBGene00004307,WBGene00004311,WBGene00004309,WBGene00021811,WBGene00004308
16436	1	0	Actin interacting protein 3	None	None	OVOC8977	WBGene00227335	None
16451	1	0	Protein kinase domain; Fibronectin type III domain; Immunoglobulin I-set domain	GO:0004672,GO:0004674,GO:0005089,GO:0005515,GO:0005524,GO:0005543,GO:0006468,GO:0016772,GO:0035023	protein kinase activity; protein serine/threonine kinase activity; Rho guanyl-nucleotide exchange factor activity; protein binding; ATP binding; phospholipid binding; protein phosphorylation; transferase activity, transferring phosphorus-containing groups; regulation of Rho protein signal transduction	OVOC11728	WBGene00222352	None
16481	1	0	Ras family	GO:0003924,GO:0005525,GO:0005622,GO:0006184,GO:0006886,GO:0006913,GO:0007165,GO:0007264,GO:0015031,GO:0016020	GTPase activity; GTP binding; intracellular; GTP catabolic process; intracellular protein transport; nucleocytoplasmic transport; signal transduction; small GTPase mediated signal transduction; protein transport; membrane	OVOC3049	WBGene00232923,WBGene00230416,WBGene00229795,WBGene00231474	None
16556	1	0	glutaminase activity; protein binding	GO:0004359,GO:0005515,GO:0006541	glutaminase activity; protein binding; glutamine metabolic process	OVOC11165	WBGene00222365,WBGene00231834	WBGene00007480
16571	1	0	Ligand-binding domain of nuclear hormone receptor; Zinc finger, C4 type (two domains	GO:0003677,GO:0003700,GO:0003707,GO:0005634,GO:0006355,GO:0008270,GO:0043401,GO:0043565	DNA binding; sequence-specific DNA binding transcription factor activity; steroid hormone receptor activity; nucleus; regulation of transcription, DNA-templated; zinc ion binding; steroid hormone mediated signaling pathway; sequence-specific DNA binding	OVOC2228	WBGene00223551,WBGene00228713,WBGene00228297,WBGene00231939,WBGene00232110	None
16751	1	0	Hypothetical protein	None	None	OVOC9127	WBGene00227742	WBGene00000425
16841	1	0	Piwi domain; PAZ domain	GO:0003676,GO:0005515	nucleic acid binding; protein binding	OVOC597,OVOC12671	WBGene00230481	None
16901	1	0	Hypothetical protein	GO:0006810,GO:0016020,GO:0055085	transport; membrane; transmembrane transport	None	WBGene00228169,WBGene00229186,WBGene00234958	WBGene00019289
16946	1	0	Cadherin domain; Cadherin cytoplasmic region	GO:0005509,GO:0005515,GO:0005886,GO:0007155,GO:0007156,GO:0016020	calcium ion binding; protein binding; plasma membrane; cell adhesion; homophilic cell adhesion via plasma membrane adhesion molecules; membrane	OVOC253	WBGene00228236,WBGene00226383	None
16961	1	0	protein kinase activity; protein serine/threonine kinase activity; protein kinase C activity; transferase activity, transferring phosphorus-containing groups; ATP binding; protein binding	GO:0004672,GO:0004674,GO:0005515,GO:0005524,GO:0006468,GO:0016772,GO:0035556	protein kinase activity; protein serine/threonine kinase activity; protein binding; ATP binding; protein phosphorylation; transferase activity, transferring phosphorus-containing groups; intracellular signal transduction	None	WBGene00231944	WBGene00006599
17126	1	0	catalytic activity	GO:0003824,GO:0008152	catalytic activity; metabolic process	OVOC7690	WBGene00225531,WBGene00234081	WBGene00016716
17201	1	0	Protein-tyrosine phosphatase	GO:0004725,GO:0006470,GO:0016311,GO:0016791	protein tyrosine phosphatase activity; protein dephosphorylation; dephosphorylation; phosphatase activity	None	WBGene00220809,WBGene00221791	None
17276	1	0	transferase activity, transferring acyl groups	GO:0008152,GO:0016746	metabolic process; transferase activity, transferring acyl groups	OVOC7309,OVOC7311	WBGene00225125	WBGene00019465
17351	1	0	RNA pol II promoter Fmp27 protein domain; Golgi-body localisation protein domain	None	None	OVOC7367	WBGene00232228,WBGene00232226,WBGene00232229,WBGene00231395,WBGene00231394,WBGene00223979	WBGene00009285
17426	1	0	protein binding	GO:0005515,GO:0005543,GO:0005622,GO:0007165	protein binding; phospholipid binding; intracellular; signal transduction	OVOC8126	WBGene00225800	WBGene00020209
17456	1	0	PDZ domain (Also known as DHR or GLGF; LIM domain	GO:0005515,GO:0008270	protein binding; zinc ion binding	OVOC9094	WBGene00223940	None
17576	1	0	TPR repeat; Tetratricopeptide repeat; Anaphase-promoting complex, cyclosome, subunit 3	GO:0005515	protein binding	OVOC633,OVOC630	WBGene00227545,WBGene00229717	None
17621	1	0	metal ion transmembrane transporter activity	GO:0016020,GO:0030001,GO:0046873,GO:0055085	membrane; metal ion transport; metal ion transmembrane transporter activity; transmembrane transport	OVOC10035	WBGene00225988	WBGene00006486
17724	1	0	Glycosyl hydrolase family 20, catalytic domain; beta-acetyl hexosaminidase like	GO:0003824,GO:0004553,GO:0004563,GO:0005975	catalytic activity; hydrolase activity, hydrolyzing O-glycosyl compounds; beta-N-acetylhexosaminidase activity; carbohydrate metabolic process	OVOC3290	WBGene00226053	None
17766	1	0	Guanylate-kinase-associated protein (GKAP protein	GO:0007267	cell-cell signaling	OVOC7967	WBGene00229488,WBGene00232292,WBGene00232291	None
17822	1	0	HECT-domain (ubiquitin-transferase; Mib_herc2; Sad1 / UNC-like C-terminal	GO:0003676,GO:0004842,GO:0005488,GO:0005515,GO:0008270,GO:0016567,GO:0046872	nucleic acid binding; ubiquitin-protein transferase activity; binding; protein binding; zinc ion binding; protein ubiquitination; metal ion binding	OVOC4840	WBGene00222835	None
17878	1	0	Myosin head (motor domain; RhoGAP domain; Ras association (RalGDS/AF-6 domain	GO:0003774,GO:0005515,GO:0005524,GO:0005622,GO:0007165,GO:0016459,GO:0035556	motor activity; protein binding; ATP binding; intracellular; signal transduction; myosin complex; intracellular signal transduction	None	WBGene00221132,WBGene00224710,WBGene00232272,WBGene00231492	None
17948	1	0	Scavenger receptor cysteine-rich domain	GO:0005044,GO:0016020	scavenger receptor activity; membrane	None	WBGene00228569,WBGene00231987	None
17976	1	0	hedgehog receptor activity	GO:0008158,GO:0016020,GO:0016021	hedgehog receptor activity; membrane; integral component of membrane	OVOC6273	WBGene00228100	WBGene00004211
17990	1	0	Zona pellucida-like domain	None	None	OVOC1316	WBGene00229059,WBGene00231819	WBGene00013960
18046	1	0	thiol oxidase activity	GO:0016972,GO:0045454,GO:0055114	thiol oxidase activity; cell redox homeostasis; oxidation-reduction process	OVOC3401	WBGene00228114	WBGene00020426
18074	1	0	beta-catenin binding; glutamate receptor binding; protein binding	GO:0005515	protein binding	OVOC5714	WBGene00224977	WBGene00010444
18130	1	0	FERM central domain; FERM C-terminal PH-like domain; FERM N-terminal domain	GO:0005856	cytoskeleton	OVOC12792,OVOC6996	WBGene00223148	None
18200	1	0	hydrolase activity, hydrolyzing O-glycosyl compounds	GO:0003824,GO:0004553,GO:0005975	catalytic activity; hydrolase activity, hydrolyzing O-glycosyl compounds; carbohydrate metabolic process	OVOC89	WBGene00227514	WBGene00013693
18242	1	0	transferase activity, transferring phosphorus-containing groups; protein kinase activity; ATP binding	GO:0004672,GO:0004674,GO:0005524,GO:0006468,GO:0016772	protein kinase activity; protein serine/threonine kinase activity; ATP binding; protein phosphorylation; transferase activity, transferring phosphorus-containing groups	OVOC4779,OVOC4780	WBGene00232817,WBGene00222311	WBGene00003961
18284	1	0	Protein-tyrosine phosphatase	GO:0004725,GO:0006470,GO:0016311,GO:0016791	protein tyrosine phosphatase activity; protein dephosphorylation; dephosphorylation; phosphatase activity	OVOC2067	WBGene00220316,WBGene00221200,WBGene00231779,WBGene00225506	None
18340	1	0	signal transducer activity; guanyl nucleotide binding; GDP binding; G-protein beta/gamma-subunit complex binding; GTPase activity; GTP binding	GO:0003924,GO:0004871,GO:0005525,GO:0006184,GO:0007165,GO:0007186,GO:0007188,GO:0019001,GO:0031683	GTPase activity; signal transducer activity; GTP binding; GTP catabolic process; signal transduction; G-protein coupled receptor signaling pathway; adenylate cyclase-modulating G-protein coupled receptor signaling pathway; guanyl nucleotide binding; G-protein beta/gamma-subunit complex binding	OVOC5772	WBGene00228717,WBGene00225892,WBGene00228544	WBGene00001678
18354	1	0	peroxisome targeting sequence binding; protein binding	GO:0005515	protein binding	OVOC9935	WBGene00222823,WBGene00230081	WBGene00004194
18438	1	0	Collagen triple helix repeat (20 copies; Collagenase NC10 and Endostatin	GO:0005198,GO:0007155,GO:0031012	structural molecule activity; cell adhesion; extracellular matrix	OVOC1190	WBGene00228353	None
18452	1	0	Serine rich protein interaction domain	GO:0005515	protein binding	OVOC11885	WBGene00228685,WBGene00231797,WBGene00231929	None
18550	1	0	STOP protein	None	None	OVOC11595	None	None
18564	1	0	TMC domain	GO:0016021	integral component of membrane	None	WBGene00226036,WBGene00228730,WBGene00231964	None
18704	1	0	chaperone binding; binding; protein binding	GO:0005488,GO:0005515	binding; protein binding	OVOC1778	WBGene00231596,WBGene00223695	WBGene00004378
18746	1	0	phosphorus-oxygen lyase activity; adenylate cyclase activity	GO:0004016,GO:0009190,GO:0016021,GO:0016849,GO:0035556	adenylate cyclase activity; cyclic nucleotide biosynthetic process; integral component of membrane; phosphorus-oxygen lyase activity; intracellular signal transduction	OVOC6299,OVOC9458	None	WBGene00000069
18774	1	0	Protein kinase domain	GO:0004672,GO:0005524,GO:0006468,GO:0016772	protein kinase activity; ATP binding; protein phosphorylation; transferase activity, transferring phosphorus-containing groups	OVOC10369	WBGene00230382,WBGene00222160	None
18802	1	0	Pre-mRNA splicing factor	None	None	OVOC7894	WBGene00228016,WBGene00228725,WBGene00228015,WBGene00224510,WBGene00228018	None
18942	1	0	hedgehog receptor activity	GO:0005215,GO:0006810,GO:0008158,GO:0016020,GO:0016021	transporter activity; transport; hedgehog receptor activity; membrane; integral component of membrane	OVOC10053	WBGene00227703	WBGene00004222
18984	1	0	Myosin tail; Myosin head (motor domain; Variant SH3 domain; SH3 domain	GO:0003774,GO:0005515,GO:0005524,GO:0016459	motor activity; protein binding; ATP binding; myosin complex	OVOC3769	WBGene00221831,WBGene00232008,WBGene00229157	None
19012	1	0	structural constituent of cuticle	GO:0042302	structural constituent of cuticle	OVOC7824	WBGene00232958,WBGene00230439	WBGene00000650,WBGene00001076
19054	1	0	Calcineurin-like phosphoesterase	GO:0016787	hydrolase activity	OVOC11159	WBGene00224292	None
19124	1	0	Hypothetical protein	None	None	OVOC9635	WBGene00228115,WBGene00228927	None
19138	1	0	Lyase; Fumarase C C-terminus; Carboxyl transferase domain	GO:0003824,GO:0004333,GO:0006099,GO:0006106,GO:0016829,GO:0016874,GO:0045239	catalytic activity; fumarate hydratase activity; tricarboxylic acid cycle; fumarate metabolic process; lyase activity; ligase activity; tricarboxylic acid cycle enzyme complex	OVOC7678	WBGene00224905	None
19306	1	0	sequence-specific DNA binding transcription factor activity	GO:0003700,GO:0005634,GO:0006355	sequence-specific DNA binding transcription factor activity; nucleus; regulation of transcription, DNA-templated	None	None	WBGene00003106,WBGene00006544,WBGene00003376,WBGene00006543
19404	1	0	DNA binding; nucleic acid binding; zinc ion binding; protein binding; helicase activity; transcription factor binding; ATP binding; hydrolase activity, acting on acid anhydrides, in phosphorus-containing anhydrides	GO:0003676,GO:0003677,GO:0004386,GO:0005515,GO:0005524,GO:0005634,GO:0006355,GO:0008026,GO:0008270,GO:0016818	nucleic acid binding; DNA binding; helicase activity; protein binding; ATP binding; nucleus; regulation of transcription, DNA-templated; ATP-dependent helicase activity; zinc ion binding; hydrolase activity, acting on acid anhydrides, in phosphorus-containing anhydrides	OVOC9926	WBGene00232269,WBGene00223894,WBGene00231482	WBGene00002637
19418	1	0	Peptidase family M1; ERAP1-like C-terminal domain	GO:0004177,GO:0005319,GO:0006508,GO:0006869,GO:0008237,GO:0008270	aminopeptidase activity; lipid transporter activity; proteolysis; lipid transport; metallopeptidase activity; zinc ion binding	OVOC3675	WBGene00224490	None
19488	1	0	Prominin	GO:0016021	integral component of membrane	OVOC4038	WBGene00223448	None
19530	1	0	Delta serrate ligand; N terminus of Notch ligand; Human growth factor-like EGF; EGF-like domain	GO:0005509,GO:0005515,GO:0007154,GO:0007219,GO:0007275,GO:0016020,GO:0016021	calcium ion binding; protein binding; cell communication; Notch signaling pathway; multicellular organismal development; membrane; integral component of membrane	OVOC6973,OVOC12697	WBGene00227369	None
19642	1	0	Phosphatidylinositol-specific phospholipase C, X domain; C2 domain; Phosphoinositide-specific phospholipase C, efhand-like	GO:0004435,GO:0005509,GO:0005515,GO:0006629,GO:0007165,GO:0008081,GO:0035556	phosphatidylinositol phospholipase C activity; calcium ion binding; protein binding; lipid metabolic process; signal transduction; phosphoric diester hydrolase activity; intracellular signal transduction	OVOC12732,OVOC12682,OVOC6889	WBGene00222029	None
19754	1	0	cytoskeletal protein binding	None	None	OVOC2970	WBGene00232796	WBGene00000100
19838	1	0	protein kinase activity; transmembrane receptor protein tyrosine kinase activity; frizzled binding; transferase activity, transferring phosphorus-containing groups; ATP binding; protein tyrosine kinase activity; Wnt-protein binding; protein binding	GO:0004672,GO:0004713,GO:0005515,GO:0005524,GO:0006468,GO:0016772	protein kinase activity; protein tyrosine kinase activity; protein binding; ATP binding; protein phosphorylation; transferase activity, transferring phosphorus-containing groups	OVOC9992	WBGene00232961,WBGene00222149	WBGene00000289
19950	1	0	Hypothetical protein	None	None	OVOC12193	WBGene00230462	None
20006	1	0	Hypothetical protein	None	None	OVOC1553	WBGene00226883	None
20020	1	0	Variant SH3 domain; RhoGAP domain	GO:0005515,GO:0005622,GO:0007165	protein binding; intracellular; signal transduction	OVOC5426	WBGene00224432	None
20244	1	0	GTP binding	GO:0005525	GTP binding	OVOC9372	WBGene00222180	WBGene00015346
20300	1	0	Zinc-finger of C2H2 type; Zinc-finger double domain; C2H2-type zinc finger; Zinc finger, C2H2 type	GO:0003676,GO:0046872	nucleic acid binding; metal ion binding	OVOC87	WBGene00223649	None
20356	1	0	SPFH domain / Band 7 family	GO:0016020	membrane	OVOC2280	WBGene00231743,WBGene00230547,WBGene00223628	None
20384	1	0	SNARE domain; Syntaxin	GO:0005484,GO:0005515,GO:0006886,GO:0016020,GO:0016192	SNAP receptor activity; protein binding; intracellular protein transport; membrane; vesicle-mediated transport	OVOC9198	WBGene00231578,WBGene00232423,WBGene00232424,WBGene00227615	None
20398	1	0	Hypothetical protein	GO:0000139,GO:0016020	Golgi membrane; membrane	OVOC10996	WBGene00223629,WBGene00231459	WBGene00008800
20468	1	0	Leucine Rich Repeat; Leucine Rich repeats (2 copies	GO:0005515	protein binding	OVOC7978,OVOC7979	WBGene00223509,WBGene00223510	None
20538	1	0	Biotin protein ligase C terminal domain; Biotin/lipoate A/B protein ligase family	GO:0003824,GO:0004077,GO:0006464	catalytic activity; biotin-[acetyl-CoA-carboxylase] ligase activity; cellular protein modification process	OVOC11409	WBGene00223621	None
20580	1	0	Calponin homology (CH domain; EB1-like C-terminal motif	GO:0005515,GO:0008017	protein binding; microtubule binding	OVOC12880,OVOC7054	WBGene00227187	None
20594	1	0	Hypothetical protein	None	None	OVOC8990	WBGene00224749,WBGene00228722	None
20818	1	0	Cyclophilin type peptidyl-prolyl cis-trans isomerase/CLD	GO:0003755,GO:0006457	peptidyl-prolyl cis-trans isomerase activity; protein folding	OVOC1870	WBGene00230290,WBGene00231720,WBGene00232565,WBGene00230291,WBGene00229244	None
20902	1	0	BAH domain; PHD-finger; SET domain	GO:0003677,GO:0005515,GO:0005634,GO:0008270,GO:0018024	DNA binding; protein binding; nucleus; zinc ion binding; histone-lysine N-methyltransferase activity	OVOC1456	WBGene00232928,WBGene00232512,WBGene00226014	None
20930	1	0	Common central domain of tyrosinase; ShK domain-like	GO:0008152,GO:0016491	metabolic process; oxidoreductase activity	OVOC1135	WBGene00223744	None
20972	1	0	Zinc finger, C4 type (two domains; Ligand-binding domain of nuclear hormone receptor	GO:0003700,GO:0003707,GO:0005634,GO:0006355,GO:0008270,GO:0043401,GO:0043565	sequence-specific DNA binding transcription factor activity; steroid hormone receptor activity; nucleus; regulation of transcription, DNA-templated; zinc ion binding; steroid hormone mediated signaling pathway; sequence-specific DNA binding	OVOC4741	WBGene00227482	None
20986	1	0	Thrombospondin type 1 domain	None	None	OVOC3542	WBGene00223501,WBGene00233632	None
21014	1	0	Neuronal helix-loop-helix transcription factor; Helix-loop-helix DNA-binding domain	GO:0046983	protein dimerization activity	OVOC8084	WBGene00222843,WBGene00231535	None
21056	1	0	Glycosyl hydrolases family 38 N-terminal domain; Alpha mannosidase, middle domain; Glycosyl hydrolases family 38 C-terminal domain	GO:0003824,GO:0004553,GO:0004559,GO:0005975,GO:0006013,GO:0008270,GO:0015923,GO:0030246	catalytic activity; hydrolase activity, hydrolyzing O-glycosyl compounds; alpha-mannosidase activity; carbohydrate metabolic process; mannose metabolic process; zinc ion binding; mannosidase activity; carbohydrate binding	OVOC9618	WBGene00224458	None
21098	1	0	ATP binding; motor activity; protein binding	GO:0003774,GO:0005515,GO:0005524,GO:0016459	motor activity; protein binding; ATP binding; myosin complex	OVOC10351	WBGene00233185,WBGene00224452,WBGene00221306	WBGene00004969
21112	1	0	Helicase conserved C-terminal domain; SNF2 family N-terminal domain; Zinc finger, C3HC4 type (RING finger	GO:0003676,GO:0003677,GO:0004386,GO:0005515,GO:0005524,GO:0008270	nucleic acid binding; DNA binding; helicase activity; protein binding; ATP binding; zinc ion binding	OVOC9741	WBGene00228265	None
21263	1	0	Fibronectin type III domain; Immunoglobulin domain	GO:0005515,GO:0007155,GO:0016020,GO:0016021	protein binding; cell adhesion; membrane; integral component of membrane	OVOC1550	WBGene00226094	None
21315	1	0	Cytosol aminopeptidase family, catalytic domain; Ubiquitin carboxyl-terminal hydrolase	GO:0004177,GO:0004221,GO:0005488,GO:0005622,GO:0005737,GO:0006508,GO:0006511,GO:0008235,GO:0019538,GO:0030145	aminopeptidase activity; ubiquitin thiolesterase activity; binding; intracellular; cytoplasm; proteolysis; ubiquitin-dependent protein catabolic process; metalloexopeptidase activity; protein metabolic process; manganese ion binding	OVOC1937	WBGene00220263	None
21393	1	0	oxidoreductase activity	GO:0008152,GO:0016491	metabolic process; oxidoreductase activity	OVOC7135	WBGene00223963	WBGene00000980
21445	1	0	RasGEF domain; SH2 domain	GO:0005085,GO:0005515,GO:0005622,GO:0007264	guanyl-nucleotide exchange factor activity; protein binding; intracellular; small GTPase mediated signal transduction	OVOC3464	WBGene00228834	None
21458	1	0	Ankyrin repeat; Patatin-like phospholipase; Ankyrin repeats (3 copies	GO:0005515,GO:0006629,GO:0008152	protein binding; lipid metabolic process; metabolic process	OVOC3529	WBGene00223035	None
21471	1	0	T-box	GO:0003700,GO:0005515,GO:0005634,GO:0006355	sequence-specific DNA binding transcription factor activity; protein binding; nucleus; regulation of transcription, DNA-templated	OVOC7855	WBGene00224907	None
21562	1	0	Beige/BEACH domain; PH domain associated with Beige/BEACH	GO:0005515	protein binding	OVOC3707	WBGene00229766	None
21653	1	0	calcium ion binding	GO:0005509,GO:0005886,GO:0007155,GO:0007156,GO:0016020	calcium ion binding; plasma membrane; cell adhesion; homophilic cell adhesion via plasma membrane adhesion molecules; membrane	OVOC10296	WBGene00231536,WBGene00231534,WBGene00221950	WBGene00000403
21731	1	0	Hypothetical protein	None	None	OVOC9583	WBGene00224776	WBGene00004133
21770	1	0	RNA recognition motif. (a.k.a. RRM, RBD, or RNP domain; SPOC domain	GO:0000166,GO:0003676	nucleotide binding; nucleic acid binding	OVOC11175	WBGene00230633	None
21809	1	0	transferase activity, transferring phosphorus-containing groups; phosphorus-oxygen lyase activity; protein kinase activity; guanylate cyclase activity	GO:0004672,GO:0005524,GO:0006468,GO:0009190,GO:0016021,GO:0016772,GO:0016849,GO:0035556	protein kinase activity; ATP binding; protein phosphorylation; cyclic nucleotide biosynthetic process; integral component of membrane; transferase activity, transferring phosphorus-containing groups; phosphorus-oxygen lyase activity; intracellular signal transduction	OVOC385	WBGene00225710,WBGene00228702	WBGene00020131
21822	1	0	Hypothetical protein	GO:0016020	membrane	OVOC1865	WBGene00228704,WBGene00232651,WBGene00232993,WBGene00228787	WBGene00003166
21887	1	0	UBA/TS-N domain; Ubiquitin family	GO:0005515	protein binding	OVOC84	WBGene00223650,WBGene00223651	None
21926	1	0	potassium channel activity	GO:0005267,GO:0016020,GO:0071805	potassium channel activity; membrane; potassium ion transmembrane transport	OVOC3442	WBGene00227348	WBGene00006694
22108	1	0	SH2 domain binding; protein kinase activity; ATP binding; transferase activity, transferring phosphorus-containing groups; insulin-activated receptor activity; protein kinase binding; transmembrane receptor protein tyrosine kinase activity; protein tyrosine kinase activity; peptide hormone binding; protein binding	GO:0004672,GO:0004713,GO:0004714,GO:0005515,GO:0005524,GO:0006468,GO:0007169,GO:0016020,GO:0016772	protein kinase activity; protein tyrosine kinase activity; transmembrane receptor protein tyrosine kinase activity; protein binding; ATP binding; protein phosphorylation; transmembrane receptor protein tyrosine kinase signaling pathway; membrane; transferase activity, transferring phosphorus-containing groups	OVOC8923	WBGene00228485,WBGene00231602,WBGene00227106,WBGene00231603	WBGene00000898
22199	1	0	Hypothetical protein	None	None	OVOC11058	WBGene00222481	WBGene00015795
22264	1	0	Polo kinase kinase; Protein kinase domain	GO:0004672,GO:0004674,GO:0005524,GO:0006468,GO:0016772	protein kinase activity; protein serine/threonine kinase activity; ATP binding; protein phosphorylation; transferase activity, transferring phosphorus-containing groups	OVOC9524	WBGene00231713,WBGene00222204	None
22303	1	0	transferase activity, transferring phosphorus-containing groups; protein kinase activity; ATP binding	GO:0004672,GO:0004674,GO:0005524,GO:0006468,GO:0016772	protein kinase activity; protein serine/threonine kinase activity; ATP binding; protein phosphorylation; transferase activity, transferring phosphorus-containing groups	OVOC6474	WBGene00232361,WBGene00227008,WBGene00232378	WBGene00006940
22316	1	0	syntaxin binding	GO:0042147	retrograde transport, endosome to Golgi	OVOC7240	WBGene00226144	WBGene00006934
22342	1	0	Ion channel; Calcium-activated BK potassium channel alpha subunit	GO:0005249,GO:0005634,GO:0006813,GO:0008076,GO:0015269,GO:0016020,GO:0045892,GO:0060072	voltage-gated potassium channel activity; nucleus; potassium ion transport; voltage-gated potassium channel complex; calcium-activated potassium channel activity; membrane; negative regulation of transcription, DNA-templated; large conductance calcium-activated potassium channel activity	OVOC4127	WBGene00226980	None
22355	1	0	Zinc carboxypeptidase	GO:0004181,GO:0006508,GO:0008270	metallocarboxypeptidase activity; proteolysis; zinc ion binding	OVOC11748	WBGene00224760	None
22407	1	0	RNA polymerase II regulatory region sequence-specific DNA binding; RNA polymerase II distal enhancer sequence-specific DNA binding transcription factor activity; sequence-specific DNA binding; sequence-specific DNA binding transcription factor activity; DNA binding	GO:0003677,GO:0003700,GO:0005634,GO:0006355,GO:0043565	DNA binding; sequence-specific DNA binding transcription factor activity; nucleus; regulation of transcription, DNA-templated; sequence-specific DNA binding	OVOC9581	WBGene00222924	WBGene00003912
22433	1	0	Hypothetical protein	None	None	OVOC3228	WBGene00229049	None
22459	1	0	Hypothetical protein	None	None	OVOC3367,OVOC3366	WBGene00227943	None
22472	1	0	WD domain, G-beta repeat; Zinc finger, C3HC4 type (RING finger	GO:0005515,GO:0008270	protein binding; zinc ion binding	OVOC2654	WBGene00230167	None
22498	1	0	acetylcholinesterase activity; identical protein binding; cholinesterase activity	GO:0004104	cholinesterase activity	OVOC2329	WBGene00227865	WBGene00000035
22615	1	0	Tetratricopeptide repeat; TPR repeat	GO:0004721,GO:0005515,GO:0005634,GO:0005737,GO:0006470	phosphoprotein phosphatase activity; protein binding; nucleus; cytoplasm; protein dephosphorylation	OVOC8007	WBGene00229481	None
22745	1	0	SEFIR domain	None	None	OVOC5597	WBGene00221506,WBGene00227225	None
22758	1	0	Helix-hairpin-helix motif; HhH-GPD superfamily base excision DNA repair protein	GO:0003677,GO:0003824,GO:0003906,GO:0004519,GO:0006281,GO:0006284	DNA binding; catalytic activity; DNA-(apurinic or apyrimidinic site) lyase activity; endonuclease activity; DNA repair; base-excision repair	OVOC3319	WBGene00225586,WBGene00233033	None
22771	1	0	ATP-dependent DNA helicase activity; ATP binding; DNA binding; nucleic acid binding; ATP-dependent helicase activity; hydrolase activity, acting on acid anhydrides, in phosphorus-containing anhydrides	GO:0003676,GO:0003677,GO:0004003,GO:0005524,GO:0006139,GO:0008026,GO:0016817,GO:0016818,GO:0032508	nucleic acid binding; DNA binding; ATP-dependent DNA helicase activity; ATP binding; nucleobase-containing compound metabolic process; ATP-dependent helicase activity; hydrolase activity, acting on acid anhydrides; hydrolase activity, acting on acid anhydrides, in phosphorus-containing anhydrides; DNA duplex unwinding	OVOC9056	WBGene00225340	WBGene00010839
22862	1	0	Zona pellucida-like domain	None	None	OVOC11235	WBGene00225094	None
22901	1	0	Hypothetical protein	None	None	OVOC7857	WBGene00229235,WBGene00231558,WBGene00228481	None
22927	1	0	Transthyretin-like family	GO:0005615	extracellular space	None	WBGene00224970	WBGene00010440
22953	1	0	catalytic activity; 6-phosphofructo-2-kinase activity; ATP binding; fructose-2,6-bisphosphate 2-phosphatase activity	GO:0003824,GO:0003873,GO:0004331,GO:0005524,GO:0006000,GO:0006003,GO:0008152,GO:0016746	catalytic activity; 6-phosphofructo-2-kinase activity; fructose-2,6-bisphosphate 2-phosphatase activity; ATP binding; fructose metabolic process; fructose 2,6-bisphosphate metabolic process; metabolic process; transferase activity, transferring acyl groups	OVOC11690	WBGene00228728	WBGene00022456
23018	1	0	iron ion binding; heme binding; oxygen binding	GO:0005506,GO:0015671,GO:0019825,GO:0020037	iron ion binding; oxygen transport; oxygen binding; heme binding	OVOC11629	WBGene00225636	WBGene00020045
23148	1	0	calcium ion binding; calcium channel activity; ion channel activity; ryanodine-sensitive calcium-release channel activity; protein binding	GO:0005216,GO:0005219,GO:0005262,GO:0005509,GO:0005515,GO:0006811,GO:0006874,GO:0016020,GO:0016021,GO:0055085,GO:0070588	ion channel activity; ryanodine-sensitive calcium-release channel activity; calcium channel activity; calcium ion binding; protein binding; ion transport; cellular calcium ion homeostasis; membrane; integral component of membrane; transmembrane transport; calcium ion transmembrane transport	OVOC8464	WBGene00225260	WBGene00006801
23187	1	0	Neurotransmitter-gated ion-channel ligand binding domain; Neurotransmitter-gated ion-channel transmembrane region	GO:0005230,GO:0005515,GO:0006810,GO:0006811,GO:0016020,GO:0016021,GO:0045211	extracellular ligand-gated ion channel activity; protein binding; transport; ion transport; membrane; integral component of membrane; postsynaptic membrane	OVOC388	WBGene00221971,WBGene00226151	None
23200	1	0	hedgehog receptor activity	GO:0008158,GO:0016020,GO:0016021	hedgehog receptor activity; membrane; integral component of membrane	OVOC9255	WBGene00228976,WBGene00231640,WBGene00231968	WBGene00004233
23213	1	0	calcium-activated potassium channel activity; small conductance calcium-activated potassium channel activity; calmodulin binding	GO:0005516,GO:0006813,GO:0015269,GO:0016021,GO:0016286	calmodulin binding; potassium ion transport; calcium-activated potassium channel activity; integral component of membrane; small conductance calcium-activated potassium channel activity	OVOC7477	WBGene00222196	WBGene00007176
23226	1	0	Kinesin protein; Kinesin motor domain; Kinesin protein 1B	GO:0003777,GO:0005515,GO:0005524,GO:0005871,GO:0007018,GO:0008017	microtubule motor activity; protein binding; ATP binding; kinesin complex; microtubule-based movement; microtubule binding	OVOC3766	WBGene00224745	None
23239	1	0	RhoGAP domain; C2 domain; PDZ domain (Also known as DHR or GLGF	GO:0005515,GO:0005622,GO:0007165	protein binding; intracellular; signal transduction	OVOC10168	WBGene00232373,WBGene00224095	None
23252	1	0	protein binding	GO:0005515	protein binding	OVOC1877	WBGene00224172	WBGene00018175
23499	1	0	neurotransmitter symporter family (in family	GO:0005328,GO:0006836,GO:0016021	neurotransmitter:sodium symporter activity; neurotransmitter transport; integral component of membrane	OVOC215	WBGene00229591,WBGene00227067	None
23538	1	0	Pellino	GO:0008063	Toll signaling pathway	OVOC7119	WBGene00221700,WBGene00223822	None
23577	1	0	Hypothetical protein	None	None	OVOC6535	WBGene00224763,WBGene00221000,WBGene00230283	None
23590	1	0	Major Facilitator Superfamily	GO:0016021,GO:0055085	integral component of membrane; transmembrane transport	OVOC3511	WBGene00222395	WBGene00015676
23642	1	0	Hypothetical protein	GO:0016888	endodeoxyribonuclease activity, producing 5'-phosphomonoesters	OVOC4430	WBGene00233269	None
23707	1	0	nucleoside-triphosphatase activity; nucleotide binding; ATP binding; ATPase activity, coupled to transmembrane movement of substances; ATPase activity	GO:0000166,GO:0005524,GO:0005525,GO:0006810,GO:0007264,GO:0016020,GO:0016021,GO:0016887,GO:0017111,GO:0042626,GO:0055085	nucleotide binding; ATP binding; GTP binding; transport; small GTPase mediated signal transduction; membrane; integral component of membrane; ATPase activity; nucleoside-triphosphatase activity; ATPase activity, coupled to transmembrane movement of substances; transmembrane transport	OVOC6105	WBGene00223206	WBGene00004060
23733	1	0	protein binding	GO:0005515	protein binding	OVOC7734	WBGene00228187,WBGene00225689	WBGene00020104
23876	1	0	Endonuclease/Exonuclease/phosphatase family; RNA recognition motif. (a.k.a. RRM, RBD, or RNP domain	GO:0000166,GO:0003676,GO:0005622,GO:0007165,GO:0046856	nucleotide binding; nucleic acid binding; intracellular; signal transduction; phosphatidylinositol dephosphorylation	OVOC1143	WBGene00234752,WBGene00222504	None
24006	1	0	Oxysterol-binding protein; Pleckstrin homology domain	GO:0005515,GO:0005543	protein binding; phospholipid binding	OVOC9000	WBGene00226859,WBGene00228709,WBGene00228708	None
24071	1	0	protein binding	GO:0005515	protein binding	OVOC4517,OVOC4516	None	WBGene00018215
24097	1	0	PAN domain	None	None	OVOC11738	WBGene00230461	None
24136	1	0	Protein-L-isoaspartate(D-aspartate O-methyltransferase (PCMT	GO:0004719,GO:0006464	protein-L-isoaspartate (D-aspartate) O-methyltransferase activity; cellular protein modification process	OVOC6669	WBGene00230265,WBGene00230823	None
24227	1	0	Coatomer WD associated region; WD domain, G-beta repeat; Coatomer (COPI alpha subunit C-terminus	GO:0005198,GO:0005515,GO:0006886,GO:0016192,GO:0030117,GO:0030126	structural molecule activity; protein binding; intracellular protein transport; vesicle-mediated transport; membrane coat; COPI vesicle coat	OVOC11667	WBGene00231642,WBGene00233953,WBGene00232485	None
24318	1	0	Nucleotide-diphospho-sugar transferase	None	None	OVOC11073	WBGene00227174	WBGene00013321
24409	1	0	CBF/Mak21 family	GO:0005488	binding	OVOC7148	WBGene00232786,WBGene00223798	None
24448	1	0	Carboxylesterase family	None	None	OVOC12068	WBGene00223644	None
24513	1	0	inward rectifier potassium channel activity	GO:0005242,GO:0006813,GO:0016021	inward rectifier potassium channel activity; potassium ion transport; integral component of membrane	OVOC1902	WBGene00229464,WBGene00231925	WBGene00002151
24565	1	0	Helix-loop-helix DNA-binding domain; PAS domain	GO:0003700,GO:0004871,GO:0005634,GO:0005667,GO:0005737,GO:0006355,GO:0007165,GO:0046983	sequence-specific DNA binding transcription factor activity; signal transducer activity; nucleus; transcription factor complex; cytoplasm; regulation of transcription, DNA-templated; signal transduction; protein dimerization activity	OVOC5751	WBGene00230396,WBGene00221232,WBGene00232865	None
24617	1	0	Macrophage migration inhibitory factor (MIF	None	None	OVOC7921	WBGene00223158,WBGene00220693	None
24656	1	0	Protein kinase domain	GO:0004672,GO:0004674,GO:0005524,GO:0006468,GO:0016772	protein kinase activity; protein serine/threonine kinase activity; ATP binding; protein phosphorylation; transferase activity, transferring phosphorus-containing groups	OVOC12933,OVOC7052	WBGene00227191	None
24682	1	0	protein binding	GO:0005515	protein binding	OVOC8078	WBGene00224346	WBGene00018418
24695	1	0	ATP binding; DNA binding; helicase activity; nucleic acid binding	GO:0003676,GO:0003677,GO:0004386,GO:0005524	nucleic acid binding; DNA binding; helicase activity; ATP binding	OVOC7803	WBGene00227556	WBGene00007027
24747	1	0	Ankyrin repeats (3 copies; Ankyrin repeat; Chromo (CHRromatin Organisation MOdifier domain	GO:0005515	protein binding	OVOC12211	WBGene00231298,WBGene00231299	None
24786	1	0	oxidoreductase activity, acting on the aldehyde or oxo group of donors, disulfide as acceptor; pyruvate dehydrogenase (acetyl-transferring activity	GO:0004739,GO:0006096,GO:0008152,GO:0016624,GO:0043231,GO:0055114	pyruvate dehydrogenase (acetyl-transferring) activity; glycolytic process; metabolic process; oxidoreductase activity, acting on the aldehyde or oxo group of donors, disulfide as acceptor; intracellular membrane-bounded organelle; oxidation-reduction process	OVOC10256	WBGene00233943,WBGene00231340	WBGene00011510
24838	1	0	protein kinase activity; ATP binding	GO:0004672,GO:0004674,GO:0005524,GO:0006468,GO:0009792,GO:0016772	protein kinase activity; protein serine/threonine kinase activity; ATP binding; protein phosphorylation; embryo development ending in birth or egg hatching; transferase activity, transferring phosphorus-containing groups	OVOC9666	WBGene00231681,WBGene00230540	WBGene00013917,WBGene00015203
24851	1	0	BRICHOS domain	None	None	OVOC3430	WBGene00222634,WBGene00220641	None
24890	1	0	GATA zinc finger; BAH domain; ELM2 domain	GO:0003677,GO:0003700,GO:0006355,GO:0008270,GO:0043565	DNA binding; sequence-specific DNA binding transcription factor activity; regulation of transcription, DNA-templated; zinc ion binding; sequence-specific DNA binding	OVOC10753	WBGene00222202,WBGene00228618	None
24955	1	0	Hexokinase	GO:0005524,GO:0005975,GO:0016773	ATP binding; carbohydrate metabolic process; phosphotransferase activity, alcohol group as acceptor	OVOC11936	WBGene00224939	None
25150	1	0	Protein tyrosine kinase	GO:0004672,GO:0004713,GO:0005524,GO:0006468,GO:0016772	protein kinase activity; protein tyrosine kinase activity; ATP binding; protein phosphorylation; transferase activity, transferring phosphorus-containing groups	OVOC7963	WBGene00225692,WBGene00231455	None
25163	1	0	ATP binding; RNA binding; helicase activity; nucleic acid binding; ATP-dependent helicase activity; hydrolase activity, acting on acid anhydrides, in phosphorus-containing anhydrides	GO:0003676,GO:0003723,GO:0004386,GO:0005524,GO:0005634,GO:0008026,GO:0016818	nucleic acid binding; RNA binding; helicase activity; ATP binding; nucleus; ATP-dependent helicase activity; hydrolase activity, acting on acid anhydrides, in phosphorus-containing anhydrides	OVOC1554	WBGene00227457	WBGene00022378
25293	1	0	Galactoside-binding lectin	GO:0030246	carbohydrate binding	OVOC9857	WBGene00226528,WBGene00231517	None
25384	1	0	ARF guanyl-nucleotide exchange factor activity	GO:0005488	binding	OVOC11909	WBGene00227520	WBGene00013711
25501	1	0	PAN domain	None	None	OVOC10654	WBGene00225872	None
25660	1	0	transferase activity, transferring phosphorus-containing groups; protein kinase activity; ATP binding	GO:0004672,GO:0004674,GO:0005524,GO:0006468,GO:0016772	protein kinase activity; protein serine/threonine kinase activity; ATP binding; protein phosphorylation; transferase activity, transferring phosphorus-containing groups	OVOC11285	WBGene00224477	WBGene00009867
25720	1	0	oxidoreductase activity	GO:0008152,GO:0016491	metabolic process; oxidoreductase activity	None	None	WBGene00000979,WBGene00000966,WBGene00018885
25924	1	0	Protein tyrosine kinase	GO:0004672,GO:0004713,GO:0005524,GO:0006468,GO:0006508,GO:0008236,GO:0016772	protein kinase activity; protein tyrosine kinase activity; ATP binding; protein phosphorylation; proteolysis; serine-type peptidase activity; transferase activity, transferring phosphorus-containing groups	OVOC8073	WBGene00231044	None
26104	1	0	transferase activity, transferring phosphorus-containing groups; protein kinase activity; ATP binding; small GTPase regulator activity	GO:0004672,GO:0004674,GO:0005083,GO:0005524,GO:0006468,GO:0016772	protein kinase activity; protein serine/threonine kinase activity; small GTPase regulator activity; ATP binding; protein phosphorylation; transferase activity, transferring phosphorus-containing groups	OVOC3059	WBGene00227661	WBGene00003247
26248	1	0	Ring finger domain; Zinc finger, C3HC4 type (RING finger	GO:0005515,GO:0008270,GO:0046872	protein binding; zinc ion binding; metal ion binding	OVOC3005	WBGene00223040	None
26284	1	0	Ankyrin repeats (3 copies; Dpy-30 motif	GO:0005515	protein binding	OVOC8945	WBGene00231869	None
26380	1	0	DEAD/DEAH box helicase; Helicase conserved C-terminal domain	GO:0003676,GO:0004386,GO:0005524,GO:0008026	nucleic acid binding; helicase activity; ATP binding; ATP-dependent helicase activity	OVOC12185	WBGene00230427	None
26416	1	0	acetylcholine-activated cation-selective channel activity; ion channel activity; extracellular ligand-gated ion channel activity	GO:0004889,GO:0005216,GO:0005230,GO:0006810,GO:0006811,GO:0016020,GO:0016021,GO:0045211	acetylcholine-activated cation-selective channel activity; ion channel activity; extracellular ligand-gated ion channel activity; transport; ion transport; membrane; integral component of membrane; postsynaptic membrane	OVOC2730	WBGene00227660	WBGene00000047
26488	1	0	Hypothetical protein	None	None	OVOC11324,OVOC11259	WBGene00225943	None
26548	1	0	N terminus of Rad21 / Rec8 like protein; Conserved region of Rad21 / Rec8 like protein; ScpA/B protein	GO:0000228,GO:0005515,GO:0008081,GO:0046872	nuclear chromosome; protein binding; phosphoric diester hydrolase activity; metal ion binding	OVOC9823	WBGene00229141	None
26596	1	0	PDZ domain (Also known as DHR or GLGF	GO:0005515	protein binding	OVOC8680	WBGene00224636,WBGene00232725,WBGene00232724	None
26668	1	0	Zinc finger C-x8-C-x5-C-x3-H type (and similar	GO:0046872	metal ion binding	OVOC13460,OVOC7243,OVOC7344	WBGene00235071	None
26764	1	0	hedgehog receptor activity	GO:0008158,GO:0016020,GO:0016021,GO:0030301	hedgehog receptor activity; membrane; integral component of membrane; cholesterol transport	OVOC3460	WBGene00223412	WBGene00003561
26776	1	0	calcium ion binding; protein binding	GO:0005509,GO:0005515,GO:0007160	calcium ion binding; protein binding; cell-matrix adhesion	OVOC7737	WBGene00231832,WBGene00229072	WBGene00007170
26824	1	0	Hypothetical protein	None	None	OVOC5606	WBGene00226826	None
27064	1	0	Hypothetical protein	None	None	OVOC10780	WBGene00230654	None
27208	1	0	ATP binding; binding; DNA binding; helicase activity; nucleic acid binding	GO:0003676,GO:0003677,GO:0004386,GO:0005488,GO:0005524	nucleic acid binding; DNA binding; helicase activity; binding; ATP binding	OVOC4633	WBGene00223655	WBGene00000274
27232	1	0	nucleic acid binding; protein binding	GO:0003676,GO:0005515,GO:0005634	nucleic acid binding; protein binding; nucleus	OVOC11814	WBGene00225027,WBGene00232356	WBGene00019323
27256	1	0	Hypothetical protein	None	None	OVOC9773	WBGene00228460,WBGene00233035	None
27268	1	0	PRMT5 arginine-N-methyltransferase; Methyltransferase domain; Ribosomal RNA adenine dimethylase; Protein-L-isoaspartate(D-aspartate O-methyltransferase (PCMT	GO:0000154,GO:0000179,GO:0004719,GO:0006464,GO:0006479,GO:0008168,GO:0008649	rRNA modification; rRNA (adenine-N6,N6-)-dimethyltransferase activity; protein-L-isoaspartate (D-aspartate) O-methyltransferase activity; cellular protein modification process; protein methylation; methyltransferase activity; rRNA methyltransferase activity	OVOC11818	WBGene00229284	None
27280	1	0	Hypothetical protein	None	None	OVOC7034	WBGene00231563,WBGene00230815,WBGene00232293,WBGene00232294	None
27292	1	0	FIP domain; C2 domain	GO:0005515	protein binding	OVOC11308	WBGene00226744	None
27436	1	0	Hypothetical protein	None	None	OVOC2191	WBGene00231036,WBGene00231035	None
27520	1	0	Hypothetical protein	None	None	OVOC12551	WBGene00231126	None
27544	1	0	calcium ion binding; protein binding	GO:0005509,GO:0005515	calcium ion binding; protein binding	None	WBGene00230093	WBGene00008779
27568	1	0	OST-HTH/LOTUS domain	None	None	OVOC9370	WBGene00227481	None
27652	1	0	Hypothetical protein	None	None	OVOC5523,OVOC5529	WBGene00225336	None
27748	1	0	Cyclin, N-terminal domain	GO:0000079,GO:0006355,GO:0019901	regulation of cyclin-dependent protein serine/threonine kinase activity; regulation of transcription, DNA-templated; protein kinase binding	OVOC9613	WBGene00224340,WBGene00221018	None
27796	1	0	PH domain	GO:0005515,GO:0005543	protein binding; phospholipid binding	OVOC6320	WBGene00224173,WBGene00232594	WBGene00009534
27880	1	0	nucleoside-triphosphatase activity; nucleotide binding; ATP binding; unfolded protein binding	GO:0000166,GO:0005524,GO:0006457,GO:0017111,GO:0051082	nucleotide binding; ATP binding; protein folding; nucleoside-triphosphatase activity; unfolded protein binding	OVOC310	WBGene00225116,WBGene00232838	WBGene00008412
28024	1	0	Hypothetical protein	None	None	None	WBGene00222455	None
28180	1	0	Hypothetical protein	None	None	None	None	None
28192	1	0	BTB/POZ domain; Arrestin (or S-antigen, N-terminal domain; Macro domain	GO:0005515,GO:0007165,GO:0051260	protein binding; signal transduction; protein homooligomerization	OVOC7094	WBGene00226203	None
28240	1	0	Major Facilitator Superfamily	GO:0016021,GO:0055085	integral component of membrane; transmembrane transport	OVOC9074	WBGene00234582,WBGene00222431	None
28348	1	0	Sugar (and other transporter; Major Facilitator Superfamily	GO:0016021,GO:0022857,GO:0055085	integral component of membrane; transmembrane transporter activity; transmembrane transport	OVOC6588,OVOC12731	WBGene00222295	None
28456	1	0	Hypothetical protein	GO:0005515,GO:0005604,GO:0007155	protein binding; basement membrane; cell adhesion	OVOC4760	WBGene00225164	WBGene00001328
28516	1	0	Vps51/Vps67	None	None	OVOC1262	WBGene00227053	None
28576	1	0	Ion channel	GO:0005267,GO:0016020,GO:0071805	potassium channel activity; membrane; potassium ion transmembrane transport	OVOC5891	WBGene00224673	None
28600	1	0	calcium channel activity	None	None	OVOC11041	WBGene00225637	WBGene00000846
28648	1	0	FIP domain	None	None	OVOC11503	WBGene00224683	None
28660	1	0	Cyclic nucleotide-binding domain; Ion transport protein	GO:0005216,GO:0006811,GO:0016020,GO:0055085	ion channel activity; ion transport; membrane; transmembrane transport	OVOC4549	WBGene00227409	None
28684	1	0	Tropomyosin; Tropomyosin like	None	None	OVOC1192,OVOC1191	WBGene00227507	None
28732	1	0	Ubiquitin carboxyl-terminal hydrolase; Ubiquitin family	GO:0004221,GO:0005515,GO:0006511	ubiquitin thiolesterase activity; protein binding; ubiquitin-dependent protein catabolic process	OVOC1492	WBGene00223969,WBGene00232987	None
28804	1	0	Hypothetical protein	GO:0046872	metal ion binding	OVOC4239	WBGene00225474	None
28816	1	0	PMP-22/EMP/MP20/Claudin family; PMP-22/EMP/MP20/Claudin tight junction	GO:0016021	integral component of membrane	OVOC10678	WBGene00226184	None
28828	1	0	Histidine kinase-, DNA gyrase B-, and HSP90-like ATPase; DNA mismatch repair protein, C-terminal domain; MutL C terminal dimerisation domain	GO:0005524,GO:0006298,GO:0030983,GO:0032389	ATP binding; mismatch repair; mismatched DNA binding; MutLalpha complex	OVOC1614	WBGene00224899	None
28864	1	0	Pyridoxal-phosphate dependent enzyme	None	None	OVOC1344	WBGene00226264	None
29200	1	0	C-terminal domain of RIG-I; DEAD/DEAH box helicase	GO:0003676,GO:0004386,GO:0005524,GO:0008026,GO:0016817	nucleic acid binding; helicase activity; ATP binding; ATP-dependent helicase activity; hydrolase activity, acting on acid anhydrides	OVOC7117	WBGene00223288	None
29236	1	0	PLD-like domain; Phospholipase D Active site motif	GO:0003824,GO:0008152	catalytic activity; metabolic process	OVOC7071	WBGene00232262,WBGene00223505	None
29284	1	0	Hypothetical protein	GO:0005515	protein binding	OVOC60	WBGene00228012,WBGene00226051	None
29332	1	0	C2H2-type zinc-finger domain	GO:0003676,GO:0046872	nucleic acid binding; metal ion binding	OVOC1598	WBGene00222379	None
29428	1	0	Hypothetical protein	None	None	OVOC11377	WBGene00223130,WBGene00232194	None
29488	1	0	Hypothetical protein	None	None	OVOC5220	WBGene00225222,WBGene00231210	WBGene00044698
29572	1	0	zinc ion binding; carboxypeptidase activity; metallocarboxypeptidase activity	GO:0004180,GO:0004181,GO:0006508,GO:0008270	carboxypeptidase activity; metallocarboxypeptidase activity; proteolysis; zinc ion binding	OVOC1662	WBGene00225868	WBGene00020283
29584	1	0	Fork head domain	GO:0003700,GO:0005515,GO:0006355,GO:0043565	sequence-specific DNA binding transcription factor activity; protein binding; regulation of transcription, DNA-templated; sequence-specific DNA binding	OVOC5030	WBGene00223876	None
29632	1	0	Hypothetical protein	GO:0005509,GO:0007156,GO:0016020	calcium ion binding; homophilic cell adhesion via plasma membrane adhesion molecules; membrane	OVOC10383	WBGene00228106,WBGene00232420	None
29716	1	0	DNA binding	GO:0003677	DNA binding	OVOC6557	WBGene00230386,WBGene00225965	WBGene00020396
29728	1	0	tRNA intron endonuclease, N-terminal domain; tRNA intron endonuclease, catalytic C-terminal domain	GO:0000213,GO:0003676,GO:0004518,GO:0006388	tRNA-intron endonuclease activity; nucleic acid binding; nuclease activity; tRNA splicing, via endonucleolytic cleavage and ligation	OVOC6978	WBGene00227133,WBGene00230829	None
29776	1	0	GTP binding; calcium ion binding	GO:0003924,GO:0005509,GO:0005525,GO:0005622,GO:0006184,GO:0006886,GO:0006913,GO:0007165,GO:0007264,GO:0015031,GO:0016020	GTPase activity; calcium ion binding; GTP binding; intracellular; GTP catabolic process; intracellular protein transport; nucleocytoplasmic transport; signal transduction; small GTPase mediated signal transduction; protein transport; membrane	OVOC4725	None	WBGene00016344
29800	1	0	Hypothetical protein	None	None	OVOC3566	WBGene00226115	WBGene00020595
29896	1	0	Ubiquitin carboxyl-terminal hydrolase	GO:0004221,GO:0006511	ubiquitin thiolesterase activity; ubiquitin-dependent protein catabolic process	OVOC3352	WBGene00225203,WBGene00229555	None
30028	1	0	Hypothetical protein	GO:0005515	protein binding	OVOC7443	WBGene00227953	None
30064	1	0	glycogen (starch synthase activity	GO:0004373,GO:0005488,GO:0005515,GO:0005978	glycogen (starch) synthase activity; binding; protein binding; glycogen biosynthetic process	None	WBGene00231948,WBGene00231874	WBGene00001793
30088	1	0	Phosphotyrosine interaction domain (PTB/PID; Ankyrin repeats (3 copies; Ankyrin repeat; SAM domain (Sterile alpha motif	GO:0005515	protein binding	OVOC5201	WBGene00222414	None
30184	1	0	Enhancer of polycomb-like	GO:0032777,GO:0035267	Piccolo NuA4 histone acetyltransferase complex; NuA4 histone acetyltransferase complex	OVOC8151	WBGene00227549	None
30196	1	0	Lectin C-type domain	GO:0030246	carbohydrate binding	OVOC9467	WBGene00231803	None
30328	1	0	Mitochondrial ribosomal protein L28	None	None	OVOC9449	WBGene00231567,WBGene00224605	WBGene00018793
30340	1	0	Trehalase	GO:0003824,GO:0004555,GO:0005991	catalytic activity; alpha,alpha-trehalase activity; trehalose metabolic process	None	WBGene00228163	None
30364	1	0	catalytic activity	GO:0003824,GO:0005992	catalytic activity; trehalose biosynthetic process	None	WBGene00229068	WBGene00006602
30376	1	0	transferase activity, transferring phosphorus-containing groups; protein kinase activity; ATP binding; protein serine/threonine kinase activity	GO:0004672,GO:0004674,GO:0005524,GO:0006468,GO:0016772	protein kinase activity; protein serine/threonine kinase activity; ATP binding; protein phosphorylation; transferase activity, transferring phosphorus-containing groups	OVOC12210	WBGene00225615	WBGene00004727
30388	1	0	transporter activity; Rab GTPase binding; protein binding	GO:0005215,GO:0005515,GO:0006810,GO:0006886,GO:0008021,GO:0016020,GO:0017137	transporter activity; protein binding; transport; intracellular protein transport; synaptic vesicle; membrane; Rab GTPase binding	OVOC7810	WBGene00231931	WBGene00004316
30448	1	0	Reticulon	None	None	OVOC7381	WBGene00226463	None
30472	1	0	Sodium/hydrogen exchanger family	GO:0006812,GO:0015299,GO:0016021,GO:0055085	cation transport; solute:proton antiporter activity; integral component of membrane; transmembrane transport	OVOC8376	WBGene00231078,WBGene00231423	None
30496	1	0	ATP binding; microtubule binding; microtubule motor activity	GO:0003777,GO:0005524,GO:0005871,GO:0007018,GO:0008017	microtubule motor activity; ATP binding; kinesin complex; microtubule-based movement; microtubule binding	OVOC4305	WBGene00231855,WBGene00223721	WBGene00002222
30508	1	0	EB module	None	None	OVOC12235	WBGene00231330	None
30580	1	0	LNR domain; Ankyrin repeats (3 copies	GO:0005509,GO:0005515,GO:0016020,GO:0030154	calcium ion binding; protein binding; membrane; cell differentiation	OVOC2845	WBGene00235054,WBGene00224809	None
30772	1	0	von Willebrand factor type A domain; Zona pellucida-like domain	None	None	OVOC9112	WBGene00230952	None
30784	1	0	Zona pellucida-like domain	None	None	OVOC10873	WBGene00223534,WBGene00223082	None
30820	1	0	Thyroglobulin type-1 repeat; Secreted protein acidic and rich in cysteine Ca binding region	GO:0005509,GO:0005578,GO:0007165	calcium ion binding; proteinaceous extracellular matrix; signal transduction	OVOC7357	WBGene00225810,WBGene00225811,WBGene00227962	None
30856	1	0	Chaperone for wingless signalling and trafficking of LDL receptor	None	None	OVOC9762	WBGene00223488	None
30988	1	0	Hypothetical protein	None	None	OVOC10069	WBGene00233856	WBGene00007999
31067	1	0	Actin	None	None	OVOC3596	WBGene00234012	WBGene00022774
31342	1	0	signal transducer activity; GTPase activator activity	GO:0004871,GO:0005834,GO:0007186,GO:0035556,GO:0038032	signal transducer activity; heterotrimeric G-protein complex; G-protein coupled receptor signaling pathway; intracellular signal transduction; termination of G-protein coupled receptor signaling pathway	OVOC977	WBGene00222503	WBGene00001145
31529	1	0	Hypothetical protein	None	None	None	WBGene00231585,WBGene00229693,WBGene00231586	None
31661	1	0	Helicase conserved C-terminal domain; DEAD/DEAH box helicase	GO:0003676,GO:0004386,GO:0005524,GO:0008026	nucleic acid binding; helicase activity; ATP binding; ATP-dependent helicase activity	OVOC7983	WBGene00227794	None
31716	1	0	Hypothetical protein	GO:0005515	protein binding	OVOC8920	WBGene00224442	None
31881	1	0	Cholesterol-capturing domain; START domain	None	None	OVOC7736	WBGene00223887	None
32068	1	0	Immunoglobulin I-set domain; Immunoglobulin domain; Fibronectin type III domain	GO:0005515	protein binding	OVOC4378	WBGene00225216	None
32233	1	0	Leucine rich repeat; Leucine Rich Repeat; Leucine Rich repeats (2 copies	GO:0005515	protein binding	OVOC11459	WBGene00223240	WBGene00016974
32266	1	0	Homeobox domain	GO:0003677,GO:0003700,GO:0006355,GO:0043565	DNA binding; sequence-specific DNA binding transcription factor activity; regulation of transcription, DNA-templated; sequence-specific DNA binding	OVOC498	WBGene00224594	None
32288	1	0	Hypothetical protein	None	None	OVOC2035	WBGene00227082	None
32310	1	0	3',5'-cyclic-AMP phosphodiesterase activity; 3',5'-cyclic-nucleotide phosphodiesterase activity; catalytic activity; phosphoric diester hydrolase activity	GO:0004114,GO:0007165,GO:0008081	3',5'-cyclic-nucleotide phosphodiesterase activity; signal transduction; phosphoric diester hydrolase activity	None	WBGene00225698,WBGene00231776	WBGene00020114
32321	1	0	AAA domain; DNA replication factor Dna2	GO:0017108,GO:0033567,GO:0043142	5'-flap endonuclease activity; DNA replication, Okazaki fragment processing; single-stranded DNA-dependent ATPase activity	OVOC10102	WBGene00224323	None
32739	1	0	zinc finger of C3HC4-type, RING; Zinc finger, C3HC4 type (RING finger	GO:0005515,GO:0008270,GO:0046872	protein binding; zinc ion binding; metal ion binding	OVOC6306	WBGene00228261	None
32805	1	0	Hypothetical protein	None	None	OVOC9335	WBGene00229317,WBGene00229315	None
32948	1	0	Intermediate filament protein; Lamin Tail Domain	GO:0005198,GO:0005882	structural molecule activity; intermediate filament	None	WBGene00228362	None
33080	1	0	phosphorus-oxygen lyase activity; calcium- and calmodulin-responsive adenylate cyclase activity	GO:0009190,GO:0016849,GO:0035556	cyclic nucleotide biosynthetic process; phosphorus-oxygen lyase activity; intracellular signal transduction	OVOC9584	WBGene00223029	WBGene00000070
33311	1	0	Repeat domain in Vibrio, Colwellia, Bradyrhizobium and Shewanella	GO:0016021,GO:0022900	integral component of membrane; electron transport chain	OVOC8178	WBGene00227772	None
33333	1	0	ARID/BRIGHT DNA binding domain	GO:0003677,GO:0005488,GO:0005622	DNA binding; binding; intracellular	OVOC414	WBGene00222152	None
33542	1	0	Hypothetical protein	GO:0003677	DNA binding	OVOC7475	WBGene00231848,WBGene00231796	None
33850	1	0	Mur ligase middle domain	GO:0004326,GO:0005524,GO:0009058,GO:0009396,GO:0016874	tetrahydrofolylpolyglutamate synthase activity; ATP binding; biosynthetic process; folic acid-containing compound biosynthetic process; ligase activity	OVOC2981	WBGene00223827	None
33938	1	0	protein kinase activity	GO:0004672,GO:0004713,GO:0005524,GO:0006468,GO:0007155,GO:0016772	protein kinase activity; protein tyrosine kinase activity; ATP binding; protein phosphorylation; cell adhesion; transferase activity, transferring phosphorus-containing groups	OVOC3569	None	WBGene00017381,WBGene00016104
33960	1	0	Carbohydrate kinase; FAD binding domain; FAD linked oxidases, C-terminal domain	GO:0003824,GO:0008609,GO:0008610,GO:0008762,GO:0016491,GO:0016614,GO:0050660,GO:0055114	catalytic activity; alkylglycerone-phosphate synthase activity; lipid biosynthetic process; UDP-N-acetylmuramate dehydrogenase activity; oxidoreductase activity; oxidoreductase activity, acting on CH-OH group of donors; flavin adenine dinucleotide binding; oxidation-reduction process	OVOC8066	WBGene00226972	None
33971	1	0	Hypothetical protein	None	None	OVOC6914	WBGene00230198	None
33993	1	0	RNA recognition motif. (a.k.a. RRM, RBD, or RNP domain; RNA recognition motif (a.k.a. RRM, RBD, or RNP domain	GO:0000166,GO:0003676	nucleotide binding; nucleic acid binding	OVOC9122	WBGene00232914,WBGene00233062	None
34345	1	0	Protein kinase domain	GO:0004672,GO:0005524,GO:0006468,GO:0016772	protein kinase activity; ATP binding; protein phosphorylation; transferase activity, transferring phosphorus-containing groups	OVOC3322	WBGene00224089	None
34411	1	0	UDP-galactopyranose mutase activity	GO:0016491,GO:0055114	oxidoreductase activity; oxidation-reduction process	OVOC7418	WBGene00224881	WBGene00019154
34422	1	0	Sas10/Utp3/C1D family	None	None	OVOC1282	WBGene00235050,WBGene00235049	None
34433	1	0	FERM C-terminal PH-like domain; FERM central domain; FERM N-terminal domain	GO:0005737,GO:0005856,GO:0008092,GO:0019898	cytoplasm; cytoskeleton; cytoskeletal protein binding; extrinsic component of membrane	OVOC8817	WBGene00225802,WBGene00232687	None
34499	1	0	Leucine rich repeat; Leucine Rich repeat; Immunoglobulin I-set domain; Leucine Rich Repeat	GO:0005515	protein binding	OVOC817	WBGene00226657,WBGene00233176	None
34565	1	0	Helicase conserved C-terminal domain; DEAD/DEAH box helicase	GO:0003676,GO:0004386,GO:0005524,GO:0008026	nucleic acid binding; helicase activity; ATP binding; ATP-dependent helicase activity	OVOC3738	WBGene00233959	None
34587	1	0	Phytochelatin synthase	GO:0010038,GO:0016756,GO:0046872,GO:0046938	response to metal ion; glutathione gamma-glutamylcysteinyltransferase activity; metal ion binding; phytochelatin biosynthetic process	OVOC10366	WBGene00224620	None
34994	1	0	transferase activity, transferring phosphorus-containing groups; phosphotransferase activity, alcohol group as acceptor; binding; protein binding	GO:0005488,GO:0005515,GO:0016772,GO:0016773,GO:0046854,GO:0048015	binding; protein binding; transferase activity, transferring phosphorus-containing groups; phosphotransferase activity, alcohol group as acceptor; phosphatidylinositol phosphorylation; phosphatidylinositol-mediated signaling	OVOC9909	WBGene00222018	WBGene00000090
35324	1	0	sodium antiporter activity (in family	GO:0005432,GO:0006816,GO:0007154,GO:0016020,GO:0016021,GO:0055085	calcium:sodium antiporter activity; calcium ion transport; cell communication; membrane; integral component of membrane; transmembrane transport	None	WBGene00222403	WBGene00003567,WBGene00003566
35335	1	0	Hypothetical protein	GO:0005488	binding	OVOC10251	WBGene00224870	None
35390	1	0	G-protein alpha subunit	GO:0001664,GO:0003924,GO:0004871,GO:0005525,GO:0006184,GO:0007165,GO:0007186,GO:0019001,GO:0031683	G-protein coupled receptor binding; GTPase activity; signal transducer activity; GTP binding; GTP catabolic process; signal transduction; G-protein coupled receptor signaling pathway; guanyl nucleotide binding; G-protein beta/gamma-subunit complex binding	OVOC75	WBGene00225299	None
35489	1	0	GRAM domain	None	None	None	WBGene00227631	WBGene00022593
35500	1	0	RNA polymerase II transcription regulatory region sequence-specific DNA binding transcription factor activity involved in positive regulation of transcription	None	None	OVOC5051	WBGene00224551	WBGene00001820
35599	1	0	Glutathione S-transferase, C-terminal domain	None	None	OVOC11493	None	WBGene00012987
35610	1	0	calcium ion binding; protein binding	GO:0003779,GO:0005509,GO:0005515,GO:0051017,GO:0051764	actin binding; calcium ion binding; protein binding; actin filament bundle assembly; actin crosslink formation	OVOC6901	WBGene00226441	WBGene00000228
35676	1	0	MYND finger	None	None	OVOC4035	WBGene00227594	WBGene00022499
35687	1	0	Colon cancer-associated protein Mic1-like; Shugoshin C terminus	GO:0000775,GO:0005515,GO:0005634,GO:0045132	chromosome, centromeric region; protein binding; nucleus; meiotic chromosome segregation	OVOC7075	WBGene00226964	None
35841	1	0	DM DNA binding domain	GO:0006355,GO:0043565	regulation of transcription, DNA-templated; sequence-specific DNA binding	OVOC6127	WBGene00222767	None
35896	1	0	SURF4 family	GO:0016021	integral component of membrane	OVOC3254	WBGene00223208	None
36083	1	0	Hypothetical protein	None	None	OVOC1330	WBGene00231002	None
36160	1	0	CHY zinc finger	GO:0008270,GO:0046872	zinc ion binding; metal ion binding	OVOC7288	WBGene00229378	None
36182	1	0	GRIP domain	GO:0000042,GO:0005515	protein targeting to Golgi; protein binding	OVOC2691	WBGene00222476	None
36226	1	0	Zinc finger, C2H2 type; Zinc-finger double domain; C2H2-type zinc finger	GO:0003676,GO:0046872	nucleic acid binding; metal ion binding	OVOC122	WBGene00234498	None
36413	1	0	Ion transport protein; Ankyrin repeat; Polycystin cation channel	GO:0005216,GO:0005515,GO:0006811,GO:0016020,GO:0016021,GO:0055085	ion channel activity; protein binding; ion transport; membrane; integral component of membrane; transmembrane transport	OVOC4619	WBGene00232848,WBGene00221972	None
36567	1	0	DDHD domain; LNS2 (Lipin/Ned1/Smp2	GO:0005622,GO:0006810,GO:0046872	intracellular; transport; metal ion binding	OVOC7722	WBGene00225316	None
36589	1	0	G-protein coupled receptor activity	GO:0004930,GO:0004983,GO:0007186,GO:0016021	G-protein coupled receptor activity; neuropeptide Y receptor activity; G-protein coupled receptor signaling pathway; integral component of membrane	OVOC709	WBGene00226199	WBGene00020712
36699	1	0	Immunoglobulin domain; Immunoglobulin I-set domain	GO:0005515	protein binding	None	WBGene00228299,WBGene00231525	None
36721	1	0	EB module; Chitin binding Peritrophin-A domain	GO:0005576,GO:0006030,GO:0008061	extracellular region; chitin metabolic process; chitin binding	OVOC2250	WBGene00225973	None
36776	1	0	Runt domain	GO:0003677,GO:0003700,GO:0005524,GO:0005634,GO:0006355	DNA binding; sequence-specific DNA binding transcription factor activity; ATP binding; nucleus; regulation of transcription, DNA-templated	OVOC1767	WBGene00222060	None
36820	1	0	Trafficking protein Mon1	None	None	OVOC4044	WBGene00220494	None
36864	1	0	Hypothetical protein	GO:0005488	binding	OVOC1540	WBGene00233890,WBGene00221230	None
36919	1	0	Hypothetical protein	None	None	OVOC7398	WBGene00230763	None
36996	1	0	RNA polymerase I, Rpa2 specific domain; Nucleotide hydrolase; RNA polymerase beta subunit; RNA polymerase Rpb2, domain 7; RNA polymerase Rpb2, domain 2; RNA polymerase Rpb2, domain 3	GO:0003677,GO:0003729,GO:0003899,GO:0005634,GO:0005849,GO:0006351,GO:0006378,GO:0032549	DNA binding; mRNA binding; DNA-directed RNA polymerase activity; nucleus; mRNA cleavage factor complex; transcription, DNA-templated; mRNA polyadenylation; ribonucleoside binding	OVOC1352	WBGene00223625,WBGene00231470	None
37029	1	0	ATP binding; DNA binding; helicase activity; nucleic acid binding	GO:0003676,GO:0003677,GO:0004386,GO:0005524	nucleic acid binding; DNA binding; helicase activity; ATP binding	OVOC24	WBGene00221963,WBGene00232344	WBGene00006961
37073	1	0	HxxPF-repeated domain; AMP-binding enzyme; Phosphopantetheine attachment site; AMP-binding enzyme C-terminal domain; Thioesterase domain; Male sterility protein	GO:0003824,GO:0008152,GO:0009058,GO:0016491,GO:0016788,GO:0031177	catalytic activity; metabolic process; biosynthetic process; oxidoreductase activity; hydrolase activity, acting on ester bonds; phosphopantetheine binding	OVOC9416	WBGene00222275	None
37084	1	0	ubiquitin-protein ligase activity; protein binding	GO:0004842,GO:0005515	ubiquitin-protein transferase activity; protein binding	OVOC484	None	WBGene00007009
37139	1	0	Ground-like domain	None	None	OVOC7237	WBGene00226071,WBGene00221050	None
37172	1	0	Transmembrane protein	GO:0016021	integral component of membrane	OVOC814	WBGene00223325,WBGene00228617	None
37205	1	0	binding	GO:0005488	binding	OVOC9824	WBGene00227732	WBGene00022739
37216	1	0	Transthyretin-like family	GO:0005615	extracellular space	OVOC9322,OVOC9324	WBGene00225899	None
37227	1	0	UAA transporter family	GO:0055085	transmembrane transport	OVOC12060	WBGene00223647	None
37392	1	0	Hypothetical protein	GO:0005515,GO:0005543,GO:0005856	protein binding; phospholipid binding; cytoskeleton	OVOC6831	WBGene00222815,WBGene00232829	WBGene00003143
37722	1	0	Rab GTPase activator activity; protein binding	GO:0005097,GO:0005515,GO:0032313	Rab GTPase activator activity; protein binding; regulation of Rab GTPase activity	OVOC3298	WBGene00222759	WBGene00007849
37777	1	0	Anticodon-binding domain of tRNA; tRNA synthetases class I (I, L, M and V	GO:0000166,GO:0002161,GO:0004812,GO:0004822,GO:0005524,GO:0005737,GO:0006418,GO:0006428	nucleotide binding; aminoacyl-tRNA editing activity; aminoacyl-tRNA ligase activity; isoleucine-tRNA ligase activity; ATP binding; cytoplasm; tRNA aminoacylation for protein translation; isoleucyl-tRNA aminoacylation	OVOC459	WBGene00232241,WBGene00233987	None
37865	1	0	ABC transporter transmembrane region; ABC transporter	GO:0000166,GO:0005524,GO:0006810,GO:0016021,GO:0016887,GO:0017111,GO:0042626,GO:0055085	nucleotide binding; ATP binding; transport; integral component of membrane; ATPase activity; nucleoside-triphosphatase activity; ATPase activity, coupled to transmembrane movement of substances; transmembrane transport	None	WBGene00231570	None
37975	1	0	GATA zinc finger	GO:0003700,GO:0006355,GO:0008270,GO:0043565	sequence-specific DNA binding transcription factor activity; regulation of transcription, DNA-templated; zinc ion binding; sequence-specific DNA binding	OVOC5004	WBGene00226507	None
38030	1	0	nucleoside-triphosphatase activity; nucleotide binding; ATP binding; hydrolase activity; ubiquitin protein ligase binding	GO:0000166,GO:0005524,GO:0005737,GO:0016787,GO:0017111,GO:0030163	nucleotide binding; ATP binding; cytoplasm; hydrolase activity; nucleoside-triphosphatase activity; protein catabolic process	OVOC6632	WBGene00223962	WBGene00004502
38096	1	0	heme binding; peroxidase activity	GO:0004601,GO:0005515,GO:0006979,GO:0020037,GO:0055114	peroxidase activity; protein binding; response to oxidative stress; heme binding; oxidation-reduction process	OVOC7072	WBGene00227866	WBGene00004256
38294	1	0	tRNA (guanine-N2--methyltransferase activity; RNA binding	GO:0003723,GO:0004809,GO:0008033	RNA binding; tRNA (guanine-N2-)-methyltransferase activity; tRNA processing	OVOC12040	WBGene00227634,WBGene00232409	WBGene00006613
38426	1	0	Ras guanyl-nucleotide exchange factor activity; calcium ion binding; guanyl-nucleotide exchange factor activity; Rap guanyl-nucleotide exchange factor activity	GO:0005085,GO:0005509,GO:0005622,GO:0007264,GO:0007268,GO:0019992,GO:0035556	guanyl-nucleotide exchange factor activity; calcium ion binding; intracellular; small GTPase mediated signal transduction; synaptic transmission; diacylglycerol binding; intracellular signal transduction	OVOC6210	WBGene00233864,WBGene00223819	WBGene00009100
38503	1	0	Hypothetical protein	None	None	OVOC5250	WBGene00231204	None
38657	1	0	Arrestin (or S-antigen, N-terminal domain; Arrestin (or S-antigen, C-terminal domain	GO:0007165	signal transduction	OVOC9522	WBGene00226005	None
38833	1	0	Potential DNA-binding domain	None	None	OVOC8974	WBGene00230988	None
38888	1	0	Protein kinase C terminal domain; C2 domain; Phorbol esters/diacylglycerol binding domain (C1 domain; Protein kinase domain	GO:0004672,GO:0004674,GO:0004697,GO:0005515,GO:0005524,GO:0006468,GO:0008270,GO:0016772,GO:0035556	protein kinase activity; protein serine/threonine kinase activity; protein kinase C activity; protein binding; ATP binding; protein phosphorylation; zinc ion binding; transferase activity, transferring phosphorus-containing groups; intracellular signal transduction	OVOC3828	WBGene00223349	None
38910	1	0	G-patch domain	GO:0003676,GO:0005515	nucleic acid binding; protein binding	OVOC12044	WBGene00227109	None
38943	1	0	EF-hand domain pair	GO:0005509	calcium ion binding	OVOC9784	None	None
39086	1	0	DHHC palmitoyltransferase; Lamin Tail Domain	GO:0005198,GO:0005882,GO:0008270	structural molecule activity; intermediate filament; zinc ion binding	OVOC9473	WBGene00225378	None
39273	1	0	C2H2-type zinc finger; Zinc-finger double domain; Zinc finger, C2H2 type	GO:0003676,GO:0046872	nucleic acid binding; metal ion binding	OVOC3257	WBGene00224444	None
39339	1	0	CD20-like family	GO:0016021	integral component of membrane	OVOC9566	WBGene00227247	WBGene00013448
39361	1	0	metal ion binding; phosphatidylserine binding; phosphatidylcholine 1-acylhydrolase activity; calcium-independent phospholipase A2 activity; phosphatidylinositol-4,5-bisphosphate binding; phosphatidylinositol-4-phosphate binding; phosphatidic acid binding; protein homodimerization activity	GO:0046872	metal ion binding	OVOC10003	WBGene00225333	WBGene00019747
39548	1	0	C2H2-type zinc finger; Zinc finger, C2H2 type; Zinc-finger double domain	GO:0003676,GO:0003950,GO:0046872	nucleic acid binding; NAD+ ADP-ribosyltransferase activity; metal ion binding	OVOC2012	WBGene00227838	None
39570	1	0	GABA-A receptor activity; ion channel activity; extracellular ligand-gated ion channel activity	GO:0004890,GO:0005216,GO:0005230,GO:0006810,GO:0006811,GO:0016020,GO:0016021,GO:0045211	GABA-A receptor activity; ion channel activity; extracellular ligand-gated ion channel activity; transport; ion transport; membrane; integral component of membrane; postsynaptic membrane	OVOC9167	None	WBGene00001512
39757	1	0	Hypothetical protein	None	None	OVOC9341	WBGene00231662,WBGene00228936	None
39845	1	0	Inositol-pentakisphosphate 2-kinase	GO:0005524,GO:0035299	ATP binding; inositol pentakisphosphate 2-kinase activity	OVOC11263	WBGene00226566	None
39999	1	0	Tetratricopeptide repeat	GO:0005515	protein binding	OVOC1874	None	None
40043	1	0	Lustrin, cysteine-rich repeated domain; Kunitz/Bovine pancreatic trypsin inhibitor domain	GO:0004867	serine-type endopeptidase inhibitor activity	OVOC6938	WBGene00226807	None
40329	1	0	Hypothetical protein	None	None	OVOC292	WBGene00227284	None
40939	1	0	Rhomboid family	GO:0004252,GO:0005515,GO:0006508,GO:0016021	serine-type endopeptidase activity; protein binding; proteolysis; integral component of membrane	OVOC7140	WBGene00231408	None
41169	1	0	MSP (Major sperm protein domain	GO:0005198	structural molecule activity	OVOC6953	WBGene00230838	None
41209	1	0	Divergent CRAL/TRIO domain	GO:0016020,GO:0016192	membrane; vesicle-mediated transport	OVOC674	WBGene00224689	None
41319	1	0	calcium ion binding; protein binding	GO:0005509,GO:0005515	calcium ion binding; protein binding	OVOC10071	WBGene00226026	WBGene00020481
41689	1	0	Clostridium epsilon toxin ETX/Bacillus mosquitocidal toxin MTX2	None	None	None	WBGene00221937	WBGene00003010
42019	1	0	P53 DNA-binding domain; P53 tetramerisation motif	GO:0003677,GO:0003700,GO:0005634,GO:0006355,GO:0006915,GO:0044212,GO:0051262	DNA binding; sequence-specific DNA binding transcription factor activity; nucleus; regulation of transcription, DNA-templated; apoptotic process; transcription regulatory region DNA binding; protein tetramerization	OVOC11379	WBGene00230086	None
42119	1	0	Calponin homology (CH domain; Phorbol esters/diacylglycerol binding domain (C1 domain; SH3 domain; SH2 domain; Variant SH3 domain	GO:0005089,GO:0005515,GO:0005543,GO:0005942,GO:0035014,GO:0035023,GO:0035556	Rho guanyl-nucleotide exchange factor activity; protein binding; phospholipid binding; phosphatidylinositol 3-kinase complex; phosphatidylinositol 3-kinase regulator activity; regulation of Rho protein signal transduction; intracellular signal transduction	OVOC2256	WBGene00222867	None
42429	1	0	LEM domain; Man1-Src1p-C-terminal domain	GO:0000166,GO:0005639	nucleotide binding; integral component of nuclear inner membrane	OVOC4159	WBGene00226371	None
42719	1	0	Helix-loop-helix DNA-binding domain	GO:0046983	protein dimerization activity	OVOC12718	None	None
42739	1	0	Hypothetical protein	None	None	OVOC2591	None	None
42919	1	0	Neural proliferation differentiation control-1 protein (NPDC1	GO:0016021	integral component of membrane	OVOC2922	WBGene00222590	None
43249	1	0	DZF domain; Nuf2 family	GO:0000775,GO:0003723,GO:0005524,GO:0006955,GO:0007067,GO:0016740	chromosome, centromeric region; RNA binding; ATP binding; immune response; mitotic nuclear division; transferase activity	OVOC6129	WBGene00225618	None
43399	1	0	Immunoglobulin domain; Laminin EGF-like (Domains III and V; Immunoglobulin I-set domain; Laminin B (Domain IV	GO:0005515	protein binding	None	WBGene00227608	None
43529	1	0	Iron-sulphur cluster biosynthesis; Survival motor neuron protein (SMN	GO:0003723,GO:0005198,GO:0005634,GO:0005737,GO:0006397,GO:0016226,GO:0051536	RNA binding; structural molecule activity; nucleus; cytoplasm; mRNA processing; iron-sulfur cluster assembly; iron-sulfur cluster binding	OVOC6059	WBGene00226966	None
43539	1	0	Peptide methionine sulfoxide reductase	GO:0006508,GO:0008113,GO:0008234,GO:0055114	proteolysis; peptide-methionine (S)-S-oxide reductase activity; cysteine-type peptidase activity; oxidation-reduction process	OVOC11091	WBGene00224321	None
43689	1	0	Hypothetical protein	None	None	OVOC7157	WBGene00230799	None
43699	1	0	MIF4G like; MIF4G domain	GO:0000339,GO:0003677,GO:0003723,GO:0005488,GO:0005515,GO:0005846,GO:0016070,GO:0045292,GO:0051028	RNA cap binding; DNA binding; RNA binding; binding; protein binding; nuclear cap binding complex; RNA metabolic process; mRNA cis splicing, via spliceosome; mRNA transport	None	WBGene00224071,WBGene00224161	None
43759	1	0	ATP binding; DNA binding; helicase activity; nucleic acid binding	GO:0003676,GO:0003677,GO:0004386,GO:0005524	nucleic acid binding; DNA binding; helicase activity; ATP binding	OVOC4683	WBGene00222688	WBGene00007761
43799	1	0	RNA recognition motif. (a.k.a. RRM, RBD, or RNP domain	GO:0000166,GO:0003676	nucleotide binding; nucleic acid binding	OVOC9845	WBGene00222548	None
43979	1	0	Hypothetical protein	None	None	OVOC3427	WBGene00230614	None
44399	1	0	Timeless protein C terminal region; Timeless protein	None	None	None	WBGene00232281,WBGene00227400,WBGene00231635	WBGene00006571
44459	1	0	Yip1 domain	GO:0016020	membrane	OVOC7302	WBGene00226402,WBGene00232364	None
44589	1	0	CTLH/CRA C-terminal to LisH motif domain	GO:0005515	protein binding	None	WBGene00229078	None
44639	1	0	PH domain; Putative GTPase activating protein for Arf; Variant SH3 domain	GO:0005515,GO:0005543,GO:0008060,GO:0008270,GO:0032312	protein binding; phospholipid binding; ARF GTPase activator activity; zinc ion binding; regulation of ARF GTPase activity	OVOC2478	WBGene00228415	None
44699	1	0	Hypothetical protein	None	None	OVOC9311	WBGene00230996	None
44919	1	0	transferase activity, transferring phosphorus-containing groups; phosphotransferase activity, alcohol group as acceptor; protein binding	GO:0000077,GO:0000723,GO:0004674,GO:0005515,GO:0006281,GO:0006974,GO:0010212,GO:0016572,GO:0016772,GO:0016773,GO:0090399	DNA damage checkpoint; telomere maintenance; protein serine/threonine kinase activity; protein binding; DNA repair; cellular response to DNA damage stimulus; response to ionizing radiation; histone phosphorylation; transferase activity, transferring phosphorus-containing groups; phosphotransferase activity, alcohol group as acceptor; replicative senescence	OVOC5209	WBGene00226925	WBGene00000227
45299	1	0	Actin	None	None	OVOC9894	WBGene00227021	WBGene00013168
45459	1	0	Chromo (CHRromatin Organisation MOdifier domain	None	None	OVOC8739	WBGene00230141	None
45509	1	0	PWWP domain	None	None	OVOC11875	WBGene00222256	None
45529	1	0	Hypothetical protein	GO:0000166	nucleotide binding	OVOC3919	WBGene00228143	None
45609	1	0	Hypothetical protein	None	None	OVOC3436	WBGene00229253,WBGene00231875	None
45629	1	0	protein binding; ion channel activity; voltage-gated potassium channel activity	GO:0005216,GO:0005249,GO:0005515,GO:0006811,GO:0006813,GO:0008076,GO:0016020,GO:0051260,GO:0055085	ion channel activity; voltage-gated potassium channel activity; protein binding; ion transport; potassium ion transport; voltage-gated potassium channel complex; membrane; protein homooligomerization; transmembrane transport	None	WBGene00227358	WBGene00022240
45679	1	0	Phosphatidylinositol 3- and 4-kinase; FATC domain	GO:0005488,GO:0005515,GO:0016772,GO:0016773	binding; protein binding; transferase activity, transferring phosphorus-containing groups; phosphotransferase activity, alcohol group as acceptor	OVOC1112	WBGene00223091	None
46049	1	0	Hypothetical protein	None	None	OVOC6997	None	None
46189	1	0	Clostridium epsilon toxin ETX/Bacillus mosquitocidal toxin MTX2	None	None	None	WBGene00221936	WBGene00016289
46199	1	0	Hypothetical protein	None	None	OVOC11903	WBGene00222119	None
46249	1	0	WD domain, G-beta repeat	GO:0005515	protein binding	OVOC1599	WBGene00227376	None
46289	1	0	Hypothetical protein	GO:0003824,GO:0005975	catalytic activity; carbohydrate metabolic process	OVOC1477	WBGene00230153	None
46409	1	0	Protein kinase domain	GO:0004672,GO:0004674,GO:0005524,GO:0006468,GO:0016772	protein kinase activity; protein serine/threonine kinase activity; ATP binding; protein phosphorylation; transferase activity, transferring phosphorus-containing groups	OVOC4096	WBGene00229558	None
46929	1	0	Cyclin, N-terminal domain	GO:0000079,GO:0006355,GO:0006396,GO:0019901	regulation of cyclin-dependent protein serine/threonine kinase activity; regulation of transcription, DNA-templated; RNA processing; protein kinase binding	OVOC12603	WBGene00223159	None
46969	1	0	Hypothetical protein	None	None	OVOC12626	WBGene00220594	None
47559	1	0	Hypothetical protein	GO:0005542,GO:0006810,GO:0008518,GO:0016020	folic acid binding; transport; reduced folate carrier activity; membrane	OVOC2246	None	WBGene00007388
47739	1	0	WD domain, G-beta repeat	GO:0005515	protein binding	None	WBGene00233860	None
47779	1	0	Hypothetical protein	None	None	OVOC7261	None	WBGene00015684
47979	1	0	Surp module; RNA polymerase II-binding domain.; G-patch domain	GO:0003676,GO:0003723,GO:0006396	nucleic acid binding; RNA binding; RNA processing	OVOC10176	WBGene00224826	None
48059	1	0	transferase activity, transferring phosphorus-containing groups; protein kinase activity; mitogen-activated protein kinase binding; ATP binding	GO:0004672,GO:0005524,GO:0006468,GO:0016772	protein kinase activity; ATP binding; protein phosphorylation; transferase activity, transferring phosphorus-containing groups	OVOC3635	WBGene00226087	WBGene00001526
48139	1	0	Hypothetical protein	None	None	OVOC7923	WBGene00225772	None
48199	1	0	Ras family	GO:0003924,GO:0005525,GO:0005622,GO:0006184,GO:0006886,GO:0006913,GO:0007165,GO:0007264,GO:0015031,GO:0016020	GTPase activity; GTP binding; intracellular; GTP catabolic process; intracellular protein transport; nucleocytoplasmic transport; signal transduction; small GTPase mediated signal transduction; protein transport; membrane	OVOC8944	WBGene00223677	None
48229	1	0	protein disulfide isomerase activity; oxidoreductase activity, acting on a sulfur group of donors, disulfide as acceptor	GO:0003756,GO:0005789,GO:0016671,GO:0050660,GO:0055114	protein disulfide isomerase activity; endoplasmic reticulum membrane; oxidoreductase activity, acting on a sulfur group of donors, disulfide as acceptor; flavin adenine dinucleotide binding; oxidation-reduction process	OVOC1090	WBGene00227513	WBGene00001334
48829	1	0	EGF-like domain; LNR domain; NOTCH protein; Human growth factor-like EGF; Ankyrin repeat	GO:0005509,GO:0005515,GO:0007219,GO:0007275,GO:0016020,GO:0016021,GO:0030154	calcium ion binding; protein binding; Notch signaling pathway; multicellular organismal development; membrane; integral component of membrane; cell differentiation	OVOC12750	WBGene00223409	None
49169	1	0	BAH domain; ELM2 domain; GATA zinc finger	GO:0003676,GO:0003677,GO:0003682,GO:0003700,GO:0006355,GO:0008270,GO:0043565,GO:0046872	nucleic acid binding; DNA binding; chromatin binding; sequence-specific DNA binding transcription factor activity; regulation of transcription, DNA-templated; zinc ion binding; sequence-specific DNA binding; metal ion binding	OVOC12225	None	None
49419	1	0	TPR repeat; FKBP-type peptidyl-prolyl cis-trans isomerase; Tetratricopeptide repeat	GO:0005515,GO:0006457	protein binding; protein folding	OVOC1399	WBGene00230456	None
49499	1	0	Laminin N-terminal (Domain VI; Laminin EGF-like (Domains III and V	GO:0005515	protein binding	OVOC3994	WBGene00226424	WBGene00002247
49739	1	0	MH1 domain; Nuclear factor I protein pre-N-terminus	GO:0003700,GO:0005622,GO:0005634,GO:0006260,GO:0006355	sequence-specific DNA binding transcription factor activity; intracellular; nucleus; DNA replication; regulation of transcription, DNA-templated	OVOC10385	WBGene00227920	None
49799	1	0	Hypothetical protein	None	None	OVOC1518	WBGene00224418	WBGene00018510
49949	1	0	Hypothetical protein	GO:0046872	metal ion binding	OVOC3704	WBGene00225036	None
49989	1	0	Fz domain; Frizzled/Smoothened family membrane region	GO:0004888,GO:0005515,GO:0007166,GO:0016020,GO:0016055,GO:0042813	transmembrane signaling receptor activity; protein binding; cell surface receptor signaling pathway; membrane; Wnt signaling pathway; Wnt-activated receptor activity	OVOC7040	WBGene00223919	None
50149	1	0	BRCA1 C Terminus (BRCT domain; twin BRCT domain	None	None	OVOC1047	WBGene00224159	None
50339	1	0	Cyclin, N-terminal domain	GO:0000079,GO:0006355,GO:0006396,GO:0019901	regulation of cyclin-dependent protein serine/threonine kinase activity; regulation of transcription, DNA-templated; RNA processing; protein kinase binding	OVOC6931	WBGene00228610	None
50569	1	0	Breast carcinoma amplified sequence 3	GO:0005515	protein binding	OVOC9444	WBGene00224726	None
50659	1	0	KR domain; Phosphopantetheine attachment site; Beta-ketoacyl synthase, N-terminal domain; Thioesterase domain; Acyl transferase domain; Polyketide synthase dehydratase	GO:0003824,GO:0004312,GO:0004313,GO:0004314,GO:0004315,GO:0004316,GO:0004317,GO:0004319,GO:0004320,GO:0005515,GO:0008152,GO:0008270,GO:0009058,GO:0016295,GO:0016296,GO:0016297,GO:0016491,GO:0016740,GO:0016747,GO:0016788,GO:0031177,GO:0055114	catalytic activity; fatty acid synthase activity; [acyl-carrier-protein] S-acetyltransferase activity; [acyl-carrier-protein] S-malonyltransferase activity; 3-oxoacyl-[acyl-carrier-protein] synthase activity; 3-oxoacyl-[acyl-carrier-protein] reductase (NADPH) activity; 3-hydroxypalmitoyl-[acyl-carrier-protein] dehydratase activity; enoyl-[acyl-carrier-protein] reductase (NADPH, B-specific) activi…	OVOC5784	WBGene00224039	None
50809	1	0	Hypothetical protein	GO:0005488	binding	OVOC7715	WBGene00226075	None
50829	1	0	Zona pellucida-like domain	None	None	OVOC9876	WBGene00230072	WBGene00010893
50879	1	0	tRNA synthetases class I (I, L, M and V; Anticodon-binding domain of tRNA	GO:0000166,GO:0002161,GO:0004812,GO:0004832,GO:0005524,GO:0006418,GO:0006438	nucleotide binding; aminoacyl-tRNA editing activity; aminoacyl-tRNA ligase activity; valine-tRNA ligase activity; ATP binding; tRNA aminoacylation for protein translation; valyl-tRNA aminoacylation	OVOC13489	WBGene00227432	None
51049	1	0	Hypothetical protein	None	None	OVOC3428	WBGene00228173	None
51059	1	0	Inhibitor of Apoptosis domain	GO:0005488	binding	None	WBGene00221312,WBGene00232704,WBGene00232705	None
51109	1	0	Hypothetical protein	None	None	OVOC10013	WBGene00230662	None
51119	1	0	Hypothetical protein	None	None	OVOC2173	WBGene00231030	None
51309	1	0	Herpesviridae UL52/UL70 DNA primase	GO:0003896,GO:0006260	DNA primase activity; DNA replication	OVOC2976	WBGene00229813	None
51359	1	0	DHHC palmitoyltransferase	GO:0008270	zinc ion binding	OVOC9415	WBGene00226741	None
51569	1	0	SH3 domain; LIM domain; Nebulin repeat	GO:0005515,GO:0008270	protein binding; zinc ion binding	OVOC7772	WBGene00224301	None
51729	1	0	CUB domain	GO:0005515	protein binding	None	WBGene00221088	None
51739	1	0	RUN domain; FYVE zinc finger	GO:0046872	metal ion binding	OVOC5757	WBGene00230394	None
51949	1	0	Sad1 / UNC-like C-terminal; Zinc knuckle	GO:0003676,GO:0003868,GO:0008270,GO:0009072,GO:0016701,GO:0046872,GO:0055114	nucleic acid binding; 4-hydroxyphenylpyruvate dioxygenase activity; zinc ion binding; aromatic amino acid family metabolic process; oxidoreductase activity, acting on single donors with incorporation of molecular oxygen; metal ion binding; oxidation-reduction process	OVOC3096	WBGene00224599	None
52069	1	0	Beta-lactamase	None	None	OVOC2108	None	None
52129	1	0	MBOAT, membrane-bound O-acyltransferase family	None	None	None	None	WBGene00013852
52259	1	0	Hypothetical protein	GO:0005515	protein binding	None	WBGene00229643	None
52669	1	0	HCO3- transporter family; Phosphoenolpyruvate-dependent sugar phosphotransferase system, EIIA 2	GO:0005215,GO:0005452,GO:0006810,GO:0006820,GO:0016020,GO:0016021	transporter activity; inorganic anion exchanger activity; transport; anion transport; membrane; integral component of membrane	OVOC10720	WBGene00234956	None
52679	1	0	Amino acid permease	GO:0006810,GO:0016020,GO:0055085	transport; membrane; transmembrane transport	None	WBGene00229083,WBGene00224914	None
52769	1	0	Homeobox domain	GO:0003677,GO:0003700,GO:0005634,GO:0006355,GO:0043565	DNA binding; sequence-specific DNA binding transcription factor activity; nucleus; regulation of transcription, DNA-templated; sequence-specific DNA binding	OVOC10005	WBGene00223994	None
52779	1	0	Amiloride-sensitive sodium channel	GO:0005272,GO:0006814,GO:0016020	sodium channel activity; sodium ion transport; membrane	None	WBGene00222413	None
52819	1	0	Putative transmembrane protein	GO:0000723,GO:0000784,GO:0003677	telomere maintenance; nuclear chromosome, telomeric region; DNA binding	OVOC1793	WBGene00223258	None
53139	1	0	RhoGEF domain; Variant SH3 domain	GO:0005089,GO:0005515,GO:0005543,GO:0035023	Rho guanyl-nucleotide exchange factor activity; protein binding; phospholipid binding; regulation of Rho protein signal transduction	OVOC1885	None	None
53739	1	0	Hypothetical protein	None	None	OVOC9543	WBGene00220665	None
54299	1	0	Dynein associated protein	GO:0005869,GO:0010970,GO:0045502	dynactin complex; microtubule-based transport; dynein binding	OVOC11618	WBGene00230085	None
54529	1	0	CAP-Gly domain	None	None	OVOC9124	WBGene00225290	None
55444	1	0	Sarcoglycan complex subunit protein	GO:0007517,GO:0016012,GO:0016021	muscle organ development; sarcoglycan complex; integral component of membrane	OVOC9128	WBGene00224973	None
55624	1	0	Hypothetical protein	None	None	OVOC11376	WBGene00230088	None
56335	1	0	Hypothetical protein	None	None	None	WBGene00231684,WBGene00230010	None
56659	1	0	Ephrin	GO:0016020	membrane	OVOC9135	None	None
58144	1	0	Hypothetical protein	None	None	None	WBGene00220741	None
58738	1	0	'Paired box' domain	GO:0003677,GO:0006355	DNA binding; regulation of transcription, DNA-templated	None	WBGene00235028	None
58810	1	0	Hypothetical protein	None	None	None	None	None
58837	1	0	Ion transport protein; KCNQ voltage-gated potassium channel	GO:0005216,GO:0005249,GO:0006811,GO:0006813,GO:0008076,GO:0016020,GO:0055085	ion channel activity; voltage-gated potassium channel activity; ion transport; potassium ion transport; voltage-gated potassium channel complex; membrane; transmembrane transport	None	WBGene00222625	None
58909	1	0	Caenorhabditis elegans ly-6-related protein	None	None	OVOC8653	WBGene00225996	WBGene00001989
61177	1	0	transferase activity, transferring acyl groups	GO:0008152,GO:0016746	metabolic process; transferase activity, transferring acyl groups	None	None	WBGene00022646,WBGene00020264
61852	1	0	LysM domain; TLD	GO:0016998	cell wall macromolecule catabolic process	None	WBGene00224523	None
62014	1	0	PRP38 family	None	None	None	WBGene00227530,WBGene00228543	WBGene00022434
62293	1	0	DnaJ domain	None	None	OVOC5317	WBGene00225146	None
63121	1	0	potassium channel activity	GO:0005267,GO:0016020,GO:0071805	potassium channel activity; membrane; potassium ion transmembrane transport	None	None	WBGene00006673,WBGene00006318
63571	1	0	Voltage gated chloride channel	GO:0005216,GO:0005247,GO:0006821,GO:0016020,GO:0055085	ion channel activity; voltage-gated chloride channel activity; chloride transport; membrane; transmembrane transport	None	WBGene00228721	None
64471	1	0	Right handed beta helix region	None	None	None	WBGene00225732,WBGene00232223	None
64759	1	0	Hypothetical protein	None	None	None	WBGene00228064,WBGene00228116	None
65083	1	0	Ubiquitin-conjugating enzyme	GO:0016881	acid-amino acid ligase activity	OVOC99	WBGene00225369	None
65767	1	0	Hypothetical protein	GO:0003824,GO:0004252,GO:0006508	catalytic activity; serine-type endopeptidase activity; proteolysis	OVOC3562	None	None
65821	1	0	SRF-type transcription factor (DNA-binding and dimerisation domain	GO:0003677,GO:0046983	DNA binding; protein dimerization activity	None	WBGene00223283,WBGene00227969	None
66838	1	0	Hypothetical protein	None	None	OVOC2449	WBGene00221130,WBGene00229228	None
67774	1	0	Hypothetical protein	None	None	None	WBGene00232587	None
68098	1	0	ER lumen protein retaining receptor	GO:0006621,GO:0016021,GO:0046923	protein retention in ER lumen; integral component of membrane; ER retention sequence binding	OVOC6737	WBGene00223475	None
68224	1	0	transferase activity, transferring phosphorus-containing groups; phosphorus-oxygen lyase activity; protein kinase activity	GO:0004672,GO:0005524,GO:0006468,GO:0009190,GO:0016772,GO:0016849,GO:0035556	protein kinase activity; ATP binding; protein phosphorylation; cyclic nucleotide biosynthetic process; transferase activity, transferring phosphorus-containing groups; phosphorus-oxygen lyase activity; intracellular signal transduction	None	None	WBGene00001536
68296	1	0	RNA binding	GO:0003723	RNA binding	None	WBGene00227592	WBGene00003978
69088	1	0	TB2/DP1, HVA22 family; Pre-mRNA-splicing factor of RES complex	GO:0004017,GO:0005524,GO:0005737,GO:0006139,GO:0019205,GO:0046034	adenylate kinase activity; ATP binding; cytoplasm; nucleobase-containing compound metabolic process; nucleobase-containing compound kinase activity; ATP metabolic process	None	WBGene00229303,WBGene00229302	None
69097	1	0	SPFH domain / Band 7 family	GO:0016020	membrane	None	WBGene00225050	None
69286	1	0	EB module	GO:0005515	protein binding	OVOC7929	WBGene00223274	None
69529	1	0	Variant SH3 domain	GO:0005515,GO:0005856	protein binding; cytoskeleton	None	None	None
70249	1	0	Hypothetical protein	None	None	OVOC8839	WBGene00230960	None
71113	1	0	zinc ion binding; ARF GTPase activator activity; GTP binding; protein binding	GO:0005515,GO:0005543,GO:0008060,GO:0008270,GO:0032312	protein binding; phospholipid binding; ARF GTPase activator activity; zinc ion binding; regulation of ARF GTPase activity	None	WBGene00226515,WBGene00226711	WBGene00000566
72229	1	0	Low-density lipoprotein receptor domain class A	GO:0005515	protein binding	None	None	None
72409	1	0	protein disulfide oxidoreductase activity; thiol oxidase activity	GO:0016972,GO:0045454,GO:0055114	thiol oxidase activity; cell redox homeostasis; oxidation-reduction process	None	WBGene00224102	WBGene00009435
72535	1	0	Calcium-binding EGF domain; CUB domain; Sushi domain (SCR repeat	GO:0005509,GO:0005515,GO:0007155,GO:0030246	calcium ion binding; protein binding; cell adhesion; carbohydrate binding	None	WBGene00223472	None
72877	1	0	LIM domain; PET Domain	GO:0008270	zinc ion binding	OVOC4773	WBGene00227727	None
73642	1	0	Hypothetical protein	None	None	OVOC7088	WBGene00230794	None
74218	1	0	PH domain	GO:0005515,GO:0005543	protein binding; phospholipid binding	None	WBGene00228564	None
74236	1	0	Hypothetical protein	GO:0005488	binding	None	WBGene00223829	None
75019	1	0	Hypothetical protein	None	None	OVOC919	WBGene00233151	None
76081	1	0	potassium channel activity	GO:0005267,GO:0016020,GO:0071805	potassium channel activity; membrane; potassium ion transmembrane transport	OVOC8559	WBGene00225273	WBGene00010784
76333	1	0	Immunoglobulin I-set domain; Immunoglobulin domain	GO:0005515	protein binding	None	WBGene00227607	None
76351	1	0	plus-end-directed microtubule motor activity; ATP binding; microtubule binding; microtubule motor activity	GO:0003777,GO:0005524,GO:0005871,GO:0007018,GO:0008017	microtubule motor activity; ATP binding; kinesin complex; microtubule-based movement; microtubule binding	OVOC8269	None	WBGene00006840
77665	1	0	Hypothetical protein	None	None	None	WBGene00231966	WBGene00009626
78259	1	0	Hsp70 protein	None	None	None	WBGene00226253	WBGene00020781
79051	1	0	Oxidoreductase-like protein, N-terminal	None	None	None	WBGene00223105	None
79384	1	0	Hypothetical protein	None	None	None	WBGene00228382	None
79456	1	0	Mitochondrial carrier protein	GO:0055085	transmembrane transport	None	WBGene00225975	WBGene00020422
80185	1	0	transferase activity, transferring phosphorus-containing groups; protein kinase activity; insulin-like growth factor receptor binding; ATP binding; protein binding	GO:0005515	protein binding	None	WBGene00235007,WBGene00232673	WBGene00002991
81409	1	0	Cadherin domain	GO:0005509,GO:0005886,GO:0007155,GO:0007156,GO:0016020	calcium ion binding; plasma membrane; cell adhesion; homophilic cell adhesion via plasma membrane adhesion molecules; membrane	None	None	None
81706	1	0	intracellular cGMP activated cation channel activity; ion channel activity; intracellular cAMP activated cation channel activity; voltage-gated potassium channel activity	GO:0005216,GO:0005249,GO:0006811,GO:0006813,GO:0016020,GO:0055085	ion channel activity; voltage-gated potassium channel activity; ion transport; potassium ion transport; membrane; transmembrane transport	None	WBGene00227604	WBGene00006526
81769	1	0	Hypothetical protein	None	None	None	WBGene00228224	WBGene00011345
82912	1	0	Protein kinase domain	GO:0004672,GO:0005524,GO:0006468,GO:0016772	protein kinase activity; ATP binding; protein phosphorylation; transferase activity, transferring phosphorus-containing groups	None	WBGene00222692	None
83364	1	0	Peptidase S24-like; S1 RNA binding domain	GO:0003723,GO:0003899,GO:0006351,GO:0006465,GO:0008233,GO:0008236,GO:0016020,GO:0016021	RNA binding; DNA-directed RNA polymerase activity; transcription, DNA-templated; signal peptide processing; peptidase activity; serine-type peptidase activity; membrane; integral component of membrane	None	WBGene00227065	None
83564	1	0	Hypothetical protein	None	None	None	WBGene00225979	WBGene00011694
83780	1	0	Ring finger domain; zinc-RING finger domain; RING-type zinc-finger	GO:0005515,GO:0008270	protein binding; zinc ion binding	None	WBGene00222713	None
83940	1	0	Cation-channel complex subunit UNC-79	GO:0005515	protein binding	None	WBGene00228300	None
84140	1	0	Hypothetical protein	None	None	OVOC1280	None	None
84292	1	0	Glutaredoxin	GO:0009055,GO:0015035,GO:0045454	electron carrier activity; protein disulfide oxidoreductase activity; cell redox homeostasis	None	WBGene00226952	None
84788	1	0	Patched family	GO:0008158,GO:0016020,GO:0016021	hedgehog receptor activity; membrane; integral component of membrane	None	WBGene00226575	None
84940	1	0	nucleotide binding; nucleic acid binding	GO:0000166,GO:0003676,GO:0006397	nucleotide binding; nucleic acid binding; mRNA processing	None	None	WBGene00012245
85092	1	0	Hypothetical protein	None	None	None	WBGene00220763	None
85252	1	0	Hypothetical protein	None	None	None	WBGene00228695	None
85292	1	0	ribonucleoside binding; DNA-directed RNA polymerase activity; DNA binding	GO:0003677,GO:0003899,GO:0006351,GO:0032549	DNA binding; DNA-directed RNA polymerase activity; transcription, DNA-templated; ribonucleoside binding	None	None	WBGene00017300
85444	1	0	Sulfotransferase domain	GO:0008146	sulfotransferase activity	None	WBGene00231924	None
85580	1	0	AAA domain	None	None	None	WBGene00226492	WBGene00021078
85764	1	0	Hypothetical protein	None	None	None	None	None
85772	1	0	galactosyltransferase activity; galactosylxylosylprotein 3-beta-galactosyltransferase activity	GO:0005789,GO:0006486,GO:0006506,GO:0008378,GO:0016020,GO:0016021,GO:0016746,GO:0016881	endoplasmic reticulum membrane; protein glycosylation; GPI anchor biosynthetic process; galactosyltransferase activity; membrane; integral component of membrane; transferase activity, transferring acyl groups; acid-amino acid ligase activity	None	WBGene00227535	WBGene00005020
85812	1	0	delta-catenin binding; beta-catenin binding; calcium ion binding; protein binding	GO:0005509,GO:0005515,GO:0005886,GO:0007155,GO:0007156,GO:0016020	calcium ion binding; protein binding; plasma membrane; cell adhesion; homophilic cell adhesion via plasma membrane adhesion molecules; membrane	None	WBGene00226384	WBGene00001980
85828	1	0	Homeobox domain; C2H2-type zinc finger	GO:0003676,GO:0003677,GO:0003700,GO:0005634,GO:0006355,GO:0008270,GO:0043565,GO:0046872	nucleic acid binding; DNA binding; sequence-specific DNA binding transcription factor activity; nucleus; regulation of transcription, DNA-templated; zinc ion binding; sequence-specific DNA binding; metal ion binding	None	None	None
85852	1	0	FERM central domain; FERM N-terminal domain	GO:0005856	cytoskeleton	None	WBGene00231885	None
85892	1	0	Immunoglobulin domain; Laminin G domain	GO:0005515	protein binding	None	WBGene00231936	None
85900	1	0	Galactose binding lectin domain	GO:0030246	carbohydrate binding	None	WBGene00222072	None
86148	1	0	Hypothetical protein	None	None	None	WBGene00230962,WBGene00232686	None
86268	1	0	PTHB1 N-terminus	GO:0005515	protein binding	None	WBGene00223092	None
86692	1	0	Hypothetical protein	None	None	None	WBGene00231864	None
86700	1	0	diacylglycerol binding; protein binding	GO:0005515,GO:0007268,GO:0019992	protein binding; synaptic transmission; diacylglycerol binding	None	WBGene00228233	WBGene00006752
86884	1	0	Diaphanous GTPase-binding Domain	GO:0003779,GO:0005488,GO:0017048,GO:0030036	actin binding; binding; Rho GTPase binding; actin cytoskeleton organization	None	WBGene00228356	None
86900	1	0	Thrombospondin type 1 domain	GO:0005578,GO:0008237,GO:0008270	proteinaceous extracellular matrix; metallopeptidase activity; zinc ion binding	None	WBGene00231005	None
86908	1	0	7 transmembrane receptor (rhodopsin family	GO:0004930,GO:0007186,GO:0016021	G-protein coupled receptor activity; G-protein coupled receptor signaling pathway; integral component of membrane	OVOC3309	None	None
86924	1	0	Hypothetical protein	None	None	None	WBGene00231052	None
86940	1	0	hedgehog receptor activity	GO:0005215,GO:0006810,GO:0008158,GO:0016020,GO:0016021	transporter activity; transport; hedgehog receptor activity; membrane; integral component of membrane	None	None	WBGene00004208
87052	1	0	calcium ion binding	GO:0005509	calcium ion binding	None	None	WBGene00009260
87316	1	0	Hypothetical protein	None	None	None	None	None
87700	1	0	Hypothetical protein	None	None	None	WBGene00230152	None
87788	1	0	neurotransmitter symporter family (in family	GO:0005328,GO:0006836,GO:0016021	neurotransmitter:sodium symporter activity; neurotransmitter transport; integral component of membrane	OVOC1811	WBGene00233030	None
88068	1	0	G-patch domain; Ankyrin repeats (3 copies	GO:0003676,GO:0005515	nucleic acid binding; protein binding	None	WBGene00227929	None
88100	1	0	Tubulin-tyrosine ligase family	GO:0006464	cellular protein modification process	None	WBGene00234637	None
88108	1	0	transferase activity, transferring glycosyl groups	GO:0016757	transferase activity, transferring glycosyl groups	None	None	WBGene00010386
88220	1	0	Hypothetical protein	None	None	None	WBGene00228568	None
88228	1	0	RNA polymerase II regulatory region sequence-specific DNA binding; nucleic acid binding	GO:0003676,GO:0046872	nucleic acid binding; metal ion binding	None	None	WBGene00004773
88236	1	0	metal ion binding; nucleic acid binding	GO:0003676,GO:0003950,GO:0046872	nucleic acid binding; NAD+ ADP-ribosyltransferase activity; metal ion binding	None	None	WBGene00044068
88252	1	0	Phosphatidylinositol transfer protein	GO:0005622,GO:0006810,GO:0046872	intracellular; transport; metal ion binding	None	None	WBGene00022155
88356	1	0	neurotransmitter symporter family (in family	GO:0005328,GO:0006836,GO:0016021	neurotransmitter:sodium symporter activity; neurotransmitter transport; integral component of membrane	None	WBGene00231921	None
88380	1	0	activating transcription factor binding; methyltransferase activity; p53 binding; histone methyltransferase activity (H4-R3 specific	GO:0006479,GO:0008168	protein methylation; methyltransferase activity	None	WBGene00222842	WBGene00016408
88412	1	0	Immunoglobulin I-set domain	GO:0005515	protein binding	None	WBGene00231575,WBGene00231576	None
88644	1	0	Hypothetical protein	None	None	None	None	None
88660	1	0	DAD family	GO:0004579,GO:0006468,GO:0007623,GO:0008250,GO:0016021	dolichyl-diphosphooligosaccharide-protein glycotransferase activity; protein phosphorylation; circadian rhythm; oligosaccharyltransferase complex; integral component of membrane	None	WBGene00234160	None
88756	1	0	Hypothetical protein	None	None	None	WBGene00223938	None
88788	1	0	zinc ion binding; sequence-specific DNA binding; metal ion binding; DNA binding; nucleic acid binding; sequence-specific DNA binding transcription factor activity	GO:0003676,GO:0046872	nucleic acid binding; metal ion binding	None	WBGene00233223	WBGene00022518
89052	1	0	lipase activity; hydrolase activity	GO:0008152,GO:0008203,GO:0008270,GO:0016042,GO:0016298,GO:0016787	metabolic process; cholesterol metabolic process; zinc ion binding; lipid catabolic process; lipase activity; hydrolase activity	None	WBGene00223051	WBGene00016704
89156	1	0	Hypothetical protein	None	None	None	None	None
89388	1	0	Hypothetical protein	None	None	None	WBGene00224691	None
89828	1	0	Hypothetical protein	None	None	None	WBGene00232419,WBGene00230990	None
89972	1	0	2OG-Fe(II oxygenase superfamily; short chain dehydrogenase	GO:0005506,GO:0008152,GO:0016491,GO:0016705,GO:0016706,GO:0031418,GO:0055114	iron ion binding; metabolic process; oxidoreductase activity; oxidoreductase activity, acting on paired donors, with incorporation or reduction of molecular oxygen; oxidoreductase activity, acting on paired donors, with incorporation or reduction of molecular oxygen, 2-oxoglutarate as one donor, and incorporation of one atom each of oxygen into both donors; L-ascorbic acid binding; oxidation-redu…	None	WBGene00224536	None
90100	1	0	Hypothetical protein	GO:0005515	protein binding	None	WBGene00220613	None
90108	1	0	Beta-lactamase superfamily domain; DNA repair metallo-beta-lactamase	GO:0016787	hydrolase activity	None	WBGene00231050	None
90220	1	0	zinc ion binding; DNA-directed RNA polymerase activity; DNA binding; nucleic acid binding	GO:0003676,GO:0003677,GO:0003899,GO:0006351,GO:0008270	nucleic acid binding; DNA binding; DNA-directed RNA polymerase activity; transcription, DNA-templated; zinc ion binding	None	WBGene00234257	WBGene00022309
90276	1	0	structural molecule activity	GO:0005198,GO:0005882	structural molecule activity; intermediate filament	None	WBGene00232647	WBGene00002051
90420	1	0	Cleft lip and palate transmembrane protein 1 (CLPTM1	None	None	None	WBGene00226042	None
90716	1	0	Hypothetical protein	GO:0005515	protein binding	None	WBGene00229006	None
90804	1	0	eIF4-gamma/eIF5/eIF2-epsilon; Bacterial transferase hexapeptide (six repeats	GO:0005488,GO:0005515,GO:0016070	binding; protein binding; RNA metabolic process	None	WBGene00223315	None
90844	1	0	Hypothetical protein	GO:0006633	fatty acid biosynthetic process	None	WBGene00235067	WBGene00013237
90908	1	0	Hypothetical protein	None	None	None	WBGene00233811	None
91028	1	0	neuropeptide Y receptor activity	GO:0004930,GO:0007186,GO:0016021	G-protein coupled receptor activity; G-protein coupled receptor signaling pathway; integral component of membrane	None	WBGene00222640	WBGene00016110,WBGene00020689
91052	1	0	Amiloride-sensitive sodium channel	GO:0005272,GO:0006814,GO:0016020	sodium channel activity; sodium ion transport; membrane	None	WBGene00226336	None
91108	1	0	protein binding	GO:0005215,GO:0005515,GO:0006810,GO:0008021,GO:0016020	transporter activity; protein binding; transport; synaptic vesicle; membrane	None	None	WBGene00018468
91220	1	0	protein binding	GO:0005515	protein binding	None	None	WBGene00001248
91252	1	0	GTPase activator activity; protein binding	GO:0038032	termination of G-protein coupled receptor signaling pathway	None	WBGene00224721	WBGene00004350
91316	1	0	Zinc finger, C3HC4 type (RING finger	GO:0005515,GO:0008270,GO:0046872	protein binding; zinc ion binding; metal ion binding	None	WBGene00223557	None
91324	1	0	RhoGAP domain	GO:0005622,GO:0007165	intracellular; signal transduction	None	WBGene00222208	None
91452	1	0	CUB domain	GO:0004222,GO:0006508,GO:0008237,GO:0008270	metalloendopeptidase activity; proteolysis; metallopeptidase activity; zinc ion binding	None	None	None
91548	1	0	HIT zinc finger	None	None	None	WBGene00224309	WBGene00009648
91908	1	0	Hypothetical protein	None	None	None	None	None
92092	1	0	BTB/POZ domain	GO:0005249,GO:0005515,GO:0006813,GO:0008076,GO:0051260	voltage-gated potassium channel activity; protein binding; potassium ion transport; voltage-gated potassium channel complex; protein homooligomerization	None	None	None
92332	1	0	Cytidylyltransferase; Dephospho-CoA kinase	GO:0003824,GO:0004140,GO:0005524,GO:0009058,GO:0015937	catalytic activity; dephospho-CoA kinase activity; ATP binding; biosynthetic process; coenzyme A biosynthetic process	None	WBGene00227233	None
92540	1	0	Hypothetical protein	None	None	None	WBGene00228074	None
93068	1	0	PDZ domain (Also known as DHR or GLGF	GO:0005515	protein binding	None	WBGene00232566,WBGene00229674	None
93252	1	0	Astacin (Peptidase family M12A; CUB domain	GO:0004222,GO:0005509,GO:0005515,GO:0006508,GO:0008237,GO:0008270	metalloendopeptidase activity; calcium ion binding; protein binding; proteolysis; metallopeptidase activity; zinc ion binding	None	None	None
93276	1	0	Hypothetical protein	None	None	None	WBGene00222846,WBGene00231928	None
93572	1	0	Ion channel	None	None	None	WBGene00227642	None
93796	1	0	Animal haem peroxidase	GO:0004601,GO:0006979,GO:0020037,GO:0055114	peroxidase activity; response to oxidative stress; heme binding; oxidation-reduction process	None	WBGene00228374,WBGene00231897	None
93924	1	0	Hypothetical protein	None	None	None	WBGene00229592	None
93988	1	0	structural constituent of cuticle	None	None	None	WBGene00229516	WBGene00000647,WBGene00004394
94020	1	0	PH domain associated with Beige/BEACH; Concanavalin A-like lectin/glucanases superfamily	GO:0005488,GO:0005515	binding; protein binding	None	WBGene00232208,WBGene00231429	None
94060	1	0	SEA domain; Calcium-binding EGF domain	GO:0005509,GO:0005515	calcium ion binding; protein binding	None	WBGene00229268	None
94068	1	0	C2H2-type zinc-finger domain	None	None	None	None	WBGene00010868
94260	1	0	ATP binding; ATPase activity, coupled to transmembrane movement of substances; ATPase activity	GO:0000166,GO:0005524,GO:0006810,GO:0016020,GO:0016021,GO:0016887,GO:0017111,GO:0042626,GO:0055085	nucleotide binding; ATP binding; transport; membrane; integral component of membrane; ATPase activity; nucleoside-triphosphatase activity; ATPase activity, coupled to transmembrane movement of substances; transmembrane transport	None	None	WBGene00004062
94308	1	0	Hypothetical protein	None	None	None	WBGene00220664	WBGene00012658
94540	1	0	Down-regulated in metastasis	GO:0005488	binding	None	WBGene00223241	None
94652	1	0	Pyridoxal-phosphate dependent enzyme	None	None	None	None	WBGene00008732,WBGene00008490,WBGene00020797
94860	1	0	Josephin	GO:0008242	omega peptidase activity	None	WBGene00227342	None
94972	1	0	binding	GO:0007015	actin filament organization	None	None	WBGene00016735
95012	1	0	Immunoglobulin domain; Immunoglobulin I-set domain	GO:0005515	protein binding	None	WBGene00228150	None
95380	1	0	Hypothetical protein	None	None	OVOC5894,OVOC11108	None	None
95420	1	0	Hypothetical protein	None	None	OVOC12502	None	None
95428	1	0	Hypothetical protein	None	None	None	None	None
95572	1	0	Beta-1 integrin binding protein	None	None	None	WBGene00235136	WBGene00012889
95604	1	0	Hypothetical protein	GO:0046872	metal ion binding	OVOC8609	None	None
95876	1	0	Hypothetical protein	None	None	None	None	None
95924	1	0	RNA polymerase II transcription factor binding; sequence-specific DNA binding transcription factor activity; sequence-specific DNA binding RNA polymerase II transcription factor activity	GO:0003700,GO:0005634,GO:0006355	sequence-specific DNA binding transcription factor activity; nucleus; regulation of transcription, DNA-templated	None	WBGene00231589	WBGene00001208
95956	1	0	Hypothetical protein	None	None	None	WBGene00231922	None
96047	1	0	Hypothetical protein	GO:0008270	zinc ion binding	None	None	None
96096	1	0	Glycosyl hydrolases family 35	GO:0003824,GO:0004553,GO:0004565,GO:0005975	catalytic activity; hydrolase activity, hydrolyzing O-glycosyl compounds; beta-galactosidase activity; carbohydrate metabolic process	None	None	None
96187	1	0	Hypothetical protein	None	None	None	WBGene00231733,WBGene00230453	None
96208	1	0	Neurotransmitter-gated ion-channel ligand binding domain	GO:0005230,GO:0006810,GO:0006811,GO:0016020,GO:0016021	extracellular ligand-gated ion channel activity; transport; ion transport; membrane; integral component of membrane	None	WBGene00226538	WBGene00021147
96243	1	0	protein binding	GO:0005515	protein binding	None	None	WBGene00013955
96264	1	0	S4 domain; KOW motif; Ribosomal family S4e	GO:0003723,GO:0003735,GO:0005622,GO:0005840,GO:0006412	RNA binding; structural constituent of ribosome; intracellular; ribosome; translation	None	WBGene00226794	None
96341	1	0	Hypothetical protein	None	None	None	WBGene00226008	None
96404	1	0	ATP synthase alpha/beta family, nucleotide-binding domain; ATP synthase alpha/beta chain, C terminal domain	GO:0005524,GO:0015991,GO:0015992,GO:0016820,GO:0033178,GO:0033180,GO:0046034,GO:0046961	ATP binding; ATP hydrolysis coupled proton transport; proton transport; hydrolase activity, acting on acid anhydrides, catalyzing transmembrane movement of substances; proton-transporting two-sector ATPase complex, catalytic domain; proton-transporting V-type ATPase, V1 domain; ATP metabolic process; proton-transporting ATPase activity, rotational mechanism	OVOC4417	None	None
96467	1	0	Zinc finger, C2H2 type	GO:0003676,GO:0046872	nucleic acid binding; metal ion binding	None	None	None
96481	1	0	Filamin/ABP280 repeat	GO:0005515	protein binding	None	None	None
96530	1	0	Hypothetical protein	None	None	None	None	None
96607	1	0	ABC transporter; Possible Fer4-like domain in RNase L inhibitor, RLI	GO:0000166,GO:0005524,GO:0009055,GO:0016887,GO:0017111,GO:0051536	nucleotide binding; ATP binding; electron carrier activity; ATPase activity; nucleoside-triphosphatase activity; iron-sulfur cluster binding	None	None	None
96656	1	0	Hypothetical protein	GO:0016021,GO:0055085	integral component of membrane; transmembrane transport	None	WBGene00222354	WBGene00015632
96691	1	0	Serpentine type 7TM GPCR chemoreceptor Srw	GO:0016021	integral component of membrane	OVOC11238	None	None
96719	1	0	Homeobox domain	GO:0000976,GO:0003677,GO:0003700,GO:0006355,GO:0043565	transcription regulatory region sequence-specific DNA binding; DNA binding; sequence-specific DNA binding transcription factor activity; regulation of transcription, DNA-templated; sequence-specific DNA binding	None	None	None
96740	1	0	pre-mRNA processing factor 4 (PRP4 like; Prp18 domain	GO:0005681,GO:0008380	spliceosomal complex; RNA splicing	None	None	None
96838	1	0	Phosphotyrosine-binding domain	GO:0005515	protein binding	None	None	None
96845	1	0	RNA recognition motif. (a.k.a. RRM, RBD, or RNP domain	GO:0000166,GO:0003676	nucleotide binding; nucleic acid binding	None	None	None
96943	1	0	Sugar (and other transporter	GO:0016021,GO:0022857,GO:0055085	integral component of membrane; transmembrane transporter activity; transmembrane transport	None	None	None
96957	1	0	Immunoglobulin I-set domain	GO:0005515,GO:0007155,GO:0016020	protein binding; cell adhesion; membrane	None	WBGene00227726	None
96992	1	0	Hypothetical protein	None	None	None	None	WBGene00013007,WBGene00013975,WBGene00009990,WBGene00001696
97034	1	0	Conserved hypothetical ATP binding protein	GO:0000166	nucleotide binding	None	WBGene00234124	None
97090	1	0	PAN domain	None	None	None	WBGene00222516	WBGene00015857
97174	1	0	Hypothetical protein	None	None	None	WBGene00230956	None
97223	1	0	Hypothetical protein	None	None	None	WBGene00230576	None
97258	1	0	Mis12 protein	GO:0000775,GO:0005634,GO:0007049,GO:0007067	chromosome, centromeric region; nucleus; cell cycle; mitotic nuclear division	None	WBGene00230188	None
97272	1	0	Hypothetical protein	None	None	None	WBGene00228753	None
97279	1	0	Dyggve-Melchior-Clausen syndrome protein; High-temperature-induced dauer-formation protein	None	None	None	None	None
97293	1	0	chitin binding	GO:0005576,GO:0006030,GO:0008061	extracellular region; chitin metabolic process; chitin binding	None	WBGene00232889	WBGene00010351
97328	1	0	Patched family	GO:0008158,GO:0016020,GO:0016021	hedgehog receptor activity; membrane; integral component of membrane	None	None	None
97363	1	0	nucleotide binding; nucleic acid binding	GO:0000166,GO:0003676	nucleotide binding; nucleic acid binding	None	WBGene00231683,WBGene00221164	WBGene00016808
97384	1	0	Ribosomal protein L16p/L10e	GO:0003735,GO:0005622,GO:0005840,GO:0006412	structural constituent of ribosome; intracellular; ribosome; translation	None	WBGene00234035	None
97391	1	0	Tetrapyrrole (Corrin/Porphyrin Methylases; Mannosyltransferase (PIG-M	GO:0004164,GO:0005789,GO:0006506,GO:0008152,GO:0008168,GO:0016021,GO:0016758,GO:0017183	diphthine synthase activity; endoplasmic reticulum membrane; GPI anchor biosynthetic process; metabolic process; methyltransferase activity; integral component of membrane; transferase activity, transferring hexosyl groups; peptidyl-diphthamide biosynthetic process from peptidyl-histidine	None	WBGene00222082	None
97405	1	0	RNA polymerase Rpb1, domain 2; RNA polymerase Rpb1, domain 4; RNA polymerase Rpb1, domain 5	GO:0003677,GO:0003899,GO:0005634,GO:0006351,GO:0008270,GO:0032549	DNA binding; DNA-directed RNA polymerase activity; nucleus; transcription, DNA-templated; zinc ion binding; ribonucleoside binding	None	None	None
97538	1	0	Hypothetical protein	None	None	None	WBGene00227982,WBGene00228284	None
97566	1	0	Hypothetical protein	None	None	None	WBGene00229901	None
97580	1	0	calcium channel activity; ion channel activity; binding; myosin binding; inositol 1,4,5-trisphosphate-sensitive calcium-release channel activity; protein binding	GO:0005216,GO:0005220,GO:0005262,GO:0005783,GO:0006811,GO:0006816,GO:0016020,GO:0055085,GO:0070588	ion channel activity; inositol 1,4,5-trisphosphate-sensitive calcium-release channel activity; calcium channel activity; endoplasmic reticulum; ion transport; calcium ion transport; membrane; transmembrane transport; calcium ion transmembrane transport	None	None	WBGene00002173
97601	1	0	C2 domain	GO:0005515	protein binding	None	WBGene00224365	None
97664	1	0	catalytic activity; 6-phosphofructo-2-kinase activity; ATP binding; fructose-2,6-bisphosphate 2-phosphatase activity	GO:0003824,GO:0003873,GO:0004331,GO:0005524,GO:0006000,GO:0006003,GO:0008152	catalytic activity; 6-phosphofructo-2-kinase activity; fructose-2,6-bisphosphate 2-phosphatase activity; ATP binding; fructose metabolic process; fructose 2,6-bisphosphate metabolic process; metabolic process	None	WBGene00225005	WBGene00019295
97720	1	0	nucleotide binding; nucleic acid binding	GO:0000166,GO:0003676,GO:0040011,GO:0044424,GO:0044763	nucleotide binding; nucleic acid binding; locomotion; intracellular part; single-organism cellular process	None	None	WBGene00001340,WBGene00006807
97818	1	0	structural constituent of muscle; protein binding	GO:0005515	protein binding	None	WBGene00222801	WBGene00001116
97839	1	0	Hypothetical protein	None	None	None	WBGene00233249	None
97902	1	0	Transcription initiation factor TFIID subunit A	GO:0005669,GO:0006352,GO:0046982	transcription factor TFIID complex; DNA-templated transcription, initiation; protein heterodimerization activity	None	WBGene00235036	None
97909	1	0	Hypothetical protein	GO:0006629,GO:0008081	lipid metabolic process; phosphoric diester hydrolase activity	None	WBGene00224177	None
97923	1	0	Hypothetical protein	GO:0005515	protein binding	None	WBGene00231514,WBGene00232323	None
98014	1	0	Hypothetical protein	GO:0005198,GO:0007155,GO:0015629	structural molecule activity; cell adhesion; actin cytoskeleton	None	WBGene00226824	None
98098	1	0	RNA polymerase II regulatory region sequence-specific DNA binding; sequence-specific DNA binding; sequence-specific DNA binding transcription factor activity; protein binding	GO:0003700,GO:0006355,GO:0043565	sequence-specific DNA binding transcription factor activity; regulation of transcription, DNA-templated; sequence-specific DNA binding	None	None	WBGene00000912
98210	1	0	Flavin-binding monooxygenase-like	GO:0004499,GO:0050660,GO:0050661,GO:0055114	N,N-dimethylaniline monooxygenase activity; flavin adenine dinucleotide binding; NADP binding; oxidation-reduction process	None	None	None
98273	1	0	Vps51/Vps67	GO:0005515,GO:0005543	protein binding; phospholipid binding	None	None	None
98371	1	0	transferase activity, transferring phosphorus-containing groups; phosphotransferase activity, alcohol group as acceptor; binding; protein binding	GO:0005488,GO:0005515,GO:0016772,GO:0016773	binding; protein binding; transferase activity, transferring phosphorus-containing groups; phosphotransferase activity, alcohol group as acceptor	None	None	WBGene00007028
98392	1	0	LIM domain	GO:0008270	zinc ion binding	None	WBGene00235032	None
98399	1	0	Fibronectin type III domain	GO:0005515	protein binding	None	None	None
98441	1	0	DOMON domain; Trypsin Inhibitor like cysteine rich domain	GO:0003824,GO:0004500,GO:0005515,GO:0006584,GO:0016052,GO:0030246,GO:0055114	catalytic activity; dopamine beta-monooxygenase activity; protein binding; catecholamine metabolic process; carbohydrate catabolic process; carbohydrate binding; oxidation-reduction process	None	WBGene00222364	None
98455	1	0	Hypothetical protein	None	None	None	WBGene00222571	None
98476	1	0	Adenylate and Guanylate cyclase catalytic domain	GO:0009190,GO:0016849,GO:0035556	cyclic nucleotide biosynthetic process; phosphorus-oxygen lyase activity; intracellular signal transduction	None	None	None
98483	1	0	Hypothetical protein	None	None	None	WBGene00229461	None
98658	1	0	actin binding	GO:0000902,GO:0003779,GO:0007010	cell morphogenesis; actin binding; cytoskeleton organization	None	None	WBGene00015975,WBGene00000294
98735	1	0	Hypothetical protein	None	None	None	None	WBGene00017044
98784	1	0	Ankyrin repeat	GO:0005262,GO:0005515,GO:0016020,GO:0070588	calcium channel activity; protein binding; membrane; calcium ion transmembrane transport	None	None	None
98847	1	0	Hypothetical protein	None	None	None	WBGene00221415	None
98987	1	0	Lectin C-type domain	GO:0030246	carbohydrate binding	OVOC5263	None	None
99022	1	0	Hypothetical protein	None	None	None	WBGene00220531	WBGene00019402
99071	1	0	Predicted membrane protein	None	None	None	WBGene00222742	None
99169	1	0	EF-hand domain pair; EF hand	GO:0005509	calcium ion binding	None	WBGene00227788	None
99183	1	0	DNA binding; sequence-specific DNA binding RNA polymerase II transcription factor activity	GO:0003677,GO:0005634,GO:0006355,GO:0007275	DNA binding; nucleus; regulation of transcription, DNA-templated; multicellular organismal development	None	None	WBGene00000448
99197	1	0	ShK domain-like	None	None	None	WBGene00227923	None
99414	1	0	Macro domain	None	None	None	WBGene00221953	None
99435	1	0	Hypothetical protein	None	None	None	WBGene00231744	None
99442	1	0	Hypothetical protein	None	None	None	WBGene00222433	None
99547	1	0	Hypothetical protein	GO:0005488	binding	None	WBGene00229652	None
99722	1	0	Hypothetical protein	None	None	None	WBGene00230915	None
99897	1	0	Hypothetical protein	None	None	None	WBGene00227205	None
99960	1	0	transporter activity	GO:0005215,GO:0005743,GO:0006810,GO:0055085	transporter activity; mitochondrial inner membrane; transport; transmembrane transport	None	None	WBGene00000996
100016	1	0	glucosylceramidase activity	GO:0003824,GO:0004348,GO:0005975,GO:0006665	catalytic activity; glucosylceramidase activity; carbohydrate metabolic process; sphingolipid metabolic process	None	None	WBGene00016340,WBGene00016335
100044	1	0	Ras family	GO:0003924,GO:0005525,GO:0006184,GO:0007165,GO:0007264,GO:0016020	GTPase activity; GTP binding; GTP catabolic process; signal transduction; small GTPase mediated signal transduction; membrane	None	WBGene00229689	None
100086	1	0	galactosylgalactosylxylosylprotein 3-beta-glucuronosyltransferase activity; glucuronosyltransferase activity	GO:0015018,GO:0016020	galactosylgalactosylxylosylprotein 3-beta-glucuronosyltransferase activity; membrane	None	WBGene00227924	WBGene00005026
100184	1	0	RNA binding; methyltransferase activity	GO:0003723,GO:0006364,GO:0008033,GO:0008168	RNA binding; rRNA processing; tRNA processing; methyltransferase activity	None	None	WBGene00001423
100226	1	0	Hypothetical protein	None	None	None	WBGene00232608	None
100289	1	0	Hypothetical protein	None	None	None	None	WBGene00014210
100296	1	0	Hypothetical protein	None	None	None	WBGene00227689	None
100324	1	0	Hypothetical protein	None	None	None	WBGene00226615	None
100338	1	0	Hypothetical protein	None	None	OVOC11406	None	None
100457	1	0	Neurotransmitter-gated ion-channel ligand binding domain	GO:0005230,GO:0006810,GO:0006811,GO:0016020,GO:0016021	extracellular ligand-gated ion channel activity; transport; ion transport; membrane; integral component of membrane	None	None	None
100478	1	0	HSA; SNF2 family N-terminal domain	GO:0003676,GO:0003677,GO:0004386,GO:0005524	nucleic acid binding; DNA binding; helicase activity; ATP binding	None	None	None
100555	1	0	Hypothetical protein	None	None	None	WBGene00221053	None
100632	1	0	PDZ domain (Also known as DHR or GLGF	GO:0005515	protein binding	None	None	None
100639	1	0	BRCA1 C Terminus (BRCT domain; DNA ligase N terminus; ATP dependent DNA ligase domain	GO:0003677,GO:0003910,GO:0005524,GO:0006281,GO:0006310	DNA binding; DNA ligase (ATP) activity; ATP binding; DNA repair; DNA recombination	None	WBGene00222316	None
100667	1	0	Tubulin C-terminal domain; Tubulin/FtsZ family, GTPase domain	GO:0003924,GO:0005200,GO:0005525,GO:0005874,GO:0006184,GO:0007017,GO:0043234,GO:0051258	GTPase activity; structural constituent of cytoskeleton; GTP binding; microtubule; GTP catabolic process; microtubule-based process; protein complex; protein polymerization	None	WBGene00228326	None
100709	1	0	translation initiation factor activity	GO:0003723,GO:0003743,GO:0005737,GO:0006413,GO:0009792,GO:0044763,GO:0048610	RNA binding; translation initiation factor activity; cytoplasm; translational initiation; embryo development ending in birth or egg hatching; single-organism cellular process; cellular process involved in reproduction	None	None	WBGene00002059,WBGene00002063,WBGene00002060
100814	1	0	Hypothetical protein	None	None	None	None	None
100905	1	0	hedgehog receptor activity	GO:0008158,GO:0016020,GO:0016021	hedgehog receptor activity; membrane; integral component of membrane	None	WBGene00232553	WBGene00004209
101003	1	0	Rhomboid family	GO:0004252,GO:0006508,GO:0016021	serine-type endopeptidase activity; proteolysis; integral component of membrane	None	WBGene00231410,WBGene00227571	None
101017	1	0	50S ribosome-binding GTPase	GO:0005525,GO:0007049	GTP binding; cell cycle	None	WBGene00224307	None
101045	1	0	Hypothetical protein	None	None	None	WBGene00230022	None
101066	1	0	Vps5 C terminal like	None	None	None	None	None
101080	1	0	Hypothetical protein	None	None	None	WBGene00228268	None
101136	1	0	Hypothetical protein	None	None	None	WBGene00221992	None
101143	1	0	Hypothetical protein	None	None	None	WBGene00224382	None
101178	1	0	Zona pellucida-like domain	None	None	None	WBGene00232345,WBGene00222098	None
101297	1	0	Transthyretin-like family	GO:0005615	extracellular space	None	WBGene00226543	None
101381	1	0	Tubulin C-terminal domain	GO:0003924,GO:0005200,GO:0005525,GO:0005874,GO:0006184,GO:0007017,GO:0043234,GO:0051258	GTPase activity; structural constituent of cytoskeleton; GTP binding; microtubule; GTP catabolic process; microtubule-based process; protein complex; protein polymerization	None	None	None
101430	1	0	Hypothetical protein	None	None	None	WBGene00228967	None
101549	1	0	Hypothetical protein	None	None	None	WBGene00231166	None
101633	1	0	7 transmembrane receptor (rhodopsin family	GO:0004930,GO:0007186,GO:0016021	G-protein coupled receptor activity; G-protein coupled receptor signaling pathway; integral component of membrane	None	None	None
101668	1	0	Hypothetical protein	None	None	None	WBGene00231518	None
101920	1	0	Adaptin N terminal region	GO:0005488,GO:0005794,GO:0006886,GO:0008565,GO:0015031,GO:0016192,GO:0030117	binding; Golgi apparatus; intracellular protein transport; protein transporter activity; protein transport; vesicle-mediated transport; membrane coat	None	WBGene00232279,WBGene00232254	None
101948	1	0	glycoprotein glucosyltransferase activity (in family	GO:0003980,GO:0006486,GO:0016757	UDP-glucose:glycoprotein glucosyltransferase activity; protein glycosylation; transferase activity, transferring glycosyl groups	None	None	WBGene00018604
101962	1	0	Hypothetical protein	None	None	None	WBGene00221424,WBGene00221512	None
102102	1	0	Ribonuclease 2-5A	GO:0004540,GO:0004672,GO:0004674,GO:0005515,GO:0005524,GO:0006397,GO:0006468,GO:0016772	ribonuclease activity; protein kinase activity; protein serine/threonine kinase activity; protein binding; ATP binding; mRNA processing; protein phosphorylation; transferase activity, transferring phosphorus-containing groups	None	None	None
102109	1	0	Hypothetical protein	None	None	None	WBGene00228369	None
102144	1	0	PHD-zinc-finger like domain; PHD-like zinc-binding domain	GO:0005515,GO:0008270	protein binding; zinc ion binding	None	None	None
102263	1	0	zinc ion binding; nucleic acid binding	GO:0003676,GO:0008270	nucleic acid binding; zinc ion binding	None	WBGene00225171	WBGene00019537
102277	1	0	von Willebrand factor type A domain; Coagulation Factor Xa inhibitory site	GO:0005509,GO:0005515	calcium ion binding; protein binding	None	None	None
102298	1	0	Nicotinate phosphoribosyltransferase (NAPRTase family	GO:0003747,GO:0003824,GO:0004514,GO:0004516,GO:0006415,GO:0009435	translation release factor activity; catalytic activity; nicotinate-nucleotide diphosphorylase (carboxylating) activity; nicotinate phosphoribosyltransferase activity; translational termination; NAD biosynthetic process	None	None	None
102305	1	0	Hypothetical protein	GO:0003677,GO:0003700,GO:0006355	DNA binding; sequence-specific DNA binding transcription factor activity; regulation of transcription, DNA-templated	None	WBGene00228867	None
102368	1	0	CRAL/TRIO domain	GO:0006810,GO:0016021	transport; integral component of membrane	None	None	WBGene00020847
102417	1	0	DIL domain	GO:0003774,GO:0005515,GO:0005524,GO:0016459	motor activity; protein binding; ATP binding; myosin complex	None	WBGene00224129	None
102438	1	0	T-box	GO:0003700,GO:0005634,GO:0006355	sequence-specific DNA binding transcription factor activity; nucleus; regulation of transcription, DNA-templated	None	None	None
102445	1	0	oxidoreductase activity, acting on the CH-CH group of donors; protein binding	GO:0005515,GO:0005737,GO:0006629,GO:0016021,GO:0016627	protein binding; cytoplasm; lipid metabolic process; integral component of membrane; oxidoreductase activity, acting on the CH-CH group of donors	None	WBGene00222484	WBGene00000198
102452	1	0	Hypothetical protein	None	None	None	WBGene00228138	None
102613	1	0	RUN domain	None	None	None	WBGene00231149,WBGene00231150	None
102718	1	0	OST3 / OST6 family	None	None	None	WBGene00228279	None
102774	1	0	Hypothetical protein	None	None	None	WBGene00221353	None
102781	1	0	S1-like; SAP domain; DBC1	GO:0003676,GO:0005509,GO:0006915	nucleic acid binding; calcium ion binding; apoptotic process	None	WBGene00226632	None
102830	1	0	Patched family	GO:0008158,GO:0016020,GO:0016021	hedgehog receptor activity; membrane; integral component of membrane	None	WBGene00229888	None
102865	1	0	Rap/ran-GAP	GO:0005096,GO:0005634,GO:0043547,GO:0051056	GTPase activator activity; nucleus; positive regulation of GTPase activity; regulation of small GTPase mediated signal transduction	None	WBGene00228604	None
102879	1	0	CUB domain	GO:0005515	protein binding	None	None	None
102900	1	0	EB module	GO:0005515	protein binding	None	None	WBGene00004114,WBGene00017032
102907	1	0	Hypothetical protein	None	None	None	WBGene00228240	None
102942	1	0	Hypothetical protein	None	None	None	None	WBGene00015294
102956	1	0	POT family	GO:0005215,GO:0006810,GO:0006857,GO:0016020	transporter activity; transport; oligopeptide transport; membrane	None	None	None
102963	1	0	Homeobox domain	GO:0003677,GO:0003700,GO:0005634,GO:0006355,GO:0043565	DNA binding; sequence-specific DNA binding transcription factor activity; nucleus; regulation of transcription, DNA-templated; sequence-specific DNA binding	None	WBGene00227394	None
102969	1	0	Phosphoglycerate kinase	GO:0004618,GO:0006096	phosphoglycerate kinase activity; glycolytic process	None	None	None
102981	1	0	MIT (microtubule interacting and transport domain	None	None	None	None	None
103011	1	0	FERM central domain; Ras association (RalGDS/AF-6 domain	GO:0005515,GO:0005856,GO:0007165	protein binding; cytoskeleton; signal transduction	None	None	None
103035	1	0	Hypothetical protein	None	None	None	WBGene00229743	None
103041	1	0	Hypothetical protein	None	None	None	None	None
103083	1	0	Ion channel	GO:0005249,GO:0006813,GO:0008076	voltage-gated potassium channel activity; potassium ion transport; voltage-gated potassium channel complex	None	WBGene00233449	None
103119	1	0	Phorbol esters/diacylglycerol binding domain (C1 domain	GO:0004672,GO:0004674,GO:0004697,GO:0005515,GO:0005524,GO:0005543,GO:0006468,GO:0016772,GO:0035556	protein kinase activity; protein serine/threonine kinase activity; protein kinase C activity; protein binding; ATP binding; phospholipid binding; protein phosphorylation; transferase activity, transferring phosphorus-containing groups; intracellular signal transduction	None	None	None
103239	1	0	ligand-gated channel activity	None	None	None	None	WBGene00001147
103275	1	0	Hypothetical protein	None	None	None	WBGene00228308	None
103341	1	0	Protein kinase domain	GO:0004672,GO:0004674,GO:0005524,GO:0006468,GO:0016772	protein kinase activity; protein serine/threonine kinase activity; ATP binding; protein phosphorylation; transferase activity, transferring phosphorus-containing groups	None	None	None
103347	1	0	PLD-like domain; Phospholipase D Active site motif; PX domain	GO:0003824,GO:0005515,GO:0005543,GO:0007154,GO:0008152,GO:0035091	catalytic activity; protein binding; phospholipid binding; cell communication; metabolic process; phosphatidylinositol binding	None	WBGene00232477	None
103359	1	0	Hypothetical protein	None	None	None	None	None
103455	1	0	catalytic activity	GO:0003824	catalytic activity	None	None	WBGene00012362
103473	1	0	Hypothetical protein	None	None	None	WBGene00228247	None
103509	1	0	Hypothetical protein	GO:0007015	actin filament organization	None	WBGene00228570	None
103551	1	0	1-alkyl-2-acetylglycerophosphocholine esterase activity	GO:0003847,GO:0016042	1-alkyl-2-acetylglycerophosphocholine esterase activity; lipid catabolic process	None	None	WBGene00003906,WBGene00003907
103617	1	0	Hypothetical protein	None	None	None	None	None
103629	1	0	G-protein coupled receptor activity	GO:0004930,GO:0004984,GO:0007186,GO:0016021	G-protein coupled receptor activity; olfactory receptor activity; G-protein coupled receptor signaling pathway; integral component of membrane	None	None	WBGene00008065,WBGene00011372
103671	1	0	calcium-activated potassium channel activity; voltage-gated potassium channel activity; ion channel activity; large conductance calcium-activated potassium channel activity; protein binding	GO:0006813,GO:0015269,GO:0016020,GO:0060072	potassium ion transport; calcium-activated potassium channel activity; membrane; large conductance calcium-activated potassium channel activity	None	None	WBGene00004830
103719	1	0	Leucine Rich repeats (2 copies; Leucine rich repeat; Leucine Rich Repeat	GO:0005515	protein binding	None	WBGene00231866	None
103743	1	0	Fibronectin type III domain; Immunoglobulin I-set domain	GO:0005515,GO:0007155,GO:0016020	protein binding; cell adhesion; membrane	None	None	None
103755	1	0	Rapamycin binding domain; Phosphatidylinositol 3- and 4-kinase; FATC domain	GO:0005488,GO:0005515,GO:0008144,GO:0016772,GO:0016773	binding; protein binding; drug binding; transferase activity, transferring phosphorus-containing groups; phosphotransferase activity, alcohol group as acceptor	None	None	None
103761	1	0	Hypothetical protein	None	None	None	WBGene00229166	None
103785	1	0	Hypothetical protein	None	None	None	WBGene00233615	None
103845	1	0	T-box	GO:0003700,GO:0005634,GO:0006355	sequence-specific DNA binding transcription factor activity; nucleus; regulation of transcription, DNA-templated	None	None	None
103863	1	0	Hypothetical protein	GO:0016717,GO:0055114	oxidoreductase activity, acting on paired donors, with oxidation of a pair of donors resulting in the reduction of molecular oxygen to two molecules of water; oxidation-reduction process	None	None	None
103887	1	0	Hypothetical protein	GO:0003677,GO:0003700,GO:0006355,GO:0043565	DNA binding; sequence-specific DNA binding transcription factor activity; regulation of transcription, DNA-templated; sequence-specific DNA binding	None	None	None
103899	1	0	PH domain	GO:0005488,GO:0005515,GO:0005543	binding; protein binding; phospholipid binding	None	None	None
103923	1	0	nucleotidyltransferase activity	GO:0009058,GO:0016740,GO:0016779	biosynthetic process; transferase activity; nucleotidyltransferase activity	None	None	WBGene00016583
103941	1	0	Dynein light chain type 1	GO:0005875,GO:0007017	microtubule associated complex; microtubule-based process	None	None	None
103977	1	0	RNA recognition motif. (a.k.a. RRM, RBD, or RNP domain	GO:0000166,GO:0003676	nucleotide binding; nucleic acid binding	None	None	None
104073	1	0	transferase activity, transferring phosphorus-containing groups; protein kinase activity; ATP binding; binding	GO:0004672,GO:0005524,GO:0006468,GO:0016772	protein kinase activity; ATP binding; protein phosphorylation; transferase activity, transferring phosphorus-containing groups	None	None	WBGene00022635
104103	1	0	Hypothetical protein	None	None	None	WBGene00230765	None
104157	1	0	3',5'-cyclic-AMP phosphodiesterase activity; 3',5'-cyclic-nucleotide phosphodiesterase activity; signal transducer activity; catalytic activity; phosphoric diester hydrolase activity	GO:0004114,GO:0007165	3',5'-cyclic-nucleotide phosphodiesterase activity; signal transduction	None	None	WBGene00022389
104199	1	0	Hypothetical protein	None	None	None	WBGene00228083	None
104229	1	0	Hypothetical protein	None	None	None	WBGene00233267	None
104241	1	0	Nuclear envelope localisation domain	GO:0003779,GO:0016021	actin binding; integral component of membrane	None	None	None
104313	1	0	Protein kinase domain	GO:0004672,GO:0004674,GO:0005524,GO:0006468,GO:0016772	protein kinase activity; protein serine/threonine kinase activity; ATP binding; protein phosphorylation; transferase activity, transferring phosphorus-containing groups	None	WBGene00233024	None
104331	1	0	7 transmembrane receptor (rhodopsin family	GO:0004930,GO:0007186,GO:0016021	G-protein coupled receptor activity; G-protein coupled receptor signaling pathway; integral component of membrane	None	None	None
104349	1	0	Hypothetical protein	None	None	None	WBGene00230806,WBGene00230813	None
104355	1	0	EGF-like domain; Human growth factor-like EGF	GO:0005515	protein binding	None	None	None
104421	1	0	Gamma-glutamyltranspeptidase	GO:0003840,GO:0006749	gamma-glutamyltransferase activity; glutathione metabolic process	None	None	None
104457	1	0	Hypothetical protein	None	None	None	None	None
104499	1	0	Transmembrane amino acid transporter protein	None	None	None	None	None
104517	1	0	C2 domain in Dock180 and Zizimin proteins	GO:0005085,GO:0007264	guanyl-nucleotide exchange factor activity; small GTPase mediated signal transduction	None	WBGene00231685	None
104727	1	0	EF-hand domain pair; EF hand	GO:0005509	calcium ion binding	None	None	None
104817	1	0	Actin	None	None	None	None	None
104859	1	0	Hypothetical protein	None	None	None	None	None
104883	1	0	Hypothetical protein	None	None	None	None	WBGene00001990
104919	1	0	Hypothetical protein	None	None	None	WBGene00230168	None
104943	1	0	Ribosomal L40e family; Ubiquitin family	GO:0003735,GO:0005515,GO:0005840,GO:0006412	structural constituent of ribosome; protein binding; ribosome; translation	None	None	None
104985	1	0	Hypothetical protein	GO:0005509,GO:0007156,GO:0016020	calcium ion binding; homophilic cell adhesion via plasma membrane adhesion molecules; membrane	None	WBGene00228137	None
105015	1	0	Glutamine synthetase, catalytic domain; Glutamine synthetase, beta-Grasp domain	GO:0003824,GO:0004356,GO:0006542,GO:0006807	catalytic activity; glutamate-ammonia ligase activity; glutamine biosynthetic process; nitrogen compound metabolic process	None	None	None
105045	1	0	Hypothetical protein	None	None	None	WBGene00231895	None
105069	1	0	Leucine rich repeats (6 copies; Leucine rich repeat	GO:0005515,GO:0008236,GO:0016021	protein binding; serine-type peptidase activity; integral component of membrane	None	None	None
105081	1	0	nucleotide binding; nucleic acid binding	GO:0000166,GO:0003676	nucleotide binding; nucleic acid binding	None	WBGene00232590	WBGene00016245
105105	1	0	Hypothetical protein	None	None	None	WBGene00233237	None
105135	1	0	Hypothetical protein	None	None	None	WBGene00229567	None
105183	1	0	Hypothetical protein	None	None	None	WBGene00229392	None
105201	1	0	C2 domain	GO:0005515	protein binding	None	None	None
105207	1	0	Mab-21 protein	GO:0045165	cell fate commitment	None	WBGene00228426	None
105243	1	0	Hypothetical protein	None	None	None	None	None
105279	1	0	UDP-glucose/GDP-mannose dehydrogenase family, central domain; UDP-glucose/GDP-mannose dehydrogenase family, NAD binding domain; UDP-glucose/GDP-mannose dehydrogenase family, UDP binding domain	GO:0016616,GO:0051287,GO:0055114	oxidoreductase activity, acting on the CH-OH group of donors, NAD or NADP as acceptor; NAD binding; oxidation-reduction process	None	None	None
105327	1	0	DnaJ domain	None	None	None	WBGene00221956	None
105345	1	0	Neurotransmitter-gated ion-channel transmembrane region; Neurotransmitter-gated ion-channel ligand binding domain	GO:0005230,GO:0006810,GO:0006811,GO:0016020,GO:0016021,GO:0045211	extracellular ligand-gated ion channel activity; transport; ion transport; membrane; integral component of membrane; postsynaptic membrane	None	WBGene00226291	None
105369	1	0	Hypothetical protein	None	None	None	None	None
105417	1	0	Hypothetical protein	None	None	None	None	None
105435	1	0	Hypothetical protein	None	None	None	WBGene00228428	None
105465	1	0	Hypothetical protein	None	None	None	WBGene00221821	None
105507	1	0	zinc ion binding	GO:0008270	zinc ion binding	None	None	WBGene00007637,WBGene00018009
105537	1	0	Sugar (and other transporter	GO:0005215,GO:0006810,GO:0016020,GO:0016021,GO:0022857,GO:0022891,GO:0055085	transporter activity; transport; membrane; integral component of membrane; transmembrane transporter activity; substrate-specific transmembrane transporter activity; transmembrane transport	None	WBGene00230517	None
105543	1	0	Phosphotyrosine interaction domain (PTB/PID; Kinesin protein	GO:0005097,GO:0005515,GO:0032313	Rab GTPase activator activity; protein binding; regulation of Rab GTPase activity	None	None	None
105555	1	0	Plexin cytoplasmic RasGAP domain	GO:0003824,GO:0004872,GO:0005515,GO:0005622,GO:0006614,GO:0007165,GO:0007275,GO:0008152,GO:0008312,GO:0016020,GO:0048500	catalytic activity; receptor activity; protein binding; intracellular; SRP-dependent cotranslational protein targeting to membrane; signal transduction; multicellular organismal development; metabolic process; 7S RNA binding; membrane; signal recognition particle	None	None	None
105621	1	0	HAP1 N-terminal conserved region	None	None	None	WBGene00231961	None
105657	1	0	Protein kinase domain	GO:0004672,GO:0004674,GO:0005524,GO:0006468,GO:0016772	protein kinase activity; protein serine/threonine kinase activity; ATP binding; protein phosphorylation; transferase activity, transferring phosphorus-containing groups	None	None	None
105693	1	0	protein kinase C binding; protein binding	GO:0005515	protein binding	None	None	WBGene00003921
105759	1	0	CENP-B N-terminal DNA-binding domain	GO:0003677	DNA binding	None	WBGene00228213	None
105819	1	0	Protein kinase domain; Kinase associated domain 1	GO:0004672,GO:0004674,GO:0005524,GO:0006468,GO:0016772	protein kinase activity; protein serine/threonine kinase activity; ATP binding; protein phosphorylation; transferase activity, transferring phosphorus-containing groups	None	None	None
105825	1	0	Receptor family ligand binding region	GO:0016021	integral component of membrane	None	None	None
105855	1	0	Hypothetical protein	None	None	None	None	None
105873	1	0	Hypothetical protein	None	None	None	None	None
105897	1	0	Aspartyl protease	None	None	None	None	None
105921	1	0	Foie gras liver health family 1; Gryzun, putative trafficking through Golgi	None	None	None	None	WBGene00015173
105927	1	0	binding; protein binding	GO:0003824,GO:0005488	catalytic activity; binding	None	WBGene00231430	WBGene00004760
105987	1	0	catalytic activity	GO:0003824,GO:0005634,GO:0008134,GO:0008152	catalytic activity; nucleus; transcription factor binding; metabolic process	None	None	WBGene00017882
105993	1	0	protein dimerization activity	GO:0006355,GO:0046983	regulation of transcription, DNA-templated; protein dimerization activity	None	None	WBGene00020930
106035	1	0	Variant SH3 domain	GO:0005515	protein binding	None	None	None
106113	1	0	Hypothetical protein	None	None	None	WBGene00229750	None
106215	1	0	PH domain	GO:0005515,GO:0005543	protein binding; phospholipid binding	None	None	None
106233	1	0	DNA-directed RNA polymerase activity; DNA binding	GO:0003677,GO:0003899,GO:0006351	DNA binding; DNA-directed RNA polymerase activity; transcription, DNA-templated	None	None	WBGene00007355
106275	1	0	Protein-tyrosine phosphatase; Fibronectin type III domain	GO:0004725,GO:0005515,GO:0006470	protein tyrosine phosphatase activity; protein binding; protein dephosphorylation	None	None	None
106299	1	0	Histidine phosphatase superfamily (branch 2	GO:0003993	acid phosphatase activity	None	None	None
106383	1	0	Hypothetical protein	None	None	None	WBGene00229216	None
106449	1	0	Dehydrogenase E1 component	GO:0008152,GO:0016624	metabolic process; oxidoreductase activity, acting on the aldehyde or oxo group of donors, disulfide as acceptor	None	None	None
106491	1	0	MOZ/SAS family; RNA binding activity-knot of a chromodomain	GO:0005634,GO:0006355,GO:0016747,GO:0046872	nucleus; regulation of transcription, DNA-templated; transferase activity, transferring acyl groups other than amino-acyl groups; metal ion binding	None	WBGene00228809	None
106587	1	0	N-terminal domain of CBF1 interacting co-repressor CIR	GO:0009055,GO:0020037	electron carrier activity; heme binding	None	WBGene00224698	None
106599	1	0	Hypothetical protein	None	None	None	WBGene00221290	None
106743	1	0	C2 domain	GO:0005515,GO:0007268,GO:0019992	protein binding; synaptic transmission; diacylglycerol binding	None	WBGene00232045	None
106761	1	0	Hypothetical protein	None	None	None	WBGene00221344	None
106779	1	0	6-phosphogluconate dehydrogenase, C-terminal domain; NAD binding domain of 6-phosphogluconate dehydrogenase	GO:0004616,GO:0006098,GO:0016491,GO:0016616,GO:0050661,GO:0050662,GO:0055114	phosphogluconate dehydrogenase (decarboxylating) activity; pentose-phosphate shunt; oxidoreductase activity; oxidoreductase activity, acting on the CH-OH group of donors, NAD or NADP as acceptor; NADP binding; coenzyme binding; oxidation-reduction process	None	None	None
106797	1	0	Hypothetical protein	None	None	None	WBGene00221075	None
106833	1	0	Hypothetical protein	None	None	None	WBGene00233158	None
106923	1	0	Hypothetical protein	None	None	None	None	None
106965	1	0	Gelsolin repeat; Leucine Rich Repeat; Leucine rich repeat	GO:0003779,GO:0005515	actin binding; protein binding	None	WBGene00228477	None
106971	1	0	Hypothetical protein	None	None	None	None	None
107007	1	0	Hypothetical protein	GO:0005515	protein binding	None	None	None
107031	1	0	zinc ion binding; metalloendopeptidase activity; metallopeptidase activity	GO:0004222,GO:0006508,GO:0008237,GO:0008270	metalloendopeptidase activity; proteolysis; metallopeptidase activity; zinc ion binding	None	None	WBGene00003553
107037	1	0	Hypothetical protein	None	None	None	None	WBGene00006783
107157	1	0	Hypothetical protein	None	None	None	WBGene00228723	None
107247	1	0	Hypothetical protein	None	None	None	WBGene00233225	None
107289	1	0	Hypothetical protein	None	None	None	WBGene00227370	WBGene00022268
107373	1	0	zinc ion binding; protein binding	GO:0005515,GO:0008270	protein binding; zinc ion binding	None	None	WBGene00013095
107571	1	0	Hypothetical protein	None	None	None	None	None
107655	1	0	Hypothetical protein	None	None	None	WBGene00231792	None
107691	1	0	Hypothetical protein	None	None	None	None	WBGene00008288
107727	1	0	FF domain	GO:0005515	protein binding	None	None	None
107757	1	0	protein kinase activity; Rho GTPase binding; transferase activity, transferring phosphorus-containing groups; Rho guanyl-nucleotide exchange factor activity; phosphatase binding; ATP binding; protein binding	GO:0005089,GO:0005515,GO:0005543,GO:0035023	Rho guanyl-nucleotide exchange factor activity; protein binding; phospholipid binding; regulation of Rho protein signal transduction	None	None	WBGene00006820
107763	1	0	Hypothetical protein	GO:0001539,GO:0003677,GO:0003777,GO:0003918,GO:0005524,GO:0006265,GO:0007018,GO:0030031	cilium or flagellum-dependent cell motility; DNA binding; microtubule motor activity; DNA topoisomerase type II (ATP-hydrolyzing) activity; ATP binding; DNA topological change; microtubule-based movement; cell projection assembly	None	None	None
107781	1	0	Acetyl-coenzyme A transporter 1	GO:0008521,GO:0016021	acetyl-CoA transporter activity; integral component of membrane	None	None	None
107787	1	0	Hypothetical protein	None	None	None	WBGene00229936	None
107853	1	0	Activin types I and II receptor domain	GO:0004675,GO:0005024,GO:0016020	transmembrane receptor protein serine/threonine kinase activity; transforming growth factor beta-activated receptor activity; membrane	None	WBGene00224092	WBGene00004113
107955	1	0	Hypothetical protein	None	None	None	WBGene00236804	None
108033	1	0	Hypothetical protein	None	None	None	WBGene00232623	None
108051	1	0	Hypothetical protein	None	None	None	WBGene00222512	None
108069	1	0	Eukaryotic translation initiation factor 3 subunit 8 N-terminus; PCI domain	GO:0003723,GO:0003743,GO:0005515,GO:0005852,GO:0006413,GO:0031369	RNA binding; translation initiation factor activity; protein binding; eukaryotic translation initiation factor 3 complex; translational initiation; translation initiation factor binding	None	None	None
108111	1	0	Gamma-glutamyltranspeptidase	GO:0003840,GO:0006749	gamma-glutamyltransferase activity; glutathione metabolic process	None	None	None
108219	1	0	RNA binding	GO:0003723	RNA binding	None	None	WBGene00016977
108225	1	0	Hypothetical protein	None	None	None	None	None
108273	1	0	Hypothetical protein	None	None	None	WBGene00235039,WBGene00227218	None
108285	1	0	translation initiation factor activity; RNA binding	GO:0003723,GO:0003743,GO:0005737,GO:0006413	RNA binding; translation initiation factor activity; cytoplasm; translational initiation	None	None	WBGene00002061
108321	1	0	Glycogen synthase	GO:0004373,GO:0005978	glycogen (starch) synthase activity; glycogen biosynthetic process	None	WBGene00228134	None
108327	1	0	SacI homology domain	GO:0042578	phosphoric ester hydrolase activity	None	None	None
108339	1	0	von Willebrand factor type A domain	None	None	None	None	None
108369	1	0	Hypothetical protein	None	None	None	WBGene00223406	None
108381	1	0	Sema domain	GO:0004872,GO:0005515,GO:0007275,GO:0016020	receptor activity; protein binding; multicellular organismal development; membrane	None	None	None
108387	1	0	Sulfate transporter family; Sulfate transporter N-terminal domain with GLY motif	GO:0008271,GO:0008272,GO:0015116,GO:0016021	secondary active sulfate transmembrane transporter activity; sulfate transport; sulfate transmembrane transporter activity; integral component of membrane	None	None	None
108399	1	0	Homeobox domain	GO:0003677,GO:0003700,GO:0006355,GO:0043565	DNA binding; sequence-specific DNA binding transcription factor activity; regulation of transcription, DNA-templated; sequence-specific DNA binding	None	WBGene00228205	None
108405	1	0	Cadherin domain	GO:0005509,GO:0005886,GO:0007155,GO:0007156,GO:0016020	calcium ion binding; plasma membrane; cell adhesion; homophilic cell adhesion via plasma membrane adhesion molecules; membrane	None	WBGene00232939	None
108423	1	0	actin binding; Rho GTPase binding; binding	GO:0005515	protein binding	None	None	WBGene00018976
108525	1	0	Hypothetical protein	None	None	None	WBGene00231963	None
108561	1	0	metal ion binding	GO:0005622,GO:0006810,GO:0046872	intracellular; transport; metal ion binding	None	None	WBGene00010813
108645	1	0	translation initiation factor activity	GO:0003743,GO:0006413	translation initiation factor activity; translational initiation	None	None	WBGene00020868
108675	1	0	HEAT-like repeat	GO:0005488	binding	None	None	None
108741	1	0	Hypothetical protein	None	None	None	WBGene00228245	None
108753	1	0	GCN5-like protein 1 (GCN5L1	None	None	None	None	None
108759	1	0	Phorbol esters/diacylglycerol binding domain (C1 domain; Regulator of G protein signalling-like domain; RhoGEF domain; PDZ domain (Also known as DHR or GLGF	GO:0005089,GO:0005515,GO:0005543,GO:0005737,GO:0035023,GO:0035556,GO:0038032	Rho guanyl-nucleotide exchange factor activity; protein binding; phospholipid binding; cytoplasm; regulation of Rho protein signal transduction; intracellular signal transduction; termination of G-protein coupled receptor signaling pathway	None	None	None
108819	1	0	Hypothetical protein	None	None	None	None	WBGene00018051
108867	1	0	Immunoglobulin I-set domain	GO:0005515	protein binding	None	WBGene00232932	None
109017	1	0	Hypothetical protein	None	None	None	WBGene00220740	None
109089	1	0	Hypothetical protein	None	None	None	WBGene00220565	None
109137	1	0	Bestrophin, RFP-TM, chloride channel	None	None	None	WBGene00226129	None
109155	1	0	Hypothetical protein	None	None	None	None	None
109215	1	0	Vps54-like protein	GO:0042147	retrograde transport, endosome to Golgi	None	WBGene00232588	None
109221	1	0	zinc ion binding; DNA binding; protein binding	GO:0005515,GO:0008270	protein binding; zinc ion binding	None	None	WBGene00009180
109329	1	0	Homeobox domain	GO:0003677,GO:0003700,GO:0006355,GO:0043565	DNA binding; sequence-specific DNA binding transcription factor activity; regulation of transcription, DNA-templated; sequence-specific DNA binding	None	None	None
109371	1	0	Hypothetical protein	GO:0000166	nucleotide binding	None	WBGene00230620	None
109383	1	0	Hypothetical protein	None	None	None	None	None
109467	1	0	Hypothetical protein	None	None	None	None	None
109503	1	0	zinc ion binding; protein binding; nucleic acid binding	GO:0003676,GO:0005634,GO:0008270	nucleic acid binding; nucleus; zinc ion binding	None	None	WBGene00009477
109640	1	0	Hypothetical protein	None	None	None	None	None
109715	1	0	Reeler domain	None	None	None	None	None
109720	1	0	zinc ion binding; sequence-specific DNA binding; steroid hormone receptor activity; sequence-specific DNA binding transcription factor activity	GO:0003700,GO:0005634,GO:0006355,GO:0008270,GO:0043565	sequence-specific DNA binding transcription factor activity; nucleus; regulation of transcription, DNA-templated; zinc ion binding; sequence-specific DNA binding	None	None	WBGene00003626
109725	1	0	ATP binding; mismatched DNA binding	GO:0005524,GO:0006298,GO:0030983	ATP binding; mismatch repair; mismatched DNA binding	None	None	WBGene00001872
109775	1	0	Anticodon binding domain	GO:0000166,GO:0004812,GO:0004829,GO:0005524,GO:0005737,GO:0006418,GO:0006435,GO:0016876,GO:0043039	nucleotide binding; aminoacyl-tRNA ligase activity; threonine-tRNA ligase activity; ATP binding; cytoplasm; tRNA aminoacylation for protein translation; threonyl-tRNA aminoacylation; ligase activity, forming aminoacyl-tRNA and related compounds; tRNA aminoacylation	None	None	None
109780	1	0	Hypothetical protein	None	None	None	None	None
109800	1	0	hydrolase activity	GO:0016787	hydrolase activity	None	None	WBGene00013460
109810	1	0	intramolecular transferase activity, phosphotransferases	GO:0000287,GO:0005975,GO:0016868	magnesium ion binding; carbohydrate metabolic process; intramolecular transferase activity, phosphotransferases	None	None	WBGene00012803
109840	1	0	Hypothetical protein	None	None	None	WBGene00221841	None
109930	1	0	Cadherin domain	GO:0005509,GO:0005886,GO:0007155,GO:0007156,GO:0016020	calcium ion binding; plasma membrane; cell adhesion; homophilic cell adhesion via plasma membrane adhesion molecules; membrane	None	None	None
109950	1	0	Hypothetical protein	None	None	None	None	None
109995	1	0	SEA domain; von Willebrand factor type A domain	GO:0005509,GO:0005515	calcium ion binding; protein binding	None	None	None
110060	1	0	Hypothetical protein	None	None	None	None	None
110105	1	0	Laminin G domain	None	None	None	None	None
110115	1	0	EB module; Polysaccharide deacetylase	GO:0003824,GO:0005515,GO:0005975,GO:0016810	catalytic activity; protein binding; carbohydrate metabolic process; hydrolase activity, acting on carbon-nitrogen (but not peptide) bonds	None	None	None
110125	1	0	Hypothetical protein	GO:0003677,GO:0003700,GO:0006355,GO:0043565	DNA binding; sequence-specific DNA binding transcription factor activity; regulation of transcription, DNA-templated; sequence-specific DNA binding	None	WBGene00228739	None
110170	1	0	Hypothetical protein	None	None	None	WBGene00228760	None
110365	1	0	DnaJ domain	None	None	None	WBGene00228513	None
110380	1	0	FtsJ-like methyltransferase; G-patch domain	GO:0003676,GO:0008168,GO:0032259	nucleic acid binding; methyltransferase activity; methylation	None	None	None
110390	1	0	PIF1-like helicase	GO:0000723,GO:0003678,GO:0006281,GO:0016021	telomere maintenance; DNA helicase activity; DNA repair; integral component of membrane	None	None	None
110470	1	0	protein binding	GO:0005515	protein binding	None	None	WBGene00012891
110490	1	0	Hypothetical protein	None	None	None	None	None
110520	1	0	Sushi domain (SCR repeat	None	None	None	WBGene00224140	WBGene00044404
110545	1	0	Low-density lipoprotein receptor domain class A; Low-density lipoprotein receptor repeat class B	GO:0005509,GO:0005515	calcium ion binding; protein binding	None	None	None
110550	1	0	Hypothetical protein	None	None	None	None	None
110555	1	0	Hypothetical protein	None	None	None	WBGene00233843	None
110570	1	0	von Willebrand factor type A domain	None	None	None	None	None
110575	1	0	Immunoglobulin I-set domain	GO:0005515,GO:0016772	protein binding; transferase activity, transferring phosphorus-containing groups	None	None	None
110700	1	0	protein binding	GO:0005515	protein binding	None	None	WBGene00015978
110785	1	0	Hypothetical protein	None	None	None	None	None
110790	1	0	PLAT/LH2 domain; RUN domain	GO:0005515	protein binding	None	None	None
110850	1	0	MyTH4 domain; FERM N-terminal domain	GO:0005515,GO:0005856	protein binding; cytoskeleton	None	None	None
110945	1	0	Pre-mRNA splicing Prp18-interacting factor	None	None	None	None	None
110950	1	0	Hypothetical protein	None	None	None	WBGene00229031	None
111005	1	0	Hypothetical protein	None	None	None	None	None
111010	1	0	zinc ion binding	GO:0008270	zinc ion binding	None	None	WBGene00008606
111085	1	0	Innexin	GO:0005921	gap junction	None	None	None
111150	1	0	protein tyrosine phosphatase activity	GO:0004725,GO:0006470,GO:0016311,GO:0016791	protein tyrosine phosphatase activity; protein dephosphorylation; dephosphorylation; phosphatase activity	None	None	WBGene00011755
111225	1	0	Hypothetical protein	None	None	None	None	None
111265	1	0	protein binding	GO:0005515	protein binding	None	None	WBGene00010631
111275	1	0	ZU5 domain; ADAM cysteine-rich	GO:0004222,GO:0005515,GO:0006508,GO:0007165,GO:0008237	metalloendopeptidase activity; protein binding; proteolysis; signal transduction; metallopeptidase activity	None	None	None
111310	1	0	protein binding	GO:0005515	protein binding	None	None	WBGene00018893
111335	1	0	sequence-specific DNA binding transcription factor activity; protein binding	GO:0003700,GO:0005515,GO:0005622,GO:0005667,GO:0006355,GO:0007179	sequence-specific DNA binding transcription factor activity; protein binding; intracellular; transcription factor complex; regulation of transcription, DNA-templated; transforming growth factor beta receptor signaling pathway	None	None	WBGene00004858
111350	1	0	cysteine-type endopeptidase activity	GO:0004197,GO:0006508	cysteine-type endopeptidase activity; proteolysis	None	None	WBGene00012144
111440	1	0	EF-hand domain pair	GO:0005509	calcium ion binding	None	None	None
111460	1	0	Reduced folate carrier	GO:0005542,GO:0006810,GO:0008518,GO:0016020	folic acid binding; transport; reduced folate carrier activity; membrane	None	None	WBGene00018138,WBGene00044738
111480	1	0	Immunoglobulin domain; Immunoglobulin I-set domain	GO:0005515	protein binding	None	None	None
111505	1	0	HCaRG protein	None	None	None	None	None
111515	1	0	Hypothetical protein	None	None	None	None	None
111545	1	0	Serpentine type 7TM GPCR chemoreceptor Srx	None	None	None	None	None
111580	1	0	ZIP Zinc transporter	GO:0016020,GO:0030001,GO:0046873,GO:0055085	membrane; metal ion transport; metal ion transmembrane transporter activity; transmembrane transport	None	WBGene00233883	None
111635	1	0	nuclease activity; nucleotide binding; peptidyl-prolyl cis-trans isomerase activity; RNA binding; nucleic acid binding	GO:0003755,GO:0006457	peptidyl-prolyl cis-trans isomerase activity; protein folding	None	None	WBGene00000889
111655	1	0	Hypothetical protein	None	None	None	None	None
111845	1	0	nucleotide binding; tRNA binding; ATP binding; methionine-tRNA ligase activity; aminoacyl-tRNA ligase activity	GO:0000166,GO:0004812,GO:0004825,GO:0005524,GO:0005737,GO:0006418,GO:0006431	nucleotide binding; aminoacyl-tRNA ligase activity; methionine-tRNA ligase activity; ATP binding; cytoplasm; tRNA aminoacylation for protein translation; methionyl-tRNA aminoacylation	None	None	WBGene00003415
111855	1	0	Homeobox domain	GO:0003677,GO:0003700,GO:0006355,GO:0043565	DNA binding; sequence-specific DNA binding transcription factor activity; regulation of transcription, DNA-templated; sequence-specific DNA binding	None	None	None
111885	1	0	Hypothetical protein	None	None	None	WBGene00232536	None
111910	1	0	WAP-type (Whey Acidic Protein 'four-disulfide core'; Kunitz/Bovine pancreatic trypsin inhibitor domain	GO:0004867,GO:0005576,GO:0030414	serine-type endopeptidase inhibitor activity; extracellular region; peptidase inhibitor activity	None	None	None
111925	1	0	Hypothetical protein	None	None	None	None	None
111985	1	0	Hypothetical protein	None	None	None	None	None
112010	1	0	Hypothetical protein	None	None	None	WBGene00228188	None
112035	1	0	Phosphorylase superfamily	GO:0003824,GO:0004731,GO:0006139,GO:0009116	catalytic activity; purine-nucleoside phosphorylase activity; nucleobase-containing compound metabolic process; nucleoside metabolic process	None	None	None
112065	1	0	protein binding	GO:0005515	protein binding	None	None	WBGene00008270
112100	1	0	Hypothetical protein	None	None	None	None	WBGene00017260
112125	1	0	JmjC domain, hydroxylase; Tetratricopeptide repeat	GO:0005515	protein binding	None	None	None
112165	1	0	Protein-tyrosine phosphatase	GO:0004725,GO:0006470,GO:0016311,GO:0016791	protein tyrosine phosphatase activity; protein dephosphorylation; dephosphorylation; phosphatase activity	None	None	None
112180	1	0	Hypothetical protein	None	None	None	None	None
112220	1	0	Utp14 protein	GO:0006364,GO:0032040	rRNA processing; small-subunit processome	None	None	WBGene00017855
112260	1	0	CUB domain; Thrombospondin type 1 domain	None	None	None	None	None
112280	1	0	Hypothetical protein	None	None	None	None	None
112315	1	0	Ion channel	None	None	None	None	None
112350	1	0	Sec7 domain	GO:0005086,GO:0005488,GO:0032012	ARF guanyl-nucleotide exchange factor activity; binding; regulation of ARF protein signal transduction	None	WBGene00232609	None
112365	1	0	Tetratricopeptide repeat	GO:0005515,GO:0005622,GO:0006396	protein binding; intracellular; RNA processing	None	None	None
112475	1	0	B3/4 domain; Integral membrane protein DUF106	GO:0000166,GO:0000287,GO:0003723,GO:0004826,GO:0005524,GO:0005737,GO:0006432,GO:0016020	nucleotide binding; magnesium ion binding; RNA binding; phenylalanine-tRNA ligase activity; ATP binding; cytoplasm; phenylalanyl-tRNA aminoacylation; membrane	None	None	None
112545	1	0	Hypothetical protein	None	None	None	WBGene00230221	None
112585	1	0	Hypothetical protein	None	None	None	None	None
112730	1	0	Not1 N-terminal domain, CCR4-Not complex component	GO:0005634,GO:0006355	nucleus; regulation of transcription, DNA-templated	None	None	None
112770	1	0	Hypothetical protein	None	None	None	WBGene00233757	None
112780	1	0	structural constituent of ribosome	GO:0003735,GO:0005622,GO:0005840,GO:0006412	structural constituent of ribosome; intracellular; ribosome; translation	None	None	WBGene00004488
112795	1	0	Phorbol esters/diacylglycerol binding domain (C1 domain; Putative integral membrane protein conserved region (DUF2404; PDZ domain	GO:0005515,GO:0035556	protein binding; intracellular signal transduction	None	None	None
112800	1	0	Hypothetical protein	None	None	None	None	None
112820	1	0	Variant SH3 domain	GO:0005515	protein binding	None	None	None
112825	1	0	Hypothetical protein	None	None	None	None	None
112870	1	0	TruB family pseudouridylate synthase (N terminal domain; DKCLD (NUC011 domain	GO:0001522,GO:0003723,GO:0006396,GO:0009451,GO:0009982	pseudouridine synthesis; RNA binding; RNA processing; RNA modification; pseudouridine synthase activity	None	None	None
112880	1	0	Histidine phosphatase superfamily (branch 2	GO:0003993	acid phosphatase activity	None	None	None
113010	1	0	heparin binding; low-density lipoprotein particle receptor binding	GO:0005783,GO:0008201,GO:0050750	endoplasmic reticulum; heparin binding; low-density lipoprotein particle receptor binding	None	None	WBGene00007606
113055	1	0	Hypothetical protein	None	None	None	None	None
113095	1	0	Laminin B (Domain IV; Laminin G domain	GO:0005515,GO:0005604,GO:0007155	protein binding; basement membrane; cell adhesion	None	None	None
113105	1	0	Formin Homology 2 Domain	GO:0005488,GO:0007015	binding; actin filament organization	None	None	None
113140	1	0	Patched family	GO:0008158,GO:0016020	hedgehog receptor activity; membrane	None	None	None
113150	1	0	DNA-directed RNA polymerase activity; DNA binding	GO:0003677,GO:0003899,GO:0005634,GO:0006351	DNA binding; DNA-directed RNA polymerase activity; nucleus; transcription, DNA-templated	None	None	WBGene00019246
113165	1	0	Hypothetical protein	None	None	None	None	None
113175	1	0	Hypothetical protein	None	None	None	None	None
113180	1	0	C2 domain	GO:0005215,GO:0005515,GO:0006810,GO:0008021,GO:0016020	transporter activity; protein binding; transport; synaptic vesicle; membrane	None	None	None
113185	1	0	Sugar efflux transporter for intercellular exchange	GO:0006310,GO:0016021	DNA recombination; integral component of membrane	None	None	WBGene00007384
113190	1	0	Hypothetical protein	None	None	None	None	None
113195	1	0	Hypothetical protein	None	None	None	WBGene00222092	None
113225	1	0	Protein kinase domain	GO:0004672,GO:0004674,GO:0005524,GO:0005634,GO:0006468,GO:0016772	protein kinase activity; protein serine/threonine kinase activity; ATP binding; nucleus; protein phosphorylation; transferase activity, transferring phosphorus-containing groups	None	None	None
113240	1	0	Peptidase family M13	GO:0004222,GO:0006508	metalloendopeptidase activity; proteolysis	None	None	None
113285	1	0	nucleotide binding; nucleic acid binding	GO:0000166,GO:0003676	nucleotide binding; nucleic acid binding	None	None	WBGene00017138
113365	1	0	Hypothetical protein	GO:0004930,GO:0007186,GO:0016021	G-protein coupled receptor activity; G-protein coupled receptor signaling pathway; integral component of membrane	None	None	WBGene00016748,WBGene00016090
113430	1	0	Hypothetical protein	None	None	None	None	None
113450	1	0	Hypothetical protein	None	None	None	None	None
113465	1	0	Hypothetical protein	None	None	None	None	None
113540	1	0	Hypothetical protein	None	None	None	WBGene00229438	None
113550	1	0	SAM domain (Sterile alpha motif	GO:0005515	protein binding	None	None	None
113600	1	0	Cadherin domain	GO:0005509,GO:0005886,GO:0007155,GO:0007156,GO:0016020	calcium ion binding; plasma membrane; cell adhesion; homophilic cell adhesion via plasma membrane adhesion molecules; membrane	None	None	None
113635	1	0	Hypothetical protein	GO:0005515	protein binding	None	WBGene00231787	None
113655	1	0	Hypothetical protein	None	None	None	None	None
113665	1	0	Septin	GO:0005525,GO:0007049,GO:0031105	GTP binding; cell cycle; septin complex	None	None	None
113750	1	0	Fibronectin type III domain	GO:0005515	protein binding	None	WBGene00228072	None
113800	1	0	Hypothetical protein	None	None	None	WBGene00231016	None
113895	1	0	Pao retrotransposon peptidase	None	None	None	None	None
113955	1	0	Glycosyl hydrolases family 2, TIM barrel domain	GO:0003824,GO:0004553,GO:0005975	catalytic activity; hydrolase activity, hydrolyzing O-glycosyl compounds; carbohydrate metabolic process	None	None	None
114000	1	0	7 transmembrane receptor (rhodopsin family	GO:0004930,GO:0007186,GO:0016021	G-protein coupled receptor activity; G-protein coupled receptor signaling pathway; integral component of membrane	None	None	None
114020	1	0	protein binding	GO:0005515	protein binding	None	None	WBGene00016678
114070	1	0	GTP cyclohydrolase I	GO:0003934,GO:0005737,GO:0046654	GTP cyclohydrolase I activity; cytoplasm; tetrahydrofolate biosynthetic process	None	None	None
114120	1	0	transferase activity, transferring phosphorus-containing groups; protein kinase activity; ATP binding	GO:0004672,GO:0005524,GO:0006468,GO:0016772	protein kinase activity; ATP binding; protein phosphorylation; transferase activity, transferring phosphorus-containing groups	None	None	WBGene00008956
114205	1	0	Hypothetical protein	None	None	None	None	None
114240	1	0	Hypothetical protein	None	None	None	None	WBGene00016898
114315	1	0	Hypothetical protein	None	None	None	None	None
114350	1	0	Hypothetical protein	None	None	None	None	None
114385	1	0	Hypothetical protein	None	None	None	None	None
114445	1	0	Hypothetical protein	None	None	None	None	None
114480	1	0	Hypothetical protein	None	None	None	None	None
114485	1	0	Serine carboxypeptidase S28; Steroid receptor RNA activator (SRA1	GO:0006508,GO:0008236	proteolysis; serine-type peptidase activity	None	None	None
114525	1	0	Hypothetical protein	None	None	None	WBGene00229318	None
114560	1	0	Ligand-binding domain of nuclear hormone receptor; Zinc finger, C4 type (two domains	GO:0003677,GO:0003700,GO:0003707,GO:0005634,GO:0006355,GO:0008270,GO:0043401,GO:0043565	DNA binding; sequence-specific DNA binding transcription factor activity; steroid hormone receptor activity; nucleus; regulation of transcription, DNA-templated; zinc ion binding; steroid hormone mediated signaling pathway; sequence-specific DNA binding	None	None	None
114580	1	0	Hypothetical protein	None	None	None	None	WBGene00044019
114590	1	0	Hypothetical protein	None	None	None	None	None
114615	1	0	Regulator of G protein signaling domain	GO:0038032	termination of G-protein coupled receptor signaling pathway	None	None	None
114625	1	0	Reverse transcriptase (RNA-dependent DNA polymerase	GO:0003723,GO:0003964,GO:0006278	RNA binding; RNA-directed DNA polymerase activity; RNA-dependent DNA replication	None	None	None
114630	1	0	tRNA synthetases class I (W and Y	GO:0000166,GO:0004812,GO:0004830,GO:0005524,GO:0005737,GO:0006418,GO:0006436	nucleotide binding; aminoacyl-tRNA ligase activity; tryptophan-tRNA ligase activity; ATP binding; cytoplasm; tRNA aminoacylation for protein translation; tryptophanyl-tRNA aminoacylation	None	None	None
114645	1	0	Hypothetical protein	None	None	None	None	None
114685	1	0	Piwi domain	GO:0003676,GO:0005515	nucleic acid binding; protein binding	None	None	None
114700	1	0	Hypothetical protein	None	None	None	None	None
114740	1	0	7 transmembrane receptor (rhodopsin family	GO:0004930,GO:0007186,GO:0016021	G-protein coupled receptor activity; G-protein coupled receptor signaling pathway; integral component of membrane	None	None	None
114745	1	0	Hypothetical protein	None	None	None	WBGene00232024	None
114945	1	0	Hypothetical protein	None	None	None	None	None
114990	1	0	Hypothetical protein	None	None	None	None	WBGene00012035
114995	1	0	UDP-N-acetylmuramate dehydrogenase activity; oxidoreductase activity, acting on CH-OH group of donors; oxidoreductase activity; catalytic activity; flavin adenine dinucleotide binding; alkylglycerone-phosphate synthase activity	GO:0003824,GO:0008609,GO:0008610,GO:0050660	catalytic activity; alkylglycerone-phosphate synthase activity; lipid biosynthetic process; flavin adenine dinucleotide binding	None	None	WBGene00000081
115050	1	0	Hypothetical protein	None	None	None	None	None
115210	1	0	SAM domain (Sterile alpha motif	GO:0005488,GO:0005515,GO:0007165	binding; protein binding; signal transduction	None	None	None
115305	1	0	Major Facilitator Superfamily	GO:0005215,GO:0005886,GO:0016021,GO:0055085	transporter activity; plasma membrane; integral component of membrane; transmembrane transport	None	None	None
115315	1	0	Hypothetical protein	GO:0005515	protein binding	None	None	None
115325	1	0	Hypothetical protein	None	None	None	None	None
115330	1	0	Hypothetical protein	None	None	None	WBGene00229573	None
115350	1	0	Cytochrome C oxidase copper chaperone (COX17	GO:0005507,GO:0005758,GO:0006825,GO:0016531	copper ion binding; mitochondrial intermembrane space; copper ion transport; copper chaperone activity	None	None	None
115370	1	0	Hypothetical protein	None	None	None	WBGene00232195	None
115375	1	0	Hypothetical protein	None	None	None	None	None
115455	1	0	beta-catenin binding; actin filament binding; structural molecule activity; cadherin binding	GO:0005198,GO:0007155,GO:0015629,GO:0045296	structural molecule activity; cell adhesion; actin cytoskeleton; cadherin binding	None	None	WBGene00001978
115500	1	0	Hypothetical protein	None	None	None	None	None
115515	1	0	Hypothetical protein	None	None	None	WBGene00234391	None
115545	1	0	Hypothetical protein	None	None	None	None	None
115570	1	0	Hypothetical protein	None	None	None	None	WBGene00010627
115580	1	0	G-protein alpha subunit	GO:0003924,GO:0004871,GO:0005525,GO:0006184,GO:0007165,GO:0007186,GO:0007188,GO:0019001,GO:0031683	GTPase activity; signal transducer activity; GTP binding; GTP catabolic process; signal transduction; G-protein coupled receptor signaling pathway; adenylate cyclase-modulating G-protein coupled receptor signaling pathway; guanyl nucleotide binding; G-protein beta/gamma-subunit complex binding	None	None	None
115600	1	0	Hypothetical protein	None	None	None	WBGene00232035	None
115770	1	0	Calpain large subunit, domain III; Calpain family cysteine protease	GO:0004198,GO:0005622,GO:0006508	calcium-dependent cysteine-type endopeptidase activity; intracellular; proteolysis	None	None	None
115820	1	0	Membrane magnesium transporter	None	None	None	None	WBGene00195248
115860	1	0	Hypothetical protein	None	None	None	None	None
115905	1	0	Hypothetical protein	None	None	None	None	None
115935	1	0	Thrombospondin type 1 domain	None	None	None	None	None
115990	1	0	Laminin G domain	None	None	None	WBGene00231977	None
116020	1	0	Hypothetical protein	None	None	None	None	None
116040	1	0	NOL1/NOP2/sun family	GO:0003723,GO:0008168,GO:0016428	RNA binding; methyltransferase activity; tRNA (cytosine-5-)-methyltransferase activity	None	None	None
116065	1	0	RNA recognition motif. (a.k.a. RRM, RBD, or RNP domain	GO:0000166,GO:0003676	nucleotide binding; nucleic acid binding	None	None	None
116090	1	0	Helix-loop-helix DNA-binding domain	GO:0046983	protein dimerization activity	None	None	None
116145	1	0	Ion channel	None	None	None	None	None
116165	1	0	Hypothetical protein	None	None	None	WBGene00228546	None
116170	1	0	Patched family	GO:0008158,GO:0016020,GO:0016021	hedgehog receptor activity; membrane; integral component of membrane	None	None	None
116270	1	0	Hypothetical protein	None	None	None	None	None
116275	1	0	Phosphorylase superfamily	GO:0003824,GO:0004731,GO:0006139,GO:0009116	catalytic activity; purine-nucleoside phosphorylase activity; nucleobase-containing compound metabolic process; nucleoside metabolic process	None	WBGene00232804	None
116330	1	0	channel regulator activity; protein binding	GO:0005515	protein binding	None	None	WBGene00010587
116375	1	0	Hypothetical protein	GO:0005515,GO:0072546	protein binding; ER membrane protein complex	None	None	None
116465	1	0	Cyclic nucleotide-binding domain; RasGEF domain	GO:0001932,GO:0005085,GO:0005622,GO:0005952,GO:0007165,GO:0007264,GO:0008603,GO:0035556,GO:0051056	regulation of protein phosphorylation; guanyl-nucleotide exchange factor activity; intracellular; cAMP-dependent protein kinase complex; signal transduction; small GTPase mediated signal transduction; cAMP-dependent protein kinase regulator activity; intracellular signal transduction; regulation of small GTPase mediated signal transduction	None	None	None
116505	1	0	Hypothetical protein	None	None	None	WBGene00230299	None
116570	1	0	binding; ubiquitin protein ligase binding; protein binding	GO:0005488,GO:0005515	binding; protein binding	None	None	WBGene00006781
116605	1	0	Major Facilitator Superfamily	GO:0016021,GO:0055085	integral component of membrane; transmembrane transport	None	None	None
116615	1	0	BTB/POZ domain	GO:0005515	protein binding	None	WBGene00231905	None
116620	1	0	Hypothetical protein	None	None	None	WBGene00228919	None
116625	1	0	Hypothetical protein	None	None	None	None	None
116635	1	0	Hypothetical protein	None	None	None	WBGene00228719	None
116660	1	0	Hypothetical protein	None	None	None	None	None
116705	1	0	Hypothetical protein	None	None	None	None	None
116755	1	0	Hydrogenase-1 expression protein HyaE	None	None	None	None	None
116825	1	0	Hypothetical protein	None	None	None	WBGene00231856	None
116925	1	0	Cadherin cytoplasmic region; Laminin G domain	GO:0005509,GO:0005515,GO:0005886,GO:0007155,GO:0007156,GO:0016020	calcium ion binding; protein binding; plasma membrane; cell adhesion; homophilic cell adhesion via plasma membrane adhesion molecules; membrane	None	None	None
116935	1	0	Hypothetical protein	None	None	None	WBGene00231934	None
116945	1	0	zinc ion binding; metal ion binding; protein binding	GO:0005515,GO:0008270,GO:0046872	protein binding; zinc ion binding; metal ion binding	None	None	WBGene00015796
116950	1	0	ADP-specific Phosphofructokinase/Glucokinase conserved region; Acyl transferase domain	GO:0005975,GO:0008152,GO:0016740,GO:0016773	carbohydrate metabolic process; metabolic process; transferase activity; phosphotransferase activity, alcohol group as acceptor	None	None	None
116970	1	0	Hypothetical protein	None	None	None	None	None
116975	1	0	cytoskeletal protein binding; protein binding	None	None	None	None	WBGene00006825
117030	1	0	NMD3 family	None	None	None	None	None
117040	1	0	Rad51; Helix-hairpin-helix domain	GO:0000166,GO:0003677,GO:0003684,GO:0005524,GO:0006259,GO:0006281,GO:0008094,GO:0017111	nucleotide binding; DNA binding; damaged DNA binding; ATP binding; DNA metabolic process; DNA repair; DNA-dependent ATPase activity; nucleoside-triphosphatase activity	None	None	None
117125	1	0	Glucose-6-phosphate dehydrogenase, NAD binding domain; Glucose-6-phosphate dehydrogenase, C-terminal domain	GO:0004345,GO:0006006,GO:0050661,GO:0055114	glucose-6-phosphate dehydrogenase activity; glucose metabolic process; NADP binding; oxidation-reduction process	None	None	None
117145	1	0	Hypothetical protein	None	None	None	WBGene00228756	None
117190	1	0	Hypothetical protein	None	None	None	WBGene00228727	None
117200	1	0	arylesterase activity	None	None	None	WBGene00226397	WBGene00003170
117205	1	0	Trypsin Inhibitor like cysteine rich domain	GO:0003824,GO:0005515,GO:0016052,GO:0030246	catalytic activity; protein binding; carbohydrate catabolic process; carbohydrate binding	None	WBGene00222402	None
117240	1	0	Nematode cuticle collagen N-terminal domain	GO:0042302	structural constituent of cuticle	None	None	None
117250	1	0	Hypothetical protein	None	None	None	WBGene00221905	None
117375	1	0	protein homodimerization activity; actin filament binding	None	None	None	None	WBGene00014177
117390	1	0	Hypothetical protein	None	None	None	None	None
117415	1	0	acid-amino acid ligase activity; ubiquitin conjugating enzyme binding	GO:0016881	acid-amino acid ligase activity	None	None	WBGene00006730
117425	1	0	Immunoglobulin I-set domain	GO:0005515	protein binding	None	None	WBGene00017657
117465	1	0	Hypothetical protein	None	None	None	None	None
117485	1	0	Hypothetical protein	None	None	None	WBGene00221078	None
117580	1	0	HORMA domain	None	None	None	None	None
117665	1	0	Glycosyl transferase family 41; Tetratricopeptide repeat	GO:0005515	protein binding	None	None	None
117685	1	0	Male sterility protein	GO:0080019	fatty-acyl-CoA reductase (alcohol-forming) activity	None	None	None
117690	1	0	transferase activity, transferring hexosyl groups; enzyme binding	GO:0016758,GO:0032580	transferase activity, transferring hexosyl groups; Golgi cisterna membrane	None	None	WBGene00005023
117695	1	0	SART-1 family	None	None	None	None	WBGene00017605
117710	1	0	T-box	GO:0003700,GO:0005634,GO:0006355	sequence-specific DNA binding transcription factor activity; nucleus; regulation of transcription, DNA-templated	None	None	None
117785	1	0	Hypothetical protein	None	None	None	None	None
117800	1	0	von Willebrand factor type C domain	GO:0005515	protein binding	None	None	None
117825	1	0	Protein-kinase domain of FAM69; N-term cysteine-rich ER, FAM69	None	None	None	None	None
117845	1	0	Mo-co oxidoreductase dimerisation domain	GO:0009055,GO:0016491,GO:0030151,GO:0046872,GO:0055114	electron carrier activity; oxidoreductase activity; molybdenum ion binding; metal ion binding; oxidation-reduction process	None	WBGene00228316	None
117855	1	0	FERM central domain; PTB domain (IRS-1 type	GO:0001726,GO:0003779,GO:0005158,GO:0005198,GO:0005200,GO:0005856,GO:0005925,GO:0007016,GO:0007155,GO:0015629	ruffle; actin binding; insulin receptor binding; structural molecule activity; structural constituent of cytoskeleton; cytoskeleton; focal adhesion; cytoskeletal anchoring at plasma membrane; cell adhesion; actin cytoskeleton	None	None	None
117950	1	0	structural constituent of ribosome	GO:0003735,GO:0005622,GO:0005840,GO:0006412	structural constituent of ribosome; intracellular; ribosome; translation	None	None	WBGene00004475
117960	1	0	Hypothetical protein	None	None	None	None	None
118045	1	0	Hypothetical protein	GO:0005515	protein binding	None	WBGene00231573	None
118110	1	0	Hypothetical protein	None	None	None	None	None
118205	1	0	Hypothetical protein	None	None	None	None	None
118255	1	0	LIM domain; Villin headpiece domain	GO:0003779,GO:0007010,GO:0008270	actin binding; cytoskeleton organization; zinc ion binding	None	None	None
118265	1	0	Amiloride-sensitive sodium channel	GO:0005272,GO:0006814,GO:0016020	sodium channel activity; sodium ion transport; membrane	None	WBGene00221789	None
118275	1	0	Protein kinase domain	GO:0004672,GO:0004674,GO:0005524,GO:0006468,GO:0016772	protein kinase activity; protein serine/threonine kinase activity; ATP binding; protein phosphorylation; transferase activity, transferring phosphorus-containing groups	None	None	None
118335	1	0	Cation efflux family	GO:0000166,GO:0006812,GO:0008324,GO:0016021,GO:0055085	nucleotide binding; cation transport; cation transmembrane transporter activity; integral component of membrane; transmembrane transport	None	WBGene00231971	None
118425	1	0	Phorbol esters/diacylglycerol binding domain (C1 domain; Raf-like Ras-binding domain	GO:0005057,GO:0007165,GO:0035556	receptor signaling protein activity; signal transduction; intracellular signal transduction	None	None	None
118435	1	0	Laminin B (Domain IV; Laminin EGF-like (Domains III and V	None	None	None	WBGene00221868	None
118455	1	0	catalytic activity	GO:0003824,GO:0008152	catalytic activity; metabolic process	None	None	WBGene00018269,WBGene00016849
118520	1	0	Hypothetical protein	GO:0003874,GO:0006729	6-pyruvoyltetrahydropterin synthase activity; tetrahydrobiopterin biosynthetic process	None	None	WBGene00015010
118540	1	0	Tricarboxylate carrier	GO:0006812,GO:0008324,GO:0016020,GO:0055085	cation transport; cation transmembrane transporter activity; membrane; transmembrane transport	None	WBGene00222953	None
118555	1	0	Hypothetical protein	None	None	None	None	None
118585	1	0	Hypothetical protein	GO:0005488	binding	None	None	None
118615	1	0	Spectrin repeat; Immunoglobulin I-set domain	GO:0005515	protein binding	None	None	None
118645	1	0	Hypothetical protein	GO:0005515	protein binding	None	None	None
118650	1	0	catalytic activity	GO:0003824,GO:0006633,GO:0008152,GO:0016747	catalytic activity; fatty acid biosynthetic process; metabolic process; transferase activity, transferring acyl groups other than amino-acyl groups	None	None	WBGene00008667
118690	1	0	Animal haem peroxidase	GO:0004601,GO:0006979,GO:0020037,GO:0055114	peroxidase activity; response to oxidative stress; heme binding; oxidation-reduction process	None	None	None
118700	1	0	protein binding	GO:0005515,GO:0006886	protein binding; intracellular protein transport	None	None	WBGene00044794,WBGene00013345
118730	1	0	Hypothetical protein	None	None	None	WBGene00235053	None
118855	1	0	cysteine-type endopeptidase activity; calcium-dependent cysteine-type endopeptidase activity; protein binding	GO:0004198,GO:0005515,GO:0005622,GO:0006508	calcium-dependent cysteine-type endopeptidase activity; protein binding; intracellular; proteolysis	None	None	WBGene00006606
118860	1	0	RyR and IP3R Homology associated; RIH domain; Ion transport protein	GO:0005216,GO:0005220,GO:0005262,GO:0005783,GO:0006811,GO:0006816,GO:0016020,GO:0055085,GO:0070588	ion channel activity; inositol 1,4,5-trisphosphate-sensitive calcium-release channel activity; calcium channel activity; endoplasmic reticulum; ion transport; calcium ion transport; membrane; transmembrane transport; calcium ion transmembrane transport	None	None	None
118875	1	0	Hypothetical protein	GO:0005216,GO:0006811,GO:0016021	ion channel activity; ion transport; integral component of membrane	None	WBGene00234359	None
118885	1	0	aminoacyl-tRNA ligase activity; nucleotide binding; ATP binding; aspartate-tRNA ligase activity; nucleic acid binding	GO:0000166,GO:0003676,GO:0004812,GO:0004815,GO:0005524,GO:0005737,GO:0006418,GO:0006422,GO:0008146	nucleotide binding; nucleic acid binding; aminoacyl-tRNA ligase activity; aspartate-tRNA ligase activity; ATP binding; cytoplasm; tRNA aminoacylation for protein translation; aspartyl-tRNA aminoacylation; sulfotransferase activity	None	None	WBGene00001094
118970	1	0	Metallo-beta-lactamase superfamily	GO:0016787	hydrolase activity	None	None	None
119040	1	0	Hypothetical protein	None	None	None	None	None
119050	1	0	Ion channel	None	None	None	None	None
119055	1	0	sequence-specific DNA binding; protein heterodimerization activity	GO:0003712,GO:0005622,GO:0006357,GO:0043565,GO:0046982	transcription cofactor activity; intracellular; regulation of transcription from RNA polymerase II promoter; sequence-specific DNA binding; protein heterodimerization activity	None	None	WBGene00001092
119110	1	0	Hypothetical protein	None	None	None	None	None
119140	1	0	XRN 5'-3' exonuclease N-terminus	GO:0003676,GO:0004527,GO:0005622	nucleic acid binding; exonuclease activity; intracellular	None	None	None
119230	1	0	Hypothetical protein	None	None	None	None	None
119285	1	0	Abscisic acid G-protein coupled receptor	None	None	None	None	None
119335	1	0	Hypothetical protein	GO:0016020	membrane	None	None	WBGene00004015
119340	1	0	CAP-Gly domain	None	None	None	WBGene00231668,WBGene00232472	None
119401	1	0	Fragile site-associated protein C-terminus	None	None	None	None	WBGene00003060
119481	1	0	Thiamine pyrophosphate enzyme, N-terminal TPP binding domain	GO:0000287,GO:0003824,GO:0030976	magnesium ion binding; catalytic activity; thiamine pyrophosphate binding	None	None	None
119585	1	0	Hypothetical protein	None	None	None	None	None
119601	1	0	Hypothetical protein	None	None	None	None	None
119693	1	0	protein binding	GO:0005515	protein binding	None	None	WBGene00017435
119757	1	0	Fibronectin type III domain	GO:0005515	protein binding	None	None	None
119801	1	0	Biotin carboxylase C-terminal domain; Carbamoyl-phosphate synthase L chain, N-terminal domain	GO:0003824,GO:0003989,GO:0004075,GO:0005524,GO:0006633,GO:0008152,GO:0016874,GO:0046872	catalytic activity; acetyl-CoA carboxylase activity; biotin carboxylase activity; ATP binding; fatty acid biosynthetic process; metabolic process; ligase activity; metal ion binding	None	None	None
119829	1	0	Immunoglobulin domain; Immunoglobulin I-set domain	GO:0005515	protein binding	None	None	None
119937	1	0	Hypothetical protein	None	None	None	None	None
119941	1	0	Bromodomain	GO:0005515	protein binding	None	None	None
120025	1	0	Hypothetical protein	None	None	None	None	WBGene00011522
120105	1	0	Hypothetical protein	None	None	None	None	None
120197	1	0	Hypothetical protein	None	None	None	None	None
120217	1	0	Repeat in ubiquitin-activating (UBA protein; ThiF family	GO:0003824,GO:0005524,GO:0006464,GO:0008641	catalytic activity; ATP binding; cellular protein modification process; small protein activating enzyme activity	None	None	None
120605	1	0	AARP2CN (NUC121 domain	GO:0005634,GO:0042254	nucleus; ribosome biogenesis	None	None	None
120653	1	0	Hypothetical protein	None	None	None	None	None
120669	1	0	Glycosyl hydrolases family 38 C-terminal domain	GO:0003824,GO:0005975,GO:0006013,GO:0015923,GO:0030246	catalytic activity; carbohydrate metabolic process; mannose metabolic process; mannosidase activity; carbohydrate binding	None	WBGene00220314	None
120681	1	0	Zona pellucida-like domain	None	None	None	None	None
120689	1	0	guanylate kinase activity; protein binding	GO:0005515	protein binding	None	None	WBGene00020190
120825	1	0	LIM domain	GO:0008270	zinc ion binding	None	None	None
120849	1	0	Hypothetical protein	None	None	None	None	None
120877	1	0	Fork head domain	GO:0003700,GO:0006355,GO:0043565	sequence-specific DNA binding transcription factor activity; regulation of transcription, DNA-templated; sequence-specific DNA binding	None	WBGene00228511	None
120913	1	0	Hypothetical protein	None	None	None	None	None
120961	1	0	endopeptidase activity; threonine-type endopeptidase activity	GO:0004175,GO:0004298,GO:0005839,GO:0006511,GO:0019773,GO:0051603	endopeptidase activity; threonine-type endopeptidase activity; proteasome core complex; ubiquitin-dependent protein catabolic process; proteasome core complex, alpha-subunit complex; proteolysis involved in cellular protein catabolic process	None	None	WBGene00003924
120989	1	0	IPT/TIG domain; Exocyst complex component Sec5	GO:0005515	protein binding	None	None	None
121013	1	0	Hypothetical protein	None	None	None	None	None
121061	1	0	Molybdopterin guanine dinucleotide synthesis protein B	None	None	None	None	None
121069	1	0	Type III restriction enzyme, res subunit	GO:0003677,GO:0005524,GO:0016787	DNA binding; ATP binding; hydrolase activity	None	WBGene00232404	None
121089	1	0	Hypothetical protein	None	None	None	None	None
121181	1	0	Hypothetical protein	None	None	None	None	None
121233	1	0	ABC transporter; ABC-2 family transporter protein	GO:0000166,GO:0005524,GO:0016887,GO:0017111	nucleotide binding; ATP binding; ATPase activity; nucleoside-triphosphatase activity	None	None	None
121289	1	0	Hypothetical protein	None	None	None	WBGene00220415	None
121309	1	0	Chaperone of endosialidase; Myelin gene regulatory factor -C-terminal domain 1	GO:0003677,GO:0003700,GO:0005515,GO:0006355	DNA binding; sequence-specific DNA binding transcription factor activity; protein binding; regulation of transcription, DNA-templated	None	None	None
121329	1	0	Hypothetical protein	None	None	None	None	None
121401	1	0	RNA pol II promoter Fmp27 protein domain	None	None	None	None	None
121429	1	0	RNA recognition motif. (a.k.a. RRM, RBD, or RNP domain	GO:0000166,GO:0003676	nucleotide binding; nucleic acid binding	None	None	None
121437	1	0	Hypothetical protein	None	None	None	None	WBGene00010867
121621	1	0	PLAC (protease and lacunin domain; Kunitz/Bovine pancreatic trypsin inhibitor domain	GO:0004867,GO:0005515,GO:0008233	serine-type endopeptidase inhibitor activity; protein binding; peptidase activity	None	None	None
121745	1	0	Actin	None	None	None	None	None
121757	1	0	Protein kinase domain	GO:0004672,GO:0004674,GO:0005524,GO:0006468,GO:0016772	protein kinase activity; protein serine/threonine kinase activity; ATP binding; protein phosphorylation; transferase activity, transferring phosphorus-containing groups	None	None	None
121761	1	0	Hypothetical protein	None	None	None	None	None
121805	1	0	Thioesterase-like superfamily	GO:0006637,GO:0047617	acyl-CoA metabolic process; acyl-CoA hydrolase activity	None	None	None
121885	1	0	pyridoxal phosphate binding; catalytic activity	GO:0003824,GO:0030170	catalytic activity; pyridoxal phosphate binding	None	None	WBGene00022856
121901	1	0	Hypothetical protein	None	None	None	None	None
121913	1	0	RimK-like ATP-grasp domain	GO:0003993	acid phosphatase activity	None	None	None
121945	1	0	Hypothetical protein	None	None	None	None	None
122149	1	0	Alternative splicing regulator	None	None	None	None	WBGene00009200
122185	1	0	MYND finger; Metallopeptidase family M24	GO:0004177,GO:0006508,GO:0008235,GO:0009987	aminopeptidase activity; proteolysis; metalloexopeptidase activity; cellular process	None	None	None
122309	1	0	Hypothetical protein	None	None	None	None	None
122341	1	0	Hypothetical protein	None	None	None	None	None
122349	1	0	Hypothetical protein	None	None	None	None	WBGene00011507
122493	1	0	Hypothetical protein	None	None	None	None	None
122649	1	0	Hypothetical protein	None	None	None	None	None
122717	1	0	Hypothetical protein	None	None	None	None	None
122797	1	0	Hypothetical protein	None	None	None	WBGene00228086	None
122877	1	0	Transmembrane amino acid transporter protein	None	None	None	None	None
122925	1	0	glutamate-tRNA ligase activity; aminoacyl-tRNA ligase activity; ATP binding; nucleotide binding; ligase activity, forming aminoacyl-tRNA and related compounds	GO:0000166,GO:0004812,GO:0005524,GO:0005737,GO:0006418,GO:0016876,GO:0043039	nucleotide binding; aminoacyl-tRNA ligase activity; ATP binding; cytoplasm; tRNA aminoacylation for protein translation; ligase activity, forming aminoacyl-tRNA and related compounds; tRNA aminoacylation	None	None	WBGene00001337
122989	1	0	2-oxoglutarate aminotransferase activity (in family	GO:0003824,GO:0009058,GO:0030170	catalytic activity; biosynthetic process; pyridoxal phosphate binding	None	None	WBGene00009628
123101	1	0	oxidoreductase activity, acting on the CH-CH group of donors; acyl-CoA dehydrogenase activity; flavin adenine dinucleotide binding; acyl-CoA oxidase activity	GO:0003995,GO:0003997,GO:0005777,GO:0006631,GO:0006635,GO:0008152,GO:0016627,GO:0050660,GO:0055114	acyl-CoA dehydrogenase activity; acyl-CoA oxidase activity; peroxisome; fatty acid metabolic process; fatty acid beta-oxidation; metabolic process; oxidoreductase activity, acting on the CH-CH group of donors; flavin adenine dinucleotide binding; oxidation-reduction process	None	None	WBGene00010336
123125	1	0	Immunoglobulin I-set domain	GO:0005515	protein binding	None	None	None
123221	1	0	tRNA synthetases class II core domain (F	GO:0000049,GO:0000166,GO:0004812,GO:0004826,GO:0005524,GO:0005737,GO:0006418,GO:0006432,GO:0043039	tRNA binding; nucleotide binding; aminoacyl-tRNA ligase activity; phenylalanine-tRNA ligase activity; ATP binding; cytoplasm; tRNA aminoacylation for protein translation; phenylalanyl-tRNA aminoacylation; tRNA aminoacylation	None	None	None
123229	1	0	Hypothetical protein	None	None	None	WBGene00234357	None
123337	1	0	Symplekin tight junction protein C terminal	GO:0005488	binding	None	None	None
123357	1	0	Hypothetical protein	None	None	None	None	None
123537	1	0	FERM central domain; PH domain	GO:0005515,GO:0005543	protein binding; phospholipid binding	None	None	None
123545	1	0	Cofilin/tropomyosin-type actin-binding protein	GO:0003779,GO:0005622,GO:0015629,GO:0030042	actin binding; intracellular; actin cytoskeleton; actin filament depolymerization	None	None	None
123569	1	0	Protein kinase domain; CNH domain	GO:0004672,GO:0004674,GO:0005083,GO:0005524,GO:0006468,GO:0016772	protein kinase activity; protein serine/threonine kinase activity; small GTPase regulator activity; ATP binding; protein phosphorylation; transferase activity, transferring phosphorus-containing groups	None	None	None
123665	1	0	Hypothetical protein	None	None	None	None	None
123693	1	0	Hypothetical protein	None	None	None	None	None
123701	1	0	Hypothetical protein	None	None	None	None	None
123769	1	0	Hypothetical protein	None	None	None	WBGene00223143	None
123777	1	0	short chain dehydrogenase; Enoyl-(Acyl carrier protein reductase	GO:0008152,GO:0016491	metabolic process; oxidoreductase activity	None	None	None
123817	1	0	Hypothetical protein	None	None	None	None	None
123893	1	0	Hypothetical protein	None	None	None	None	None
123921	1	0	Hypothetical protein	None	None	None	None	None
123925	1	0	Hypothetical protein	None	None	None	WBGene00220413	None
123973	1	0	Sulfate transporter family; Sulfate transporter N-terminal domain with GLY motif	GO:0008272,GO:0015116,GO:0016021	sulfate transport; sulfate transmembrane transporter activity; integral component of membrane	None	None	None
123997	1	0	Hypothetical protein	None	None	None	None	WBGene00007787
124089	1	0	Choline/Carnitine o-acyltransferase	GO:0016746	transferase activity, transferring acyl groups	None	None	None
124141	1	0	Hypothetical protein	None	None	None	None	None
124201	1	0	Hypothetical protein	None	None	None	None	None
124237	1	0	Hypothetical protein	None	None	None	WBGene00229962	None
124281	1	0	Hypothetical protein	None	None	None	None	None
124293	1	0	tRNA synthetases class I (I, L, M and V	GO:0000166,GO:0002161,GO:0004812,GO:0004822,GO:0005524,GO:0005737,GO:0006418,GO:0006428	nucleotide binding; aminoacyl-tRNA editing activity; aminoacyl-tRNA ligase activity; isoleucine-tRNA ligase activity; ATP binding; cytoplasm; tRNA aminoacylation for protein translation; isoleucyl-tRNA aminoacylation	None	None	None
124381	1	0	Ribosomal protein L3	GO:0003735,GO:0005622,GO:0005840,GO:0006412	structural constituent of ribosome; intracellular; ribosome; translation	None	None	None
124385	1	0	nucleic acid binding	GO:0003676,GO:0046872	nucleic acid binding; metal ion binding	None	None	WBGene00009743
124445	1	0	Hypothetical protein	None	None	None	None	None
124477	1	0	Hypothetical protein	None	None	None	WBGene00221287	None
124485	1	0	cAMP-regulated phosphoprotein/endosulfine conserved region	None	None	None	None	WBGene00010730
124537	1	0	von Willebrand factor type A domain	None	None	None	None	None
124629	1	0	zinc ion binding; metalloendopeptidase activity; metallopeptidase activity	None	None	None	None	WBGene00000083
124685	1	0	guanyl nucleotide binding; G-protein beta/gamma-subunit complex binding; signal transducer activity; GTPase activity; GTP binding	GO:0003924,GO:0004871,GO:0007165,GO:0007186,GO:0019001,GO:0031683	GTPase activity; signal transducer activity; signal transduction; G-protein coupled receptor signaling pathway; guanyl nucleotide binding; G-protein beta/gamma-subunit complex binding	None	None	WBGene00001669
124741	1	0	Calcium-binding EGF domain	GO:0005509,GO:0005515	calcium ion binding; protein binding	None	None	None
124793	1	0	HD domain	GO:0003824	catalytic activity	None	None	None
124917	1	0	Hypothetical protein	None	None	None	None	None
125069	1	0	Oxysterol-binding protein	None	None	None	None	None
125089	1	0	Surp module; RNA recognition motif. (a.k.a. RRM, RBD, or RNP domain	GO:0000166,GO:0003676,GO:0003723,GO:0006396	nucleotide binding; nucleic acid binding; RNA binding; RNA processing	None	None	None
125121	1	0	Hypothetical protein	None	None	None	None	None
125157	1	0	Hypothetical protein	None	None	None	None	WBGene00010873
125209	1	0	Ezrin/radixin/moesin family	GO:0005737,GO:0005856,GO:0008092,GO:0019898	cytoplasm; cytoskeleton; cytoskeletal protein binding; extrinsic component of membrane	None	None	None
125241	1	0	Hypothetical protein	None	None	None	None	None
125317	1	0	Malic enzyme, NAD binding domain	GO:0004470,GO:0006108,GO:0016491,GO:0016616,GO:0016619,GO:0046872,GO:0051287,GO:0055114	malic enzyme activity; malate metabolic process; oxidoreductase activity; oxidoreductase activity, acting on the CH-OH group of donors, NAD or NADP as acceptor;; metal ion binding; NAD binding; oxidation-reduction process	None	None	None
125325	1	0	Spectrin repeat	GO:0005515	protein binding	None	None	None
125329	1	0	Carboxylesterase family	None	None	None	None	None
125377	1	0	WD domain, G-beta repeat	GO:0005515	protein binding	None	None	None
125429	1	0	WW domain; FF domain	GO:0005515	protein binding	None	None	None
125581	1	0	Immunoglobulin domain; Immunoglobulin I-set domain	GO:0005515	protein binding	None	None	None
125597	1	0	Low-density lipoprotein receptor repeat class B; Calcium-binding EGF domain	GO:0005509,GO:0005515	calcium ion binding; protein binding	None	None	None
125789	1	0	Protein kinase domain; WD domain, G-beta repeat	GO:0004672,GO:0004674,GO:0005488,GO:0005515,GO:0005524,GO:0006468,GO:0016772	protein kinase activity; protein serine/threonine kinase activity; binding; protein binding; ATP binding; protein phosphorylation; transferase activity, transferring phosphorus-containing groups	None	None	None
125949	1	0	zinc ion binding; DNA-directed RNA polymerase activity; DNA binding	GO:0003677,GO:0003899,GO:0005634,GO:0006351,GO:0008270	DNA binding; DNA-directed RNA polymerase activity; nucleus; transcription, DNA-templated; zinc ion binding	None	None	WBGene00012999
126209	1	0	Ankyrin repeat; Ankyrin repeats (3 copies	GO:0004359,GO:0005515,GO:0006541	glutaminase activity; protein binding; glutamine metabolic process	None	None	None
126365	1	0	Hypothetical protein	None	None	None	None	None
126385	1	0	Hypothetical protein	None	None	None	None	None
126645	1	0	Hypothetical protein	None	None	None	None	None
126661	1	0	Hypothetical protein	GO:0005085,GO:0007264	guanyl-nucleotide exchange factor activity; small GTPase mediated signal transduction	None	None	None
126737	1	0	Hypothetical protein	None	None	None	None	None
126769	1	0	Hypothetical protein	GO:0005509,GO:0005886,GO:0007155,GO:0007156,GO:0016020	calcium ion binding; plasma membrane; cell adhesion; homophilic cell adhesion via plasma membrane adhesion molecules; membrane	None	WBGene00228547	None
126797	1	0	Reprolysin (M12B family zinc metalloprotease	GO:0004222,GO:0006508,GO:0008237,GO:0008270	metalloendopeptidase activity; proteolysis; metallopeptidase activity; zinc ion binding	None	None	None
126821	1	0	Patched family	GO:0008158,GO:0016020	hedgehog receptor activity; membrane	None	None	None
126825	1	0	Kazal-type serine protease inhibitor domain	GO:0005515	protein binding	None	None	None
126861	1	0	Adenosine/AMP deaminase	GO:0003876,GO:0006188,GO:0009168,GO:0019239	AMP deaminase activity; IMP biosynthetic process; purine ribonucleoside monophosphate biosynthetic process; deaminase activity	None	None	None
126921	1	0	Hypothetical protein	None	None	None	None	None
127177	1	0	protein binding	GO:0005515	protein binding	None	None	WBGene00020553
127185	1	0	Hypothetical protein	None	None	None	None	None
127225	1	0	PH domain	GO:0005515,GO:0005543,GO:0005856	protein binding; phospholipid binding; cytoskeleton	None	None	None
127469	1	0	Hypothetical protein	None	None	None	None	None
127517	1	0	Immunoglobulin I-set domain	GO:0005515	protein binding	None	None	None
127529	1	0	Hypothetical protein	None	None	None	None	None
127569	1	0	RecF/RecN/SMC N terminal domain; SMC proteins Flexible Hinge Domain	GO:0005515,GO:0005524,GO:0005694,GO:0006281,GO:0006310,GO:0007062,GO:0030261,GO:0051276	protein binding; ATP binding; chromosome; DNA repair; DNA recombination; sister chromatid cohesion; chromosome condensation; chromosome organization	None	None	None
127689	1	0	Hypothetical protein	None	None	None	None	None
127757	1	0	C2H2 type zinc-finger (2 copies	GO:0046872	metal ion binding	None	None	None
127821	1	0	Hypothetical protein	None	None	None	None	None
127937	1	0	Hypothetical protein	None	None	None	None	None
127961	1	0	Hypothetical protein	None	None	None	WBGene00220362	None
127969	1	0	Hypothetical protein	None	None	None	None	None
128161	1	0	ATP-grasp domain; CoA-ligase	GO:0003824,GO:0003878,GO:0004775,GO:0005524,GO:0005737,GO:0008152,GO:0044262,GO:0046912,GO:0048037	catalytic activity; ATP citrate synthase activity; succinate-CoA ligase (ADP-forming) activity; ATP binding; cytoplasm; metabolic process; cellular carbohydrate metabolic process; transferase activity, transferring acyl groups, acyl groups converted into alkyl on transfer; cofactor binding	None	None	None
128217	1	0	LSM domain	None	None	None	None	None
128233	1	0	Hypothetical protein	None	None	None	None	None
128329	1	0	RQC domain; Di-glucose binding within endoplasmic reticulum	GO:0000166,GO:0003676,GO:0003824,GO:0004386,GO:0005524,GO:0005622,GO:0006260,GO:0006281,GO:0006310,GO:0008026,GO:0043140,GO:0044237	nucleotide binding; nucleic acid binding; catalytic activity; helicase activity; ATP binding; intracellular; DNA replication; DNA repair; DNA recombination; ATP-dependent helicase activity; ATP-dependent 3'-5' DNA helicase activity; cellular metabolic process	None	None	None
128473	1	0	chitin binding	GO:0005576,GO:0006030,GO:0008061	extracellular region; chitin metabolic process; chitin binding	None	None	WBGene00016534
128545	1	0	glutathione peroxidase activity	GO:0004602,GO:0006979,GO:0055114	glutathione peroxidase activity; response to oxidative stress; oxidation-reduction process	None	None	WBGene00022377
128597	1	0	Hypothetical protein	GO:0003993	acid phosphatase activity	None	WBGene00220999	None
128641	1	0	Hypothetical protein	GO:0005515,GO:0005543	protein binding; phospholipid binding	None	None	None
128697	1	0	Patched family	GO:0008158,GO:0016020	hedgehog receptor activity; membrane	None	None	None
128817	1	0	Hypothetical protein	None	None	None	WBGene00232849	None
128825	1	0	Lipase (class 2	GO:0016787	hydrolase activity	None	None	None
128865	1	0	DnaJ domain	GO:0005488,GO:0005515	binding; protein binding	None	None	None
128901	1	0	Hypothetical protein	None	None	None	None	None
128973	1	0	Hypothetical protein	None	None	None	None	None
129033	1	0	Hypothetical protein	None	None	None	None	None
129149	1	0	Hypothetical protein	None	None	None	None	None
129169	1	0	Hypothetical protein	None	None	None	None	None
129181	1	0	Hypothetical protein	None	None	None	None	None
129189	1	0	Hypothetical protein	None	None	None	None	None
129193	1	0	Hypothetical protein	None	None	None	None	None
129241	1	0	Astacin (Peptidase family M12A	GO:0004222,GO:0006508,GO:0008237,GO:0008270	metalloendopeptidase activity; proteolysis; metallopeptidase activity; zinc ion binding	None	None	None
129261	1	0	7 transmembrane receptor (rhodopsin family	GO:0004930,GO:0007186,GO:0016021,GO:0016500	G-protein coupled receptor activity; G-protein coupled receptor signaling pathway; integral component of membrane; protein-hormone receptor activity	None	None	None
129297	1	0	Peptidase family C78	None	None	None	None	None
129373	1	0	Hypothetical protein	None	None	None	None	None
129381	1	0	Hypothetical protein	None	None	None	None	None
129425	1	0	Hypothetical protein	None	None	None	WBGene00230276	None
129557	1	0	tRNA synthetases class I (E and Q, anti-codon binding domain	GO:0000166,GO:0004812,GO:0005524,GO:0005737,GO:0006412,GO:0006418,GO:0016876,GO:0043039	nucleotide binding; aminoacyl-tRNA ligase activity; ATP binding; cytoplasm; translation; tRNA aminoacylation for protein translation; ligase activity, forming aminoacyl-tRNA and related compounds; tRNA aminoacylation	None	WBGene00232811	None
129657	1	0	Hypothetical protein	None	None	None	WBGene00234364	None
129689	1	0	Hypothetical protein	None	None	None	None	None
129733	1	0	Hypothetical protein	None	None	None	None	None
129745	1	0	RNA dependent RNA polymerase	GO:0003968	RNA-directed RNA polymerase activity	None	None	None
129765	1	0	Hypothetical protein	None	None	None	WBGene00221659	None
129793	1	0	Collagen triple helix repeat (20 copies	None	None	None	None	None
129921	1	0	Hypothetical protein	None	None	None	None	None
129933	1	0	Calcium-binding EGF domain; CUB domain	GO:0005509,GO:0005515	calcium ion binding; protein binding	None	None	None
130057	1	0	von Willebrand factor type D domain	None	None	None	None	None
130129	1	0	Hypothetical protein	None	None	None	None	None
130249	1	0	Hypothetical protein	None	None	None	None	None
130469	1	0	Hypothetical protein	None	None	None	None	None
130485	1	0	Hypothetical protein	None	None	None	None	None
130813	1	0	Hypothetical protein	None	None	None	None	None
130841	1	0	Hypothetical protein	None	None	None	None	None
130949	1	0	Hypothetical protein	None	None	None	None	None
131037	1	0	protein binding; signal transducer activity; protein dimerization activity	GO:0004871,GO:0006355,GO:0007165	signal transducer activity; regulation of transcription, DNA-templated; signal transduction	None	None	WBGene00000521
131069	1	0	Hypothetical protein	None	None	None	None	None
131085	1	0	Hypothetical protein	None	None	None	None	None
131169	1	0	Hypothetical protein	None	None	None	None	None
131229	1	0	Carboxylesterase family	None	None	None	None	None
131345	1	0	Hypothetical protein	None	None	None	None	None
131497	1	0	Proteasome subunit	GO:0004298,GO:0005839,GO:0051603	threonine-type endopeptidase activity; proteasome core complex; proteolysis involved in cellular protein catabolic process	None	None	None
131501	1	0	Hypothetical protein	None	None	None	None	None
131565	1	0	Hypothetical protein	None	None	None	None	None
131757	1	0	Ion channel regulatory protein UNC-93	None	None	None	None	None
131765	1	0	Hypothetical protein	None	None	None	None	None
131789	1	0	Hypothetical protein	None	None	None	None	None
131793	1	0	Hypothetical protein	None	None	None	None	None
131801	1	0	Zc3h12a-like Ribonuclease NYN domain	None	None	None	None	WBGene00016260
131809	1	0	Glutathione S-transferase, N-terminal domain; Glutathione S-transferase, C-terminal domain	GO:0005515	protein binding	None	None	None
131949	1	0	sequence-specific DNA binding; sequence-specific DNA binding transcription factor activity; DNA binding	None	None	None	None	WBGene00000435
132121	1	0	Diaphanous FH3 Domain; Diaphanous GTPase-binding Domain	GO:0003779,GO:0005488,GO:0016043,GO:0017048,GO:0030036	actin binding; binding; cellular component organization; Rho GTPase binding; actin cytoskeleton organization	None	None	None
132133	1	0	WD domain, G-beta repeat	GO:0005198,GO:0005515,GO:0006886,GO:0016192,GO:0030117,GO:0030126	structural molecule activity; protein binding; intracellular protein transport; vesicle-mediated transport; membrane coat; COPI vesicle coat	None	None	None
132141	1	0	Hypothetical protein	GO:0016021	integral component of membrane	None	None	WBGene00000493
132165	1	0	WD domain, G-beta repeat; NLE (NUC135 domain	GO:0005515	protein binding	None	None	None
132193	1	0	Spectrin repeat	GO:0005509,GO:0005515,GO:0007050	calcium ion binding; protein binding; cell cycle arrest	None	None	None
132197	1	0	hedgehog receptor activity	GO:0008158,GO:0016020,GO:0016021	hedgehog receptor activity; membrane; integral component of membrane	None	None	WBGene00004237
132329	1	0	U5-snRNA binding site 2 of PrP8	GO:0000398,GO:0003676,GO:0003723,GO:0005515,GO:0005681,GO:0017070,GO:0030623	mRNA splicing, via spliceosome; nucleic acid binding; RNA binding; protein binding; spliceosomal complex; U6 snRNA binding; U5 snRNA binding	None	None	None
132337	1	0	Piwi domain	GO:0003676,GO:0005515	nucleic acid binding; protein binding	None	None	None
132345	1	0	Phosphoglucomutase/phosphomannomutase, alpha/beta/alpha domain I; Phosphoglucomutase/phosphomannomutase, alpha/beta/alpha domain II	GO:0000287,GO:0005975,GO:0016868	magnesium ion binding; carbohydrate metabolic process; intramolecular transferase activity, phosphotransferases	None	None	None
132385	1	0	Hypothetical protein	None	None	None	WBGene00221016	None
132433	1	0	Hypothetical protein	None	None	None	None	None
132509	1	0	HAT (Half-A-TPR repeat; Suppressor of forked protein (Suf	GO:0005515,GO:0005622,GO:0005634,GO:0006396,GO:0006397	protein binding; intracellular; nucleus; RNA processing; mRNA processing	None	None	None
132517	1	0	SAM domain (Sterile alpha motif	GO:0005515,GO:0007165	protein binding; signal transduction	None	None	None
132745	1	0	protein binding	GO:0000398,GO:0005515,GO:0005622,GO:0005634,GO:0006396	mRNA splicing, via spliceosome; protein binding; intracellular; nucleus; RNA processing	None	None	WBGene00013343
132777	1	0	Hypothetical protein	None	None	None	None	None
132781	1	0	Hypothetical protein	None	None	None	None	WBGene00007126
132813	1	0	Hypothetical protein	None	None	None	None	None
132901	1	0	nucleoside-triphosphatase activity; nucleotide binding; ATP binding; ATPase activity	GO:0000166,GO:0005524,GO:0016887,GO:0017111	nucleotide binding; ATP binding; ATPase activity; nucleoside-triphosphatase activity	None	None	WBGene00018982
133001	1	0	Hypothetical protein	None	None	None	None	None
133073	1	0	EGF-like domain; Human growth factor-like EGF	GO:0005509,GO:0005515	calcium ion binding; protein binding	None	None	None
133109	1	0	CUB domain	None	None	None	None	None
133125	1	0	TCP-1/cpn60 chaperonin family	GO:0005524,GO:0006457,GO:0044267,GO:0051082	ATP binding; protein folding; cellular protein metabolic process; unfolded protein binding	None	None	None
133277	1	0	Hypothetical protein	None	None	None	None	None
133365	1	0	Hypothetical protein	None	None	None	None	None
133441	1	0	Hypothetical protein	None	None	None	None	None
133489	1	0	Gamma interferon inducible lysosomal thiol reductase (GILT	None	None	None	None	WBGene00004135
133589	1	0	Exocyst complex component Sec10	GO:0005737,GO:0006887,GO:0048278	cytoplasm; exocytosis; vesicle docking	None	None	None
133601	1	0	RNA recognition motif. (a.k.a. RRM, RBD, or RNP domain	GO:0000166,GO:0003676	nucleotide binding; nucleic acid binding	None	None	None
133701	1	0	Hypothetical protein	None	None	None	None	None
133805	1	0	Lustrin, cysteine-rich repeated domain	GO:0004867	serine-type endopeptidase inhibitor activity	None	None	None
133857	1	0	Hypothetical protein	GO:0005515	protein binding	None	None	None
133981	1	0	Hypothetical protein	None	None	None	None	None
134089	1	0	Hypothetical protein	None	None	None	None	WBGene00011713
134165	1	0	Hypothetical protein	None	None	None	None	None
134169	1	0	SWIRM domain	GO:0003677,GO:0003682,GO:0005515	DNA binding; chromatin binding; protein binding	None	None	None
134245	1	0	Hypothetical protein	None	None	None	None	WBGene00021036
134369	1	0	PH domain	GO:0005515,GO:0005543	protein binding; phospholipid binding	None	None	None
134381	1	0	Kinesin protein; Kinesin motor domain	GO:0003777,GO:0005515,GO:0005524,GO:0005871,GO:0007018,GO:0008017	microtubule motor activity; protein binding; ATP binding; kinesin complex; microtubule-based movement; microtubule binding	None	None	None
134553	1	0	nucleoside-triphosphatase activity; nucleotide binding; ATP binding; hydrolase activity	GO:0000166,GO:0005524,GO:0005737,GO:0016787,GO:0017111,GO:0030163	nucleotide binding; ATP binding; cytoplasm; hydrolase activity; nucleoside-triphosphatase activity; protein catabolic process	None	None	WBGene00004503
134593	1	0	Cation efflux family	GO:0006812,GO:0008324,GO:0016021,GO:0055085	cation transport; cation transmembrane transporter activity; integral component of membrane; transmembrane transport	None	None	None
134905	1	0	SNF2 family N-terminal domain	GO:0003676,GO:0003677,GO:0004386,GO:0005524	nucleic acid binding; DNA binding; helicase activity; ATP binding	None	None	None
134985	1	0	Hypothetical protein	None	None	None	None	None
134997	1	0	Sel1 repeat; Alpha-kinase family	GO:0004674,GO:0005515,GO:0005524,GO:0006468,GO:0016772	protein serine/threonine kinase activity; protein binding; ATP binding; protein phosphorylation; transferase activity, transferring phosphorus-containing groups	None	None	None
135005	1	0	Hypothetical protein	None	None	None	None	None
135033	1	0	Hypothetical protein	None	None	None	None	None
135041	1	0	Hypothetical protein	None	None	None	None	WBGene00020294
135093	1	0	Hypothetical protein	None	None	None	None	None
135177	1	0	Low-density lipoprotein receptor domain class A	GO:0005515	protein binding	None	None	None
135181	1	0	Nucleotide-diphospho-sugar transferase	None	None	None	WBGene00233294	None
135213	1	0	Homocysteine S-methyltransferase	GO:0008898	S-adenosylmethionine-homocysteine S-methyltransferase activity	None	None	None
135225	1	0	Hypothetical protein	None	None	None	None	None
135277	1	0	WD domain, G-beta repeat	GO:0005515,GO:0055085	protein binding; transmembrane transport	None	None	None

## Sheet: GOEnrich_Losses_Ovolvulus
Enriched GO terms of all gene families that have 2 or more gene loss events in Onchocerca volvulus
Biological Process						Molecular Function						Cellular Composition
id	term	ann	sig	exp	p	id	term	ann	sig	exp	p	id	term	ann	sig	exp	p
GO:0051258	protein polymerization	181	49	7.57	2.6e-27	GO:0004656	procollagen-proline 4-dioxygenase activi...	43	43	1.83	< 1e-30	GO:0005874	microtubule	172	59	8.42	< 1e-30
GO:0006032	chitin catabolic process	41	25	1.71	3.8e-25	GO:0016702	oxidoreductase activity, acting on singl...	77	43	3.28	< 1e-30	GO:0000786	nucleosome	171	47	8.37	3.5e-23
GO:0006334	nucleosome assembly	188	47	7.86	1.3e-24	GO:0005200	structural constituent of cytoskeleton	136	49	5.79	< 1e-30	GO:0032797	SMN complex	8	8	0.39	2.7e-11
GO:0005991	trehalose metabolic process	108	48	4.52	3.2e-24	GO:0003724	RNA helicase activity	22	21	0.94	2.8e-28	GO:0005813	centrosome	11	9	0.54	6.5e-11
GO:0031532	actin cytoskeleton reorganization	16	15	0.67	1.3e-20	GO:0031418	L-ascorbic acid binding	57	31	2.43	9e-28	GO:0016021	integral to membrane	4771	304	233.64	8.2e-08
GO:0000302	response to reactive oxygen species	14	14	0.59	2.2e-20	GO:0004568	chitinase activity	41	25	1.75	2.2e-24	GO:0043186	P granule	23	9	1.13	5.7e-07
GO:0042759	long-chain fatty acid biosynthetic proce...	12	12	0.5	1.4e-17	GO:0004555	alpha,alpha-trehalase activity	87	33	3.71	4.2e-23	GO:0005783	endoplasmic reticulum	411	43	20.13	1.4e-06
GO:0005992	trehalose biosynthetic process	21	15	0.88	3.7e-17	GO:0022857	transmembrane transporter activity	2737	167	116.58	4.2e-22	GO:0005576	extracellular region	735	70	35.99	3.6e-06
GO:0007017	microtubule-based process	449	59	18.78	6.9e-16	GO:0004768	stearoyl-CoA 9-desaturase activity	12	12	0.51	3.2e-17	GO:0005777	peroxisome	71	14	3.48	6.4e-06
GO:0034755	iron ion transmembrane transport	10	10	0.42	9.1e-15	GO:0005506	iron ion binding	604	56	25.73	1.1e-16	GO:0016459	myosin complex	199	25	9.75	1e-05
GO:0018142	protein-DNA covalent cross-linking	10	10	0.42	9.1e-15	GO:0008061	chitin binding	109	30	4.64	1.2e-16	GO:0000784	nuclear chromosome, telomeric region	5	3	0.24	0.001
GO:0009792	embryo development ending in birth or eg...	408	52	17.07	1.3e-13	GO:0046982	protein heterodimerization activity	302	47	12.86	1.4e-14	GO:0031461	cullin-RING ubiquitin ligase complex	96	12	4.7	0.0021
GO:0006421	asparaginyl-tRNA aminoacylation	27	14	1.13	2.7e-13	GO:0042624	ATPase activity, uncoupled	10	10	0.43	1.8e-14	GO:0005615	extracellular space	272	24	13.32	0.0031
GO:0019915	lipid storage	88	21	3.68	2.4e-11	GO:0005381	iron ion transmembrane transporter activ...	10	10	0.43	1.8e-14	GO:0031012	extracellular matrix	152	16	7.44	0.0067
GO:0006278	RNA-dependent DNA replication	56	17	2.34	2.9e-11	GO:0004652	polynucleotide adenylyltransferase activ...	11	10	0.47	1.9e-13
GO:0018991	oviposition	25	12	1.05	4.5e-11	GO:0004816	asparagine-tRNA ligase activity	27	14	1.15	6.8e-13
GO:0000723	telomere maintenance	54	16	2.26	1.7e-10	GO:0004222	metalloendopeptidase activity	475	57	20.23	2.1e-12
GO:0009880	embryonic pattern specification	16	9	0.67	2.1e-09	GO:0003847	1-alkyl-2-acetylglycerophosphocholine es...	12	9	0.51	8.4e-11
GO:0040018	positive regulation of multicellular org...	35	12	1.46	5e-09	GO:0003964	RNA-directed DNA polymerase activity	56	17	2.39	8.6e-11
GO:0008340	determination of adult lifespan	119	21	4.98	8.6e-09	GO:0004609	phosphatidylserine decarboxylase activit...	9	8	0.38	8.8e-11
GO:0006812	cation transport	1329	82	55.59	1.4e-08	GO:0004867	serine-type endopeptidase inhibitor acti...	188	31	8.01	9.4e-11
GO:0006434	seryl-tRNA aminoacylation	20	9	0.84	2.6e-08	GO:0017061	S-methyl-5-thioadenosine phosphorylase a...	7	7	0.3	2.4e-10
GO:0055085	transmembrane transport	1958	115	81.9	2.8e-08	GO:0046872	metal ion binding	7149	387	304.52	3.7e-10
GO:0006898	receptor-mediated endocytosis	66	15	2.76	3.4e-08	GO:0004828	serine-tRNA ligase activity	20	9	0.85	4.7e-08
GO:0006188	IMP biosynthetic process	19	11	0.79	4.2e-08	GO:0003876	AMP deaminase activity	11	7	0.47	6.9e-08
GO:0001708	cell fate specification	22	9	0.92	7.2e-08	GO:0022891	substrate-specific transmembrane transpo...	2405	119	102.44	7.2e-08
GO:0001556	oocyte maturation	22	9	0.92	7.2e-08	GO:0004965	G-protein coupled GABA receptor activity	21	9	0.89	8e-08
GO:0006184	GTP catabolic process	845	65	35.34	3e-07	GO:0005272	sodium channel activity	80	16	3.41	2.1e-07
GO:0007188	adenylate cyclase-modulating G-protein c...	41	11	1.71	3.8e-07	GO:0005003	ephrin receptor activity	13	7	0.55	3.3e-07
GO:0006013	mannose metabolic process	44	11	1.84	8.2e-07	GO:0003924	GTPase activity	905	71	38.55	6e-07
GO:0006260	DNA replication	432	53	18.07	8.5e-07	GO:0042302	structural constituent of cuticle	322	34	13.72	1.1e-06
GO:0043631	RNA polyadenylation	36	10	1.51	9e-07	GO:0031683	G-protein beta/gamma-subunit complex bin...	102	17	4.34	1.3e-06
GO:0015074	DNA integration	74	14	3.1	1.1e-06	GO:0004559	alpha-mannosidase activity	92	16	3.92	1.5e-06
GO:0016266	O-glycan processing	11	6	0.46	1.5e-06	GO:0016263	glycoprotein-N-acetylgalactosamine 3-bet...	11	6	0.47	2.2e-06
GO:0016075	rRNA catabolic process	7	5	0.29	1.9e-06	GO:0016888	endodeoxyribonuclease activity, producin...	37	10	1.58	2.2e-06
GO:0006030	chitin metabolic process	135	40	5.65	3.3e-06	GO:0031625	ubiquitin protein ligase binding	55	12	2.34	2.6e-06
GO:0065007	biological regulation	6865	198	287.14	1.6e-05	GO:0005525	GTP binding	1213	86	51.67	2.7e-06
GO:0006631	fatty acid metabolic process	142	21	5.94	3e-05	GO:0004641	phosphoribosylformylglycinamidine cyclo-...	4	4	0.17	3.2e-06
GO:0048610	cellular process involved in reproductio...	68	18	2.84	3e-05	GO:0003887	DNA-directed DNA polymerase activity	114	17	4.86	6.4e-06
GO:0006189	'de novo' IMP biosynthetic process	8	4	0.33	0.00015	GO:0005249	voltage-gated potassium channel activity	164	21	6.99	6.6e-06
GO:0006979	response to oxidative stress	158	30	6.61	0.00017	GO:0005488	binding	30473	1295	1298.02	1.1e-05
GO:0006814	sodium ion transport	148	16	6.19	0.00027	GO:0004645	phosphorylase activity	20	7	0.85	1.2e-05
GO:0000042	protein targeting to Golgi	30	6	1.25	0.001	GO:0005542	folic acid binding	49	10	2.09	3.3e-05
GO:0040035	hermaphrodite genitalia development	67	9	2.8	0.00126	GO:0008518	reduced folate carrier activity	49	10	2.09	3.3e-05
GO:0016042	lipid catabolic process	67	9	2.8	0.00126	GO:0005507	copper ion binding	61	11	2.6	4.5e-05
GO:0055114	oxidation-reduction process	1852	98	77.46	0.00212	GO:0032549	ribonucleoside binding	42	9	1.79	5.4e-05
GO:0006535	cysteine biosynthetic process from serin...	8	3	0.33	0.00298	GO:0004637	phosphoribosylamine-glycine ligase activ...	3	3	0.13	7.6e-05
GO:0007169	transmembrane receptor protein tyrosine ...	50	7	2.09	0.00338	GO:0016619	malate dehydrogenase (oxaloacetate-decar...	36	8	1.53	0.00011
GO:0007156	homophilic cell adhesion	142	13	5.94	0.00429	GO:0004806	triglyceride lipase activity	28	7	1.19	0.00013
GO:0019343	cysteine biosynthetic process via cystat...	3	2	0.13	0.00457	GO:0003678	DNA helicase activity	186	15	7.92	0.00017

## Sheet: GOEnrich_Duplications_Ovolvulus
Enriched GO terms of all gene families that have 2 or more gene duplication events in Onchocerca volvulus
Biological Process						Molecular Function						Cellular Composition
id	term	ann	sig	exp	p	id	term	ann	sig	exp	p	id	term	ann	sig	exp	p
GO:0007017	microtubule-based process	449	121	51.49	5.6e-22	GO:0004656	procollagen-proline 4-dioxygenase activi...	43	43	5.41	< 1e-30	GO:0005874	microtubule	172	84	21.76	< 1e-30
GO:0051258	protein polymerization	181	66	20.76	4.5e-19	GO:0005200	structural constituent of cytoskeleton	136	76	17.12	< 1e-30	GO:0016021	integral to membrane	4771	791	603.46	1.4e-21
GO:0006813	potassium ion transport	384	91	44.03	6.8e-19	GO:0008158	hedgehog receptor activity	258	101	32.48	3.3e-27	GO:0016459	myosin complex	199	73	25.17	2e-18
GO:0007156	homophilic cell adhesion	142	56	16.28	3.2e-18	GO:0005515	protein binding	12993	1937	1635.47	5.4e-23	GO:0000786	nucleosome	171	60	21.63	2.2e-14
GO:0006979	response to oxidative stress	158	58	18.12	4.3e-17	GO:0016702	oxidoreductase activity, acting on singl...	77	44	9.69	4e-22	GO:0032389	MutLalpha complex	10	9	1.26	6.8e-08
GO:0055085	transmembrane transport	1958	312	224.53	2.4e-15	GO:0004601	peroxidase activity	146	58	18.38	1.4e-20	GO:0032777	Piccolo NuA4 histone acetyltransferase c...	10	9	1.26	6.8e-08
GO:0006334	nucleosome assembly	188	60	21.56	2.1e-14	GO:0008061	chitin binding	109	53	13.72	4.9e-20	GO:0005576	extracellular region	735	155	92.97	6.8e-08
GO:0006032	chitin catabolic process	41	25	4.7	2.7e-14	GO:0019992	diacylglycerol binding	32	26	4.03	1.6e-18	GO:0005783	endoplasmic reticulum	411	75	51.99	2.9e-07
GO:0006003	fructose 2,6-bisphosphate metabolic proc...	14	14	1.61	4.8e-14	GO:0031418	L-ascorbic acid binding	57	35	7.17	5.7e-18	GO:0045239	tricarboxylic acid cycle enzyme complex	7	7	0.89	4.9e-07
GO:0031532	actin cytoskeleton reorganization	16	15	1.83	7.7e-14	GO:0003774	motor activity	367	98	46.2	1.3e-17	GO:0005886	plasma membrane	527	101	66.66	5e-07
GO:0005992	trehalose biosynthetic process	21	17	2.41	2.6e-13	GO:0032549	ribonucleoside binding	42	27	5.29	6.7e-15	GO:0008076	voltage-gated potassium channel complex	117	35	14.8	5.1e-07
GO:0006030	chitin metabolic process	135	63	15.48	2.6e-13	GO:0004568	chitinase activity	41	25	5.16	3.9e-13	GO:0005604	basement membrane	17	11	2.15	7.1e-07
GO:0015914	phospholipid transport	39	23	4.47	8.1e-13	GO:0005249	voltage-gated potassium channel activity	164	61	20.64	6.3e-13	GO:0016020	membrane	8826	1309	1116.36	7.4e-07
GO:0006812	cation transport	1329	244	152.4	1e-11	GO:0046872	metal ion binding	7149	1050	899.87	5.8e-12	GO:0005639	integral to nuclear inner membrane	7	6	0.89	2.4e-05
GO:0007268	synaptic transmission	57	26	6.54	6.6e-11	GO:0004012	phospholipid-translocating ATPase activi...	39	23	4.91	9.2e-12	GO:0000784	nuclear chromosome, telomeric region	5	5	0.63	3.1e-05
GO:0005978	glycogen biosynthetic process	63	27	7.22	1.7e-10	GO:0008609	alkylglycerone-phosphate synthase activi...	11	11	1.38	1.2e-10	GO:0016324	apical plasma membrane	9	6	1.14	0.00023
GO:0006000	fructose metabolic process	10	10	1.15	3.1e-10	GO:0004563	beta-N-acetylhexosaminidase activity	13	12	1.64	1.8e-10	GO:0005578	proteinaceous extracellular matrix	93	32	11.76	0.0003
GO:0007155	cell adhesion	353	111	40.48	1e-09	GO:0022857	transmembrane transporter activity	2737	483	344.52	5.9e-10	GO:0030126	COPI vesicle coat	33	11	4.17	0.00163
GO:0035556	intracellular signal transduction	1730	219	198.38	1.2e-09	GO:0005272	sodium channel activity	80	32	10.07	6.4e-10	GO:0031012	extracellular matrix	152	48	19.23	0.00179
GO:0045987	positive regulation of smooth muscle con...	9	9	1.03	2.8e-09	GO:0003873	6-phosphofructo-2-kinase activity	10	10	1.26	9.9e-10	GO:0005777	peroxisome	71	15	8.98	0.00449
GO:0032508	DNA duplex unwinding	11	10	1.26	3.1e-09	GO:0005509	calcium ion binding	1287	236	162	1.3e-09	GO:0005882	intermediate filament	53	14	6.7	0.00475
GO:0043631	RNA polyadenylation	36	11	4.13	3.1e-09	GO:0060072	large conductance calcium-activated pota...	15	12	1.89	4.9e-09	GO:0000775	chromosome, centromeric region	24	8	3.04	0.00696
GO:0006184	GTP catabolic process	845	145	96.9	4e-09	GO:0004652	polynucleotide adenylyltransferase activ...	11	10	1.38	9.6e-09	GO:0005942	phosphatidylinositol 3-kinase complex	20	7	2.53	0.00851
GO:0033567	DNA replication, Okazaki fragment proces...	10	9	1.15	2.5e-08	GO:0019829	cation-transporting ATPase activity	213	50	26.81	9.9e-09	GO:0005846	nuclear cap binding complex	25	8	3.16	0.00912
GO:0000723	telomere maintenance	54	22	6.19	2.5e-08	GO:0004359	glutaminase activity	21	14	2.64	1.2e-08
GO:0006541	glutamine metabolic process	31	18	3.55	3.1e-08	GO:0008518	reduced folate carrier activity	49	22	6.17	2.4e-08
GO:0048208	COPII vesicle coating	9	8	1.03	2e-07	GO:0005542	folic acid binding	49	22	6.17	2.4e-08
GO:0042147	retrograde transport, endosome to Golgi	9	8	1.03	2e-07	GO:0042626	ATPase activity, coupled to transmembran...	355	92	44.69	5.7e-08
GO:0006874	cellular calcium ion homeostasis	7	7	0.8	2.2e-07	GO:0004435	phosphatidylinositol phospholipase C act...	76	28	9.57	6.1e-08
GO:0006106	fumarate metabolic process	7	7	0.8	2.2e-07	GO:0008113	peptide-methionine-(S)-S-oxide reductase...	8	8	1.01	6.2e-08
GO:0046938	phytochelatin biosynthetic process	7	7	0.8	2.2e-07	GO:0004135	amylo-alpha-1,6-glucosidase activity	23	14	2.9	6.5e-08
GO:0009190	cyclic nucleotide biosynthetic process	99	29	11.35	7.9e-07	GO:0043142	single-stranded DNA-dependent ATPase act...	10	9	1.26	7e-08
GO:0070588	calcium ion transmembrane transport	111	31	12.73	1.1e-06	GO:0003876	AMP deaminase activity	11	9	1.38	3.4e-07
GO:0008063	Toll signaling pathway	20	11	2.29	2.2e-06	GO:0004333	fumarate hydratase activity	7	7	0.88	5e-07
GO:0006013	mannose metabolic process	44	17	5.05	2.3e-06	GO:0005219	ryanodine-sensitive calcium-release chan...	7	7	0.88	5e-07
GO:0010171	body morphogenesis	122	32	13.99	3.2e-06	GO:0016756	glutathione gamma-glutamylcysteinyltrans...	7	7	0.88	5e-07
GO:0005975	carbohydrate metabolic process	1358	233	155.73	6.7e-06	GO:0035299	inositol pentakisphosphate 2-kinase acti...	9	8	1.13	5e-07
GO:0006606	protein import into nucleus	22	11	2.52	7.5e-06	GO:0004077	biotin-[acetyl-CoA-carboxylase] ligase a...	9	8	1.13	5e-07
GO:0007267	cell-cell signaling	67	33	7.68	1.9e-05	GO:0005216	ion channel activity	1186	217	149.29	9.1e-07
GO:0006278	RNA-dependent DNA replication	56	18	6.42	2.4e-05	GO:0005506	iron ion binding	604	107	76.03	1.1e-06
GO:0006428	isoleucyl-tRNA aminoacylation	17	9	1.95	2.9e-05	GO:0031177	phosphopantetheine binding	18	11	2.27	1.7e-06
GO:0006629	lipid metabolic process	985	99	112.95	4e-05	GO:0004809	tRNA (guanine-N2-)-methyltransferase act...	10	8	1.26	2.2e-06
GO:0000079	regulation of cyclin-dependent protein k...	96	25	11.01	4.1e-05	GO:0004326	tetrahydrofolylpolyglutamate synthase ac...	10	8	1.26	2.2e-06
GO:0000087	M phase of mitotic cell cycle	112	13	12.84	4.9e-05	GO:0046982	protein heterodimerization activity	302	67	38.01	2.3e-06
GO:0006188	IMP biosynthetic process	19	9	2.18	8.9e-05	GO:0004869	cysteine-type endopeptidase inhibitor ac...	40	17	5.03	2.4e-06
GO:0007517	muscle organ development	6	5	0.69	9.6e-05	GO:0004867	serine-type endopeptidase inhibitor acti...	188	47	23.66	2.5e-06
GO:0055114	oxidation-reduction process	1852	257	212.37	0.0001	GO:0044212	transcription regulatory region DNA bind...	85	12	10.7	3.6e-06
GO:0051764	actin crosslink formation	9	6	1.03	0.00012	GO:0016887	ATPase activity	1142	247	143.75	3.8e-06
GO:0051017	actin filament bundle assembly	9	6	1.03	0.00012	GO:0004373	glycogen (starch) synthase activity	26	13	3.27	4.1e-06
GO:0009396	folic acid-containing compound biosynthe...	24	10	2.75	0.00014	GO:0005488	binding	30473	4078	3835.74	1.3e-05

## Sheet: Clade_spec_Onchocerca
Gene families that are specific to the clade Onchocerca, containing the species Onchocerca volvulus and Onchocerca ochengi
Gene family ID	Clade-specific genes	Gene-loss events	Gene-duplication events	Product description of gene family	GO terms for gene family	Go term descriptions for gene family	Onchocerca volvulus genes	Brugia malayi genes	Caenorhabditis elegans genes
12250	WBGene00242767,OOCN_0001275801,OOCN_0000234601,OOCN_0000901101,WBGene00240380,OOCN_0000756801,OOCN_0000749201,OOCN_0001191601,OOCN_0001079401,OOCN_0000599901,OOCN_0001062301,OOCN_0000890601,OOCN_0000922101,OOCN_0000749701,OOCN_0000420701,OOCN_0000343301	0	4	PIF1-like helicase	GO:0000723,GO:0003678,GO:0006281	telomere maintenance; DNA helicase activity; DNA repair	OVOC5958,OVOC3571	None	None
21848	WBGene00246865,OOCN_0000814801,WBGene00247245,WBGene00246864,OOCN_0000260601,WBGene00247015,WBGene00247016,WBGene00249579,WBGene00249248,WBGene00247017,WBGene00247247	0	3	Hypothetical protein	None	None	OVOC10056,OVOC10436,OVOC10055,OVOC10206,OVOC10207,OVOC12770,OVOC12439,OVOC10208,OVOC10438	None	None
91716	OOCN_0000339301,OOCN_0001218201,WBGene00249572,WBGene00238201,OOCN_0000957301,WBGene00249650	0	2	Hypothetical protein	None	None	OVOC12763,OVOC1392,OVOC12841	None	None
104691	OOCN_0001116501,WBGene00240241,OOCN_0001212401,WBGene00249302	0	1	Hypothetical protein	None	None	OVOC3432,OVOC12493	None	None
27220	OOCN_0000907901,OOCN_0000254301,OOCN_0001132701,OOCN_0000139901,OOCN_0001170501,OOCN_0000613701,OOCN_0001196401,WBGene00237981,OOCN_0000722601,OOCN_0000112101	0	0	Hypothetical protein	None	None	OVOC1172	None	None
37337	OOCN_0000443301,OOCN_0000721701,OOCN_0000662501,WBGene00242583,OOCN_0000327201,OOCN_0000072401,OOCN_0001162001,OOCN_0000069001,OOCN_0001005601	0	0	PIF1-like helicase	GO:0000723,GO:0003678,GO:0006281	telomere maintenance; DNA helicase activity; DNA repair	OVOC5774	None	None
106017	OOCN_0000106101,WBGene00247316,OOCN_0000732301,OOCN_0001234601	0	0	Hypothetical protein	None	None	OVOC10507	None	None
109830	WBGene00245520,OOCN_0000790801,WBGene00245525	0	0	Hypothetical protein	None	None	OVOC8711,OVOC8716	None	None
109890	OOCN_0001044301,WBGene00243167,WBGene00243173	0	0	Hypothetical protein	None	None	OVOC6358,OVOC6364	None	None
110600	WBGene00249333,OOCN_0001182701,WBGene00246361	0	0	Hypothetical protein	None	None	OVOC12524,OVOC9552	None	None
110620	OOCN_0000572701,WBGene00242735,WBGene00242729	0	0	Hypothetical protein	None	None	OVOC5926,OVOC5920	None	None
110635	WBGene00247832,WBGene00247831,OOCN_0000467901	0	0	Hypothetical protein	GO:0003333,GO:0015171,GO:0016020	amino acid transmembrane transport; amino acid transmembrane transporter activity; membrane	OVOC11023,OVOC11022	None	None
111065	OOCN_0000959301,OOCN_0000531201,WBGene00244318	0	0	PIF1-like helicase	GO:0000723,GO:0003678,GO:0006281	telomere maintenance; DNA helicase activity; DNA repair	OVOC7509	None	None
111605	OOCN_0000018601,WBGene00243558,OOCN_0000175401	0	0	Hypothetical protein	None	None	OVOC6749	None	None
112325	WBGene00238567,OOCN_0001228901,WBGene00238560	0	0	Hypothetical protein	None	None	OVOC1758,OVOC1751	None	None
112555	OOCN_0000261101,WBGene00242705,OOCN_0001208901	0	0	Hypothetical protein	None	None	OVOC5896	None	None
112705	WBGene00242558,OOCN_0000887901,OOCN_0000654101	0	0	PIF1-like helicase	GO:0000723,GO:0003678,GO:0006281	telomere maintenance; DNA helicase activity; DNA repair	OVOC5749	None	None
113035	WBGene00249616,WBGene00249738,OOCN_0001089101	0	0	Tubulin-tyrosine ligase family	GO:0006464	cellular protein modification process	OVOC12807,OVOC12929	None	None
113845	WBGene00249793,WBGene00247828,OOCN_0000634101	0	0	Hypothetical protein	None	None	OVOC12984,OVOC11019	None	None
114585	WBGene00247506,OOCN_0000925401,OOCN_0000925501	0	0	UDP-glucoronosyl and UDP-glucosyl transferase	GO:0008152,GO:0016758	metabolic process; transferase activity, transferring hexosyl groups	OVOC10697	None	None
115115	WBGene00244833,OOCN_0000887601,WBGene00248505	0	0	Hypothetical protein	None	None	OVOC8024,OVOC11696	None	None
115525	WBGene00238617,WBGene00238848,OOCN_0001079801	0	0	Hypothetical protein	None	None	OVOC1808,OVOC2039	None	None
115605	OOCN_0001242001,OOCN_0000348801,WBGene00246201	0	0	Hypothetical protein	None	None	OVOC9392	None	None
116035	OOCN_0001244201,WBGene00245987,WBGene00249434	0	0	Zinc-finger double domain	GO:0003676,GO:0046872	nucleic acid binding; metal ion binding	OVOC9178,OVOC12625	None	None
116100	WBGene00238049,OOCN_0000038901,OOCN_0001231301	0	0	Hypothetical protein	None	None	OVOC1240	None	None
116350	WBGene00246543,OOCN_0000097201,WBGene00246544	0	0	AIR synthase related protein, C-terminal domain	None	None	OVOC9734,OVOC9735	None	None
117490	WBGene00249507,OOCN_0000956401,OOCN_0001285801	0	0	Hypothetical protein	None	None	OVOC12698	None	None
118070	WBGene00247648,OOCN_0001145701,WBGene00249514	0	0	Hypothetical protein	None	None	OVOC10839,OVOC12705	None	None
118625	OOCN_0000463301,WBGene00241699,WBGene00241696	0	0	Hypothetical protein	None	None	OVOC4890,OVOC4887	None	None
118940	OOCN_0001004901,OOCN_0000268001,WBGene00248095	0	0	Hypothetical protein	GO:0004591,GO:0006099,GO:0030976,GO:0055114	oxoglutarate dehydrogenase (succinyl-transferring) activity; tricarboxylic acid cycle; thiamine pyrophosphate binding; oxidation-reduction process	OVOC11286	None	None
119417	WBGene00236840,OOCN_0001009601	0	0	Hypothetical protein	None	None	OVOC31	None	None
119433	WBGene00241644,OOCN_0000697901	0	0	Hypothetical protein	None	None	OVOC4835	None	None
119501	WBGene00240233,OOCN_0001145901	0	0	Hypothetical protein	None	None	OVOC3424	None	None
119597	OOCN_0000747601,WBGene00247566	0	0	Hypothetical protein	None	None	OVOC10757	None	None
119613	OOCN_0000724301,WBGene00243738	0	0	Hypothetical protein	None	None	OVOC6929	None	None
119633	OOCN_0000516701,WBGene00237702	0	0	Hypothetical protein	None	None	OVOC893	None	None
119637	WBGene00241413,OOCN_0000034301	0	0	Hypothetical protein	None	None	OVOC4604	None	None
119641	WBGene00242327,OOCN_0000542201	0	0	Hypothetical protein	None	None	OVOC5518	None	None
119645	OOCN_0000984001,WBGene00238582	0	0	Hypothetical protein	None	None	OVOC1773	None	None
119653	OOCN_0000408401,WBGene00241617	0	0	Hypothetical protein	None	None	OVOC4808	None	None
119849	OOCN_0000993101,WBGene00244030	0	0	Hypothetical protein	None	None	OVOC7221	None	None
119861	WBGene00244199,OOCN_0000994201	0	0	Hypothetical protein	None	None	OVOC7390	None	None
119877	OOCN_0001024701,WBGene00247871	0	0	Hypothetical protein	None	None	OVOC11062	None	None
119893	WBGene00244922,OOCN_0000833101	0	0	Hypothetical protein	None	None	OVOC8113	None	None
119905	OOCN_0000033401,WBGene00248432	0	0	Hypothetical protein	None	None	OVOC11623	None	None
119957	OOCN_0000092601,WBGene00247215	0	0	Hypothetical protein	None	None	OVOC10406	None	None
120001	WBGene00242267,OOCN_0000749901	0	0	Hypothetical protein	None	None	OVOC5458	None	None
120041	WBGene00248589,OOCN_0000190501	0	0	Hypothetical protein	None	None	OVOC11780	None	None
120073	WBGene00245899,OOCN_0001158901	0	0	Hypothetical protein	None	None	OVOC9090	None	None
120097	OOCN_0001081701,WBGene00247338	0	0	Hypothetical protein	None	None	OVOC10529	None	None
120125	OOCN_0000237701,WBGene00245962	0	0	Hypothetical protein	None	None	OVOC9153	None	None
120137	WBGene00240358,OOCN_0000821301	0	0	Hypothetical protein	None	None	OVOC3549	None	None
120225	OOCN_0000008201,WBGene00241471	0	0	Hypothetical protein	None	None	OVOC4662	None	None
120229	OOCN_0000100901,WBGene00237885	0	0	Hypothetical protein	None	None	OVOC1076	None	None
120241	OOCN_0000821201,WBGene00240357	0	0	Hypothetical protein	None	None	OVOC3548	None	None
120253	OOCN_0000781901,WBGene00245135	0	0	Hypothetical protein	None	None	OVOC8326	None	None
120261	WBGene00246556,OOCN_0000635601	0	0	Hypothetical protein	None	None	OVOC9747	None	None
120285	OOCN_0001160201,WBGene00242482	0	0	Hypothetical protein	None	None	OVOC5673	None	None
120297	OOCN_0000399501,WBGene00241877	0	0	Hypothetical protein	None	None	OVOC5068	None	None
120313	OOCN_0000872901,WBGene00237149	0	0	Hypothetical protein	None	None	OVOC340	None	None
120409	OOCN_0000003201,WBGene00241817	0	0	Hypothetical protein	None	None	OVOC5008	None	None
120433	WBGene00237684,OOCN_0000763501	0	0	Hypothetical protein	None	None	OVOC875	None	None
120477	OOCN_0000470101,WBGene00242573	0	0	Hypothetical protein	None	None	OVOC5764	None	None
120505	WBGene00237198,OOCN_0000678101	0	0	Hypothetical protein	None	None	OVOC389	None	None
120521	OOCN_0000054901,WBGene00239881	0	0	Hypothetical protein	None	None	OVOC3072	None	None
120593	WBGene00239712,OOCN_0000002401	0	0	Hypothetical protein	None	None	OVOC2903	None	None
120601	OOCN_0001015501,WBGene00240901	0	0	Hypothetical protein	None	None	OVOC4092	None	None
120661	WBGene00238670,OOCN_0000063601	0	0	Hypothetical protein	None	None	OVOC1861	None	None
120677	WBGene00242220,OOCN_0000855101	0	0	Hypothetical protein	None	None	OVOC5411	None	None
120697	OOCN_0000406601,WBGene00243538	0	0	Hypothetical protein	None	None	OVOC6729	None	None
120701	WBGene00246488,OOCN_0001193301	0	0	Hypothetical protein	None	None	OVOC9679	None	None
120713	WBGene00248769,OOCN_0000111101	0	0	Hypothetical protein	None	None	OVOC11960	None	None
120769	WBGene00247801,OOCN_0000595301	0	0	Hypothetical protein	None	None	OVOC10992	None	None
120781	OOCN_0000672601,WBGene00241986	0	0	Hypothetical protein	None	None	OVOC5177	None	None
120833	OOCN_0000856501,WBGene00242423	0	0	Hypothetical protein	None	None	OVOC5614	None	None
120841	OOCN_0000242301,WBGene00249543	0	0	USP8 dimerisation domain	None	None	OVOC12734	None	None
120869	WBGene00239709,OOCN_0000434301	0	0	Hypothetical protein	None	None	OVOC2900	None	None
120873	OOCN_0001228801,WBGene00238561	0	0	Hypothetical protein	GO:0005524	ATP binding	OVOC1752	None	None
120897	OOCN_0000401201,WBGene00241895	0	0	Hypothetical protein	None	None	OVOC5086	None	None
121025	WBGene00247758,OOCN_0000659601	0	0	Hypothetical protein	None	None	OVOC10949	None	None
121029	OOCN_0000578201,WBGene00239205	0	0	Hypothetical protein	None	None	OVOC2396	None	None
121041	WBGene00243444,OOCN_0000441901	0	0	Hypothetical protein	None	None	OVOC6635	None	None
121045	OOCN_0001010301,WBGene00246982	0	0	Hypothetical protein	None	None	OVOC10173	None	None
121057	WBGene00241441,OOCN_0000074201	0	0	Hypothetical protein	None	None	OVOC4632	None	None
121093	OOCN_0000388301,WBGene00237459	0	0	Hypothetical protein	None	None	OVOC650	None	None
121109	WBGene00249224,OOCN_0000206301	0	0	Hypothetical protein	None	None	OVOC12415	None	None
121141	WBGene00247577,OOCN_0001226301	0	0	Hypothetical protein	None	None	OVOC10768	None	None
121145	OOCN_0000959901,WBGene00244148	0	0	Hypothetical protein	None	None	OVOC7339	None	None
121169	WBGene00243341,OOCN_0000082101	0	0	Hypothetical protein	None	None	OVOC6532	None	None
121197	WBGene00242034,OOCN_0000628601	0	0	Hypothetical protein	None	None	OVOC5225	None	None
121201	WBGene00238841,OOCN_0001201101	0	0	Hypothetical protein	None	None	OVOC2032	None	None
121209	WBGene00249592,OOCN_0000188501	0	0	Hypothetical protein	None	None	OVOC12783	None	None
121333	OOCN_0000620501,WBGene00247534	0	0	Hypothetical protein	None	None	OVOC10725	None	None
121393	OOCN_0000760701,WBGene00243692	0	0	Hypothetical protein	None	None	OVOC6883	None	None
121453	OOCN_0000023201,WBGene00245145	0	0	Hypothetical protein	None	None	OVOC8336	None	None
121473	OOCN_0000672501,WBGene00241985	0	0	Hypothetical protein	None	None	OVOC5176	None	None
121501	OOCN_0000039001,WBGene00238050	0	0	Hypothetical protein	None	None	OVOC1241	None	None
121529	WBGene00237689,OOCN_0000517601	0	0	XRCC1 N terminal domain	GO:0000012,GO:0003684,GO:0005634	single strand break repair; damaged DNA binding; nucleus	OVOC880	None	None
121597	WBGene00240719,OOCN_0000809801	0	0	Hypothetical protein	None	None	OVOC3910	None	None
121625	WBGene00244717,OOCN_0000277801	0	0	Hypothetical protein	None	None	OVOC7908.1,OVOC7908.2,OVOC7908.3	None	None
121685	OOCN_0000787101,WBGene00238177	0	0	Hypothetical protein	None	None	OVOC1368	None	None
121733	WBGene00241892,OOCN_0000400901	0	0	Hypothetical protein	None	None	OVOC5083	None	None
121737	OOCN_0000081301,WBGene00237970	0	0	Hypothetical protein	None	None	OVOC1161	None	None
121817	OOCN_0000740501,WBGene00238236	0	0	Hypothetical protein	None	None	OVOC1427	None	None
121849	WBGene00248348,OOCN_0000802601	0	0	Hypothetical protein	None	None	OVOC11539	None	None
121857	WBGene00248480,OOCN_0001270101	0	0	Hypothetical protein	None	None	OVOC11671	None	None
121869	OOCN_0000891701,WBGene00238496	0	0	Hypothetical protein	None	None	OVOC1687	None	None
121897	WBGene00249612,OOCN_0001203401	0	0	Hypothetical protein	None	None	OVOC12803	None	None
121925	WBGene00241270,OOCN_0000590801	0	0	Hypothetical protein	None	None	OVOC4461	None	None
121949	OOCN_0000057201,WBGene00245475	0	0	Hypothetical protein	None	None	OVOC8666	None	None
121997	OOCN_0001148601,WBGene00245339	0	0	Hypothetical protein	None	None	OVOC8530	None	None
122001	OOCN_0000449601,WBGene00241727	0	0	Hypothetical protein	None	None	OVOC4918	None	None
122021	WBGene00247240,OOCN_0000869901	0	0	Hypothetical protein	None	None	OVOC10431	None	None
122025	OOCN_0000415901,WBGene00237575	0	0	Hypothetical protein	None	None	OVOC766	None	None
122069	WBGene00241832,OOCN_0000100701	0	0	Hypothetical protein	None	None	OVOC5023	None	None
122073	WBGene00240014,OOCN_0001079901	0	0	Hypothetical protein	None	None	OVOC3205	None	None
122101	OOCN_0001136701,WBGene00247106	0	0	Hypothetical protein	None	None	OVOC10297	None	None
122117	WBGene00248316,OOCN_0000220801	0	0	Hypothetical protein	GO:0004601,GO:0006979,GO:0020037,GO:0055114	peroxidase activity; response to oxidative stress; heme binding; oxidation-reduction process	OVOC11507	None	None
122125	OOCN_0000837301,WBGene00240677	0	0	Hypothetical protein	None	None	OVOC3868	None	None
122145	OOCN_0000463901,WBGene00241693	0	0	Hypothetical protein	None	None	OVOC4884	None	None
122281	OOCN_0000632001,WBGene00239797	0	0	Hypothetical protein	None	None	OVOC2988	None	None
122301	WBGene00241102,OOCN_0000033601	0	0	Hypothetical protein	None	None	OVOC4293	None	None
122325	OOCN_0000895801,WBGene00247786	0	0	Hypothetical protein	None	None	OVOC10977	None	None
122373	OOCN_0001021601,WBGene00246172	0	0	Hypothetical protein	None	None	OVOC9363	None	None
122393	OOCN_0000794601,WBGene00245493	0	0	Hypothetical protein	None	None	OVOC8684	None	None
122477	OOCN_0000658501,WBGene00239308	0	0	Hypothetical protein	None	None	OVOC2499	None	None
122533	WBGene00247013,OOCN_0000174601	0	0	Hypothetical protein	None	None	OVOC10204	None	None
122553	OOCN_0000719201,WBGene00247986	0	0	Hypothetical protein	None	None	OVOC11177	None	None
122605	OOCN_0001207801,WBGene00241013	0	0	Hypothetical protein	None	None	OVOC4204	None	None
122609	WBGene00241180,OOCN_0000555001	0	0	Hypothetical protein	None	None	OVOC4371	None	None
122629	OOCN_0000489401,WBGene00241300	0	0	Hypothetical protein	None	None	OVOC4491	None	None
122661	OOCN_0001010401,WBGene00246983	0	0	Hypothetical protein	None	None	OVOC10174	None	None
122665	OOCN_0000003401,WBGene00241819	0	0	Hypothetical protein	None	None	OVOC5010	None	None
122733	WBGene00249411,OOCN_0000120901	0	0	Hypothetical protein	None	None	OVOC12602	None	None
122813	OOCN_0000215501,WBGene00239534	0	0	Hypothetical protein	None	None	OVOC2725	None	None
122857	WBGene00239680,OOCN_0000879001	0	0	Hypothetical protein	None	None	OVOC2871	None	None
122929	OOCN_0000424001,WBGene00246447	0	0	Hypothetical protein	None	None	OVOC9638	None	None
122965	OOCN_0001185201,WBGene00241072	0	0	Hypothetical protein	None	None	OVOC4263	None	None
123049	OOCN_0000778101,WBGene00245417	0	0	Hypothetical protein	None	None	OVOC8608	None	None
123093	WBGene00242193,OOCN_0000411701	0	0	Hypothetical protein	None	None	OVOC5384	None	None
123113	WBGene00243185,OOCN_0000801701	0	0	Hypothetical protein	None	None	OVOC6376	None	None
123161	WBGene00245180,OOCN_0000670301	0	0	Hypothetical protein	None	None	OVOC8371	None	None
123165	WBGene00239505,OOCN_0000450301	0	0	Hypothetical protein	None	None	OVOC2696	None	None
123181	WBGene00240596,OOCN_0000986301	0	0	Hypothetical protein	None	None	OVOC3787	None	None
123257	OOCN_0000540601,WBGene00242646	0	0	Hypothetical protein	None	None	OVOC5837	None	None
123261	OOCN_0000631101,WBGene00248260	0	0	Hypothetical protein	None	None	OVOC11451	None	None
123269	OOCN_0000787401,WBGene00244407	0	0	Hypothetical protein	None	None	OVOC7598	None	None
123277	WBGene00237426,OOCN_0000016001	0	0	Hypothetical protein	None	None	OVOC617	None	None
123301	WBGene00241691,OOCN_0000464101	0	0	Hypothetical protein	None	None	OVOC4882	None	None
123305	OOCN_0000132501,WBGene00249536	0	0	Hypothetical protein	None	None	OVOC12727	None	None
123449	WBGene00237433,OOCN_0000554401	0	0	Hypothetical protein	None	None	OVOC624	None	None
123573	OOCN_0000670401,WBGene00245179	0	0	Hypothetical protein	None	None	OVOC8370	None	None
123581	WBGene00244036,OOCN_0000242901	0	0	Hypothetical protein	None	None	OVOC7227	None	None
123589	WBGene00245519,OOCN_0000902701	0	0	Hexapeptide repeat of succinyl-transferase	GO:0008666,GO:0009089	2,3,4,5-tetrahydropyridine-2,6-dicarboxylate N-succinyltransferase activity; lysine biosynthetic process via diaminopimelate	OVOC8710	None	None
123697	WBGene00248587,OOCN_0001275301	0	0	Hypothetical protein	None	None	OVOC11778	None	None
123725	OOCN_0000568201,WBGene00245679	0	0	Hypothetical protein	None	None	OVOC8870	None	None
123749	WBGene00245122,OOCN_0000850201	0	0	Hypothetical protein	None	None	OVOC8313	None	None
123753	WBGene00246719,OOCN_0000060701	0	0	Hypothetical protein	None	None	OVOC9910	None	None
123801	OOCN_0000816501,WBGene00242344	0	0	Hypothetical protein	None	None	OVOC5535	None	None
123829	WBGene00246017,OOCN_0000981701	0	0	Hypothetical protein	None	None	OVOC9208	None	None
123833	WBGene00247961,OOCN_0000978301	0	0	Hypothetical protein	None	None	OVOC11152	None	None
123857	WBGene00244842,OOCN_0001058801	0	0	Hypothetical protein	None	None	OVOC8033	None	None
123909	OOCN_0000049301,WBGene00245483	0	0	Hypothetical protein	None	None	OVOC8674	None	None
124097	WBGene00242265,OOCN_0000989701	0	0	Hypothetical protein	None	None	OVOC5456	None	None
124105	OOCN_0000523801,WBGene00243517	0	0	Hypothetical protein	None	None	OVOC6708	None	None
124117	OOCN_0000031201,WBGene00237682	0	0	Hypothetical protein	None	None	OVOC873	None	None
124145	OOCN_0000857801,WBGene00247736	0	0	Hypothetical protein	None	None	OVOC10927	None	None
124177	WBGene00241261,OOCN_0000398101	0	0	Hypothetical protein	None	None	OVOC4452	None	None
124205	WBGene00243453,OOCN_0000442701	0	0	Hypothetical protein	None	None	OVOC6644	None	None
124241	WBGene00241642,OOCN_0000698101	0	0	Hypothetical protein	None	None	OVOC4833	None	None
124253	WBGene00237681,OOCN_0000031301	0	0	Hypothetical protein	None	None	OVOC872	None	None
124289	WBGene00239443,OOCN_0000452601	0	0	Hypothetical protein	None	None	OVOC2634	None	None
124309	WBGene00242880,OOCN_0001223901	0	0	Hypothetical protein	None	None	OVOC6071	None	None
124369	OOCN_0000241601,WBGene00238415	0	0	Hypothetical protein	None	None	OVOC1606	None	None
124389	OOCN_0000297501,WBGene00248130	0	0	Hypothetical protein	None	None	OVOC11321	None	None
124425	WBGene00239237,OOCN_0000814501	0	0	Hypothetical protein	None	None	OVOC2428	None	None
124521	OOCN_0001286301,WBGene00244891	0	0	WD domain, G-beta repeat	GO:0005515	protein binding	OVOC8082	None	None
124541	OOCN_0000009301,WBGene00241285	0	0	Hypothetical protein	None	None	OVOC4476	None	None
124557	WBGene00241521,OOCN_0000537501	0	0	Hypothetical protein	None	None	OVOC4712	None	None
124569	OOCN_0000085701,WBGene00243391	0	0	Hypothetical protein	None	None	OVOC6582	None	None
124613	WBGene00243023,OOCN_0000197101	0	0	Hypothetical protein	None	None	OVOC6214	None	None
124661	WBGene00245232,OOCN_0000721201	0	0	Hypothetical protein	None	None	OVOC8423	None	None
124689	WBGene00240659,OOCN_0000761501	0	0	Hypothetical protein	None	None	OVOC3850	None	None
124701	WBGene00242288,OOCN_0001113201	0	0	Hypothetical protein	None	None	OVOC5479	None	None
124781	OOCN_0000893701,WBGene00244186	0	0	Hypothetical protein	None	None	OVOC7377	None	None
124849	WBGene00239746,OOCN_0000735901	0	0	Hypothetical protein	None	None	OVOC2937	None	None
124909	WBGene00238689,OOCN_0000202401	0	0	Hypothetical protein	None	None	OVOC1880	None	None
124953	OOCN_0000931701,WBGene00237298	0	0	Hypothetical protein	None	None	OVOC489	None	None
124969	WBGene00238642,OOCN_0001034701	0	0	Hypothetical protein	None	None	OVOC1833	None	None
124989	WBGene00237839,OOCN_0000757901	0	0	Hypothetical protein	None	None	OVOC1030	None	None
125005	OOCN_0000633501,WBGene00242120	0	0	Hypothetical protein	None	None	OVOC5311	None	None
125045	OOCN_0000496201,WBGene00241600	0	0	Hypothetical protein	None	None	OVOC4791	None	None
125053	OOCN_0000728701,WBGene00240602	0	0	Hypothetical protein	None	None	OVOC3793	None	None
125065	OOCN_0000443601,WBGene00242528	0	0	Hypothetical protein	None	None	OVOC5719	None	None
125085	WBGene00236956,OOCN_0000968701	0	0	Hypothetical protein	None	None	OVOC147	None	None
125149	OOCN_0000764201,WBGene00247598	0	0	Hypothetical protein	None	None	OVOC10789	None	None
125173	OOCN_0000408301,WBGene00241618	0	0	Hypothetical protein	None	None	OVOC4809	None	None
125201	OOCN_0000666801,WBGene00245243	0	0	Hypothetical protein	None	None	OVOC8434	None	None
125229	OOCN_0000980201,WBGene00241951	0	0	Hypothetical protein	None	None	OVOC5142	None	None
125237	OOCN_0000868601,WBGene00247678	0	0	Hypothetical protein	None	None	OVOC10869	None	None
125261	WBGene00238334,OOCN_0001148101	0	0	Hypothetical protein	None	None	OVOC1525	None	None
125305	OOCN_0000002801,WBGene00241814	0	0	Hypothetical protein	None	None	OVOC5005	None	None
125321	WBGene00245545,OOCN_0000527101	0	0	Hypothetical protein	None	None	OVOC8736	None	None
125337	WBGene00249120,OOCN_0001147701	0	0	Hypothetical protein	None	None	OVOC12311	None	None
125353	WBGene00247869,OOCN_0001024601	0	0	Hypothetical protein	None	None	OVOC11060	None	None
125397	OOCN_0000736001,WBGene00239747	0	0	Hypothetical protein	None	None	OVOC2938	None	None
125405	OOCN_0000035001,WBGene00246528	0	0	Hypothetical protein	None	None	OVOC9719	None	None
125417	WBGene00246852,OOCN_0001096301	0	0	Hypothetical protein	None	None	OVOC10043	None	None
125445	OOCN_0001110701,WBGene00240247	0	0	Hypothetical protein	None	None	OVOC3438	None	None
125457	OOCN_0000446301,WBGene00237771	0	0	Hypothetical protein	None	None	OVOC962	None	None
125473	OOCN_0000679601,WBGene00245333	0	0	Hypothetical protein	None	None	OVOC8524	None	None
125577	WBGene00239488,OOCN_0000026001	0	0	tRNA synthetases class I (C catalytic domain	None	None	OVOC2679	None	None
125609	WBGene00236836,OOCN_0001090701	0	0	Hypothetical protein	None	None	OVOC27	None	None
125617	OOCN_0000153001,WBGene00243088	0	0	Hypothetical protein	None	None	OVOC6279	None	None
125677	OOCN_0000191901,WBGene00238875	0	0	Hypothetical protein	None	None	OVOC2066	None	None
125701	OOCN_0000798701,WBGene00246431	0	0	Hypothetical protein	None	None	OVOC9622	None	None
125705	WBGene00248410,OOCN_0001042501	0	0	Hypothetical protein	None	None	OVOC11601	None	None
125757	OOCN_0000106301,WBGene00245701	0	0	Hypothetical protein	None	None	OVOC8892	None	None
125769	OOCN_0001153301,WBGene00240741	0	0	Hypothetical protein	None	None	OVOC3932	None	None
125805	WBGene00239834,OOCN_0000770401	0	0	Hypothetical protein	None	None	OVOC3025	None	None
125833	OOCN_0001077101,WBGene00241167	0	0	Hypothetical protein	None	None	OVOC4358	None	None
125861	OOCN_0001159401,WBGene00238102	0	0	Hypothetical protein	None	None	OVOC1293	None	None
125913	OOCN_0000275501,WBGene00244425	0	0	Hypothetical protein	None	None	OVOC7616	None	None
125929	WBGene00241692,OOCN_0000464001	0	0	Hypothetical protein	None	None	OVOC4883	None	None
125997	OOCN_0000623001,WBGene00241314	0	0	Hypothetical protein	None	None	OVOC4505	None	None
126049	OOCN_0000819701,WBGene00247391	0	0	Hypothetical protein	None	None	OVOC10582	None	None
126057	WBGene00242190,OOCN_0000411501	0	0	Hypothetical protein	None	None	OVOC5381	None	None
126069	OOCN_0000433101,WBGene00239620	0	0	Hypothetical protein	None	None	OVOC2811	None	None
126205	WBGene00241804,OOCN_0000503901	0	0	Hypothetical protein	None	None	OVOC4995	None	None
126225	WBGene00242985,OOCN_0001271701	0	0	Hypothetical protein	None	None	OVOC6176	None	None
126233	WBGene00241628,OOCN_0000509901	0	0	Hypothetical protein	None	None	OVOC4819	None	None
126273	WBGene00243969,OOCN_0000305101	0	0	Hypothetical protein	None	None	OVOC7160	None	None
126333	OOCN_0000026901,WBGene00246471	0	0	Hypothetical protein	None	None	OVOC9662	None	None
126373	WBGene00243410,OOCN_0000692001	0	0	Hypothetical protein	None	None	OVOC6601	None	None
126497	WBGene00240045,OOCN_0000888301	0	0	Hypothetical protein	None	None	OVOC3236	None	None
126501	WBGene00247622,OOCN_0000164901	0	0	PIF1-like helicase	GO:0000723,GO:0003678,GO:0006281	telomere maintenance; DNA helicase activity; DNA repair	OVOC10813	None	None
126529	WBGene00241885,OOCN_0000400201	0	0	Hypothetical protein	None	None	OVOC5076	None	None
126569	WBGene00248323,OOCN_0001164001	0	0	Hypothetical protein	None	None	OVOC11514	None	None
126573	OOCN_0000866901,WBGene00242037	0	0	Hypothetical protein	None	None	OVOC5228	None	None
126581	WBGene00248940,OOCN_0000797401	0	0	Hypothetical protein	None	None	OVOC12131	None	None
126605	OOCN_0000559801,WBGene00248964	0	0	Hypothetical protein	None	None	OVOC12155	None	None
126665	WBGene00240487,OOCN_0000335101	0	0	Hypothetical protein	None	None	OVOC3678	None	None
126689	WBGene00241729,OOCN_0000449201	0	0	Hypothetical protein	None	None	OVOC4920	None	None
126745	OOCN_0000016301,WBGene00237429	0	0	Hypothetical protein	None	None	OVOC620	None	None
126857	OOCN_0000728001,WBGene00247211	0	0	Cytochrome b(N-terminal/b6/petB	GO:0009055,GO:0016020,GO:0016491,GO:0022904	electron carrier activity; membrane; oxidoreductase activity; respiratory electron transport chain	OVOC10402	None	None
126897	WBGene00247594,OOCN_0000482101	0	0	Hypothetical protein	None	None	OVOC10785	None	None
126941	OOCN_0000413901,WBGene00245393	0	0	Hypothetical protein	None	None	OVOC8584	None	None
127033	WBGene00243083,OOCN_0000116201	0	0	Hypothetical protein	None	None	OVOC6274	None	None
127061	WBGene00243142,OOCN_0000775901	0	0	Hypothetical protein	None	None	OVOC6333	None	None
127073	WBGene00249604,OOCN_0001145801	0	0	Hypothetical protein	None	None	OVOC12795	None	None
127117	WBGene00246537,OOCN_0000511401	0	0	Hypothetical protein	None	None	OVOC9728	None	None
127253	OOCN_0000633301,WBGene00242122	0	0	Hypothetical protein	None	None	OVOC5313	None	None
127293	WBGene00241393,OOCN_0000091101	0	0	Hypothetical protein	None	None	OVOC4584	None	None
127297	OOCN_0000590301,WBGene00240566	0	0	Hypothetical protein	None	None	OVOC3757	None	None
127313	OOCN_0000869801,WBGene00247241	0	0	Hypothetical protein	None	None	OVOC10432	None	None
127345	WBGene00246436,OOCN_0001027201	0	0	Hypothetical protein	None	None	OVOC9627	None	None
127353	OOCN_0000090801,WBGene00241391	0	0	Hypothetical protein	None	None	OVOC4582	None	None
127401	WBGene00245818,OOCN_0000521801	0	0	Hypothetical protein	None	None	OVOC9009	None	None
127425	OOCN_0000843401,WBGene00237123	0	0	Hypothetical protein	None	None	OVOC314	None	None
127481	OOCN_0000327801,WBGene00247522	0	0	Hypothetical protein	None	None	OVOC10713	None	None
127489	OOCN_0000853601,WBGene00242561	0	0	Hypothetical protein	None	None	OVOC5752	None	None
127533	WBGene00249091,OOCN_0000049501	0	0	Hypothetical protein	None	None	OVOC12282	None	None
127577	OOCN_0000575701,WBGene00239525	0	0	Hypothetical protein	None	None	OVOC2716	None	None
127597	WBGene00238723,OOCN_0000084901	0	0	Hypothetical protein	None	None	OVOC1914	None	None
127625	WBGene00241268,OOCN_0000591101	0	0	Hypothetical protein	None	None	OVOC4459	None	None
127645	OOCN_0001118401,WBGene00246159	0	0	Hypothetical protein	None	None	OVOC9350	None	None
127649	WBGene00241132,OOCN_0000839601	0	0	Hypothetical protein	None	None	OVOC4323	None	None
127685	WBGene00240836,OOCN_0000998301	0	0	Hypothetical protein	None	None	OVOC4027	None	None
127701	OOCN_0000451401,WBGene00242425	0	0	Hypothetical protein	None	None	OVOC5616	None	None
127717	OOCN_0000449301,WBGene00241728	0	0	Hypothetical protein	None	None	OVOC4919	None	None
127753	OOCN_0000655301,WBGene00239426	0	0	Hypothetical protein	None	None	OVOC2617	None	None
127845	WBGene00237515,OOCN_0001067001	0	0	Hypothetical protein	None	None	OVOC706	None	None
127857	WBGene00248011,OOCN_0000726701	0	0	Hypothetical protein	None	None	OVOC11202	None	None
127877	OOCN_0000551101,WBGene00243559	0	0	Hypothetical protein	None	None	OVOC6750	None	None
127901	OOCN_0000603701,WBGene00242015	0	0	Hypothetical protein	None	None	OVOC5206	None	None
127949	WBGene00240154,OOCN_0000962101	0	0	Hypothetical protein	None	None	OVOC3345	None	None
127957	OOCN_0000998401,WBGene00240837	0	0	Hypothetical protein	None	None	OVOC4028	None	None
127993	WBGene00241537,OOCN_0000519501	0	0	Hypothetical protein	None	None	OVOC4728	None	None
128013	WBGene00247675,OOCN_0000047701	0	0	Hypothetical protein	None	None	OVOC10866	None	None
128041	OOCN_0000573901,WBGene00239562	0	0	Hypothetical protein	None	None	OVOC2753	None	None
128081	OOCN_0000271101,WBGene00249279	0	0	Hypothetical protein	None	None	OVOC12470	None	None
128109	OOCN_0000775401,WBGene00239279	0	0	Hypothetical protein	None	None	OVOC2470	None	None
128121	WBGene00246686,OOCN_0000027301	0	0	Hypothetical protein	None	None	OVOC9877	None	None
128197	WBGene00243486,OOCN_0000500701	0	0	Hypothetical protein	GO:0005524,GO:0016772	ATP binding; transferase activity, transferring phosphorus-containing groups	OVOC6677	None	None
128213	WBGene00236856,OOCN_0000950801	0	0	Hypothetical protein	None	None	OVOC47	None	None
128253	OOCN_0000726801,WBGene00248010	0	0	Hypothetical protein	None	None	OVOC11201	None	None
128313	OOCN_0000864001,WBGene00239460	0	0	Hypothetical protein	None	None	OVOC2651	None	None
128397	WBGene00240616,OOCN_0000515101	0	0	Hypothetical protein	None	None	OVOC3807	None	None
128513	WBGene00241418,OOCN_0000557401	0	0	Hypothetical protein	None	None	OVOC4609	None	None
128541	WBGene00240096,OOCN_0001219101	0	0	Hypothetical protein	None	None	OVOC3287	None	None
128565	OOCN_0000616901,WBGene00240703	0	0	Hypothetical protein	None	None	OVOC3894	None	None
128585	WBGene00244164,OOCN_0000188101	0	0	Hypothetical protein	None	None	OVOC7355	None	None
128649	WBGene00241643,OOCN_0000698001	0	0	Hypothetical protein	None	None	OVOC4834	None	None
128665	WBGene00241055,OOCN_0000812701	0	0	Hypothetical protein	None	None	OVOC4246	None	None
128705	OOCN_0000204401,WBGene00248424	0	0	Hypothetical protein	None	None	OVOC11615	None	None
128709	OOCN_0000122701,WBGene00244641	0	0	Hypothetical protein	None	None	OVOC7832	None	None
128721	OOCN_0000698301,WBGene00241639	0	0	Hypothetical protein	None	None	OVOC4830	None	None
128725	WBGene00237659,OOCN_0000525601	0	0	Hypothetical protein	None	None	OVOC850	None	None
128749	OOCN_0000300601,WBGene00246048	0	0	Hypothetical protein	None	None	OVOC9239	None	None
128761	WBGene00244431,OOCN_0000785601	0	0	Hypothetical protein	None	None	OVOC7622	None	None
128793	OOCN_0000232501,WBGene00246480	0	0	Hypothetical protein	None	None	OVOC9671	None	None
128841	WBGene00245682,OOCN_0000567901	0	0	Hypothetical protein	None	None	OVOC8873	None	None
128857	OOCN_0000769901,WBGene00238325	0	0	Hypothetical protein	None	None	OVOC1516	None	None
128861	OOCN_0000218201,WBGene00255539	0	0	Hypothetical protein	None	None	OVOC13506	None	None
128877	OOCN_0000299801,WBGene00249710	0	0	Hypothetical protein	None	None	OVOC12901	None	None
128881	OOCN_0000350901,WBGene00248391	0	0	Hypothetical protein	None	None	OVOC11582	None	None
128913	OOCN_0000378801,WBGene00245558	0	0	Hypothetical protein	None	None	OVOC8749	None	None
128945	WBGene00245154,OOCN_0000704801	0	0	Hypothetical protein	None	None	OVOC8345	None	None
128957	WBGene00245492,OOCN_0000794501	0	0	Hypothetical protein	None	None	OVOC8683	None	None
128981	OOCN_0000721401,WBGene00245234	0	0	Hypothetical protein	None	None	OVOC8425	None	None
129013	OOCN_0000514001,WBGene00248639	0	0	Hypothetical protein	None	None	OVOC11830	None	None
129037	OOCN_0000408501,WBGene00241616	0	0	Hypothetical protein	None	None	OVOC4807	None	None
129077	OOCN_0000934701,WBGene00242828	0	0	Hypothetical protein	None	None	OVOC6019	None	None
129105	WBGene00244004,OOCN_0000697301	0	0	Hypothetical protein	None	None	OVOC7195	None	None
129117	OOCN_0000002901,WBGene00241815	0	0	Hypothetical protein	None	None	OVOC5006	None	None
129197	OOCN_0000621601,WBGene00241171	0	0	Hypothetical protein	None	None	OVOC4362	None	None
129237	OOCN_0000302301,WBGene00240267	0	0	Hypothetical protein	None	None	OVOC3458	None	None
129445	OOCN_0000421901,WBGene00241572	0	0	Hypothetical protein	None	None	OVOC4763	None	None
129473	WBGene00241894,OOCN_0000401001	0	0	Hypothetical protein	None	None	OVOC5085	None	None
129497	OOCN_0000672301,WBGene00241981	0	0	Hypothetical protein	None	None	OVOC5172	None	None
129501	OOCN_0000415601,WBGene00237570	0	0	Hypothetical protein	None	None	OVOC761	None	None
129593	OOCN_0000448601,WBGene00241735	0	0	Hypothetical protein	None	None	OVOC4926	None	None
129621	OOCN_0001160301,WBGene00247634	0	0	Hypothetical protein	None	None	OVOC10825	None	None
129625	OOCN_0000845601,WBGene00244418	0	0	Hypothetical protein	None	None	OVOC7609	None	None
129653	OOCN_0000450001,WBGene00239502	0	0	Hypothetical protein	None	None	OVOC2693	None	None
129677	OOCN_0000671501,WBGene00245199	0	0	Hypothetical protein	None	None	OVOC8390	None	None
129685	OOCN_0000894401,WBGene00237227	0	0	Hypothetical protein	None	None	OVOC418	None	None
129705	WBGene00247563,OOCN_0000747501	0	0	Hypothetical protein	None	None	OVOC10754	None	None
129725	WBGene00240599,OOCN_0000728501	0	0	Hypothetical protein	None	None	OVOC3790	None	None
129749	OOCN_0000622401,WBGene00241322	0	0	Hypothetical protein	None	None	OVOC4513	None	None
129833	WBGene00240928,OOCN_0000128501	0	0	Hypothetical protein	None	None	OVOC4119	None	None
129841	OOCN_0001219401,WBGene00248488	0	0	Hypothetical protein	None	None	OVOC11679	None	None
129853	OOCN_0000657301,WBGene00244958	0	0	Hypothetical protein	None	None	OVOC8149	None	None
129945	OOCN_0000878901,WBGene00239679	0	0	Hypothetical protein	None	None	OVOC2870	None	None
129989	OOCN_0000773901,WBGene00245117	0	0	Hypothetical protein	None	None	OVOC8308	None	None
130005	WBGene00246455,OOCN_0000623301	0	0	Hypothetical protein	None	None	OVOC9646	None	None
130045	OOCN_0000686801,WBGene00238765	0	0	Hypothetical protein	None	None	OVOC1956	None	None
130089	OOCN_0000637101,WBGene00241872	0	0	Hypothetical protein	None	None	OVOC5063	None	None
130093	WBGene00242318,OOCN_0000566101	0	0	Hypothetical protein	None	None	OVOC5509	None	None
130101	WBGene00247546,OOCN_0000585001	0	0	Hypothetical protein	None	None	OVOC10737	None	None
130113	WBGene00243021,OOCN_0000197201	0	0	Hypothetical protein	None	None	OVOC6212	None	None
130197	WBGene00237445,OOCN_0000386901	0	0	Hypothetical protein	None	None	OVOC636	None	None
130233	OOCN_0000855001,WBGene00242221	0	0	Hypothetical protein	None	None	OVOC5412	None	None
130241	OOCN_0000624301,WBGene00242007	0	0	LIM domain	GO:0008270	zinc ion binding	OVOC5198	None	None
130301	WBGene00245586,OOCN_0000376301	0	0	Hypothetical protein	None	None	OVOC8777	None	None
130321	OOCN_0000057101,WBGene00245476	0	0	Hypothetical protein	None	None	OVOC8667	None	None
130325	WBGene00241092,OOCN_0000806501	0	0	Hypothetical protein	None	None	OVOC4283	None	None
130349	OOCN_0000656501,WBGene00247729	0	0	Hypothetical protein	None	None	OVOC10920	None	None
130405	OOCN_0000415301,WBGene00237567	0	0	Hypothetical protein	None	None	OVOC758	None	None
130409	WBGene00239344,OOCN_0000279901	0	0	Platelet-activating factor acetylhydrolase, isoform II	GO:0003847,GO:0016042	1-alkyl-2-acetylglycerophosphocholine esterase activity; lipid catabolic process	OVOC2535	None	None
130453	WBGene00246247,OOCN_0001204401	0	0	Hypothetical protein	None	None	OVOC9438	None	None
130477	WBGene00243156,OOCN_0000533901	0	0	Hypothetical protein	None	None	OVOC6347	None	None
130505	OOCN_0001171201,WBGene00245057	0	0	Hypothetical protein	None	None	OVOC8248	None	None
130513	WBGene00240235,OOCN_0000015101	0	0	Hypothetical protein	None	None	OVOC3426	None	None
130549	WBGene00243483,OOCN_0000501001	0	0	Hypothetical protein	GO:0046872	metal ion binding	OVOC6674	None	None
130601	OOCN_0001239101,WBGene00248383	0	0	Hypothetical protein	None	None	OVOC11574	None	None
130637	OOCN_0000224001,WBGene00248313	0	0	Hypothetical protein	None	None	OVOC11504	None	None
130837	OOCN_0000793001,WBGene00237158	0	0	Hypothetical protein	None	None	OVOC349	None	None
130861	OOCN_0000954901,WBGene00238121	0	0	Hypothetical protein	None	None	OVOC1312	None	None
130909	WBGene00246345,OOCN_0000223401	0	0	Hypothetical protein	None	None	OVOC9536	None	None
130929	OOCN_0001271901,WBGene00249725	0	0	Hypothetical protein	None	None	OVOC12916	None	None
130989	WBGene00241168,OOCN_0000005201	0	0	Hypothetical protein	None	None	OVOC4359	None	None
131013	OOCN_0000144201,WBGene00249233	0	0	Hypothetical protein	GO:0006352,GO:0006355,GO:0008270	DNA-templated transcription, initiation; regulation of transcription, DNA-templated; zinc ion binding	OVOC12424	None	None
131073	WBGene00245316,OOCN_0000416901	0	0	Hypothetical protein	None	None	OVOC8507	None	None
131105	OOCN_0000380601,WBGene00241658	0	0	Hypothetical protein	None	None	OVOC4849	None	None
131133	WBGene00245507,OOCN_0000080901	0	0	Hypothetical protein	None	None	OVOC8698	None	None
131141	OOCN_0000432601,WBGene00239614	0	0	Hypothetical protein	None	None	OVOC2805	None	None
131305	WBGene00240146,OOCN_0001070701	0	0	Hypothetical protein	None	None	OVOC3337	None	None
131313	WBGene00245804,OOCN_0001184001	0	0	Hypothetical protein	None	None	OVOC8995	None	None
131449	OOCN_0000863301,WBGene00247324	0	0	Hypothetical protein	None	None	OVOC10515	None	None
131489	OOCN_0000386701,WBGene00237443	0	0	Hypothetical protein	None	None	OVOC634	None	None
131545	OOCN_0001100701,WBGene00237157	0	0	Hypothetical protein	None	None	OVOC348	None	None
131625	WBGene00239663,OOCN_0000619201	0	0	Hypothetical protein	None	None	OVOC2854	None	None
131669	WBGene00243878,OOCN_0000817901	0	0	Hypothetical protein	None	None	OVOC7069	None	None
131753	WBGene00248963,OOCN_0000559701	0	0	Hypothetical protein	None	None	OVOC12154	None	None
131761	WBGene00239869,OOCN_0000125001	0	0	Hypothetical protein	None	None	OVOC3060	None	None
131785	OOCN_0000497101,WBGene00241917	0	0	Hypothetical protein	None	None	OVOC5108	None	None
131833	OOCN_0000712001,WBGene00248025	0	0	Hypothetical protein	None	None	OVOC11216	None	None
131933	WBGene00247854,OOCN_0000974801	0	0	Hypothetical protein	None	None	OVOC11045	None	None
131981	OOCN_0000766601,WBGene00241475	0	0	Hypothetical protein	None	None	OVOC4666	None	None
132069	OOCN_0000376401,WBGene00245584	0	0	Hypothetical protein	None	None	OVOC8775	None	None
132089	OOCN_0000429801,WBGene00242524	0	0	Hypothetical protein	None	None	OVOC5715	None	None
132125	WBGene00242569,OOCN_0000470301	0	0	Hypothetical protein	None	None	OVOC5760	None	None
132153	OOCN_0000004901,WBGene00237757	0	0	Nematode cuticle collagen N-terminal domain	GO:0042302	structural constituent of cuticle	OVOC948	None	None
132181	WBGene00242494,OOCN_0000177601	0	0	Hypothetical protein	None	None	OVOC5685	None	None
132185	OOCN_0000372701,WBGene00241790	0	0	Hypothetical protein	None	None	OVOC4981	None	None
132189	WBGene00242490,OOCN_0001104601	0	0	Hypothetical protein	None	None	OVOC5681	None	None
132205	WBGene00245631,OOCN_0000047001	0	0	Hypothetical protein	None	None	OVOC8822	None	None
132217	OOCN_0001227601,WBGene00249323	0	0	Hypothetical protein	None	None	OVOC12514	None	None
132233	OOCN_0000810701,WBGene00247571	0	0	Hypothetical protein	None	None	OVOC10762	None	None
132377	WBGene00242058,OOCN_0000611401	0	0	Hypothetical protein	None	None	OVOC5249	None	None
132405	OOCN_0000437001,WBGene00246511	0	0	Hypothetical protein	None	None	OVOC9702	None	None
132417	WBGene00248509,OOCN_0001069501	0	0	Hypothetical protein	None	None	OVOC11700	None	None
132441	WBGene00239476,OOCN_0000626901	0	0	Hypothetical protein	None	None	OVOC2667	None	None
132457	OOCN_0000496001,WBGene00241604	0	0	Hypothetical protein	None	None	OVOC4795	None	None
132493	OOCN_0000620201,WBGene00247537	0	0	Hypothetical protein	None	None	OVOC10728	None	None
132521	WBGene00243501,OOCN_0000475901	0	0	Hypothetical protein	None	None	OVOC6692	None	None
132637	WBGene00246473,OOCN_0000026701	0	0	Hypothetical protein	None	None	OVOC9664	None	None
132669	WBGene00242645,OOCN_0000067601	0	0	Hypothetical protein	None	None	OVOC5836	None	None
132693	WBGene00242763,OOCN_0000420301	0	0	Hypothetical protein	None	None	OVOC5954	None	None
132713	OOCN_0001072101,WBGene00240285	0	0	Hypothetical protein	None	None	OVOC3476	None	None
132721	OOCN_0000533401,WBGene00237814	0	0	Hypothetical protein	None	None	OVOC1005	None	None
132757	OOCN_0000372401,WBGene00241788	0	0	Hypothetical protein	None	None	OVOC4979	None	None
132773	OOCN_0000724501,WBGene00241128	0	0	Hypothetical protein	None	None	OVOC4319	None	None
132845	WBGene00244673,OOCN_0001148401	0	0	Hypothetical protein	None	None	OVOC7864	None	None
132941	OOCN_0000527001,WBGene00245544	0	0	Hypothetical protein	None	None	OVOC8735	None	None
132981	WBGene00245792,OOCN_0000626101	0	0	Hypothetical protein	None	None	OVOC8983	None	None
133021	OOCN_0000829201,WBGene00243070	0	0	Hypothetical protein	None	None	OVOC6261	None	None
133089	OOCN_0000769101,WBGene00239593	0	0	Hypothetical protein	None	None	OVOC2784	None	None
133093	OOCN_0001027801,WBGene00247695	0	0	Hypothetical protein	None	None	OVOC10886	None	None
133149	WBGene00241546,OOCN_0000040301	0	0	Hypothetical protein	None	None	OVOC4737	None	None
133165	WBGene00237929,OOCN_0000466501	0	0	Hypothetical protein	None	None	OVOC1120	None	None
133201	OOCN_0000199501,WBGene00243152	0	0	Hypothetical protein	None	None	OVOC6343	None	None
133293	OOCN_0000812901,WBGene00241057	0	0	Hypothetical protein	None	None	OVOC4248	None	None
133329	OOCN_0000705801,WBGene00242959	0	0	Hypothetical protein	None	None	OVOC6150	None	None
133337	OOCN_0000196301,WBGene00240466	0	0	Hypothetical protein	None	None	OVOC3657	None	None
133341	WBGene00244956,OOCN_0000332401	0	0	Hypothetical protein	None	None	OVOC8147	None	None
133349	WBGene00244539,OOCN_0000947101	0	0	Hypothetical protein	None	None	OVOC7730	None	None
133369	WBGene00237472,OOCN_0001003901	0	0	Hypothetical protein	None	None	OVOC663	None	None
133405	OOCN_0000728901,WBGene00240605	0	0	Hypothetical protein	None	None	OVOC3796	None	None
133485	WBGene00242064,OOCN_0000737901	0	0	Hypothetical protein	None	None	OVOC5255	None	None
133529	WBGene00239721,OOCN_0000571801	0	0	Hypothetical protein	None	None	OVOC2912	None	None
133569	WBGene00241670,OOCN_0000379701	0	0	Hypothetical protein	None	None	OVOC4861	None	None
133597	WBGene00249386,OOCN_0001061001	0	0	Hypothetical protein	None	None	OVOC12577	None	None
133641	WBGene00244796,OOCN_0000311701	0	0	Zinc-finger double domain	GO:0003676,GO:0046872	nucleic acid binding; metal ion binding	OVOC7987	None	None
133677	OOCN_0000607401,WBGene00239168	0	0	Hypothetical protein	None	None	OVOC2359	None	None
133689	OOCN_0000547701,WBGene00244353	0	0	Hypothetical protein	None	None	OVOC7544	None	None
133717	OOCN_0000632801,WBGene00242127	0	0	Hypothetical protein	None	None	OVOC5318	None	None
133777	OOCN_0001202401,WBGene00249340	0	0	Hypothetical protein	None	None	OVOC12531	None	None
133781	OOCN_0000556801,WBGene00241425	0	0	Hypothetical protein	None	None	OVOC4616	None	None
133801	OOCN_0000694001,WBGene00242049	0	0	Hypothetical protein	None	None	OVOC5240	None	None
133821	OOCN_0001116201,WBGene00248137	0	0	Hypothetical protein	None	None	OVOC11328	None	None
133841	WBGene00246527,OOCN_0000034901	0	0	Hypothetical protein	None	None	OVOC9718	None	None
133869	OOCN_0000004701,WBGene00237759	0	0	Hypothetical protein	None	None	OVOC950	None	None
133921	OOCN_0000463501,WBGene00241697	0	0	Hypothetical protein	None	None	OVOC4888	None	None
134001	WBGene00247007,OOCN_0000684301	0	0	Hypothetical protein	None	None	OVOC10198	None	None
134105	OOCN_0000424401,WBGene00246453	0	0	Hypothetical protein	None	None	OVOC9644	None	None
134133	WBGene00244908,OOCN_0000791501	0	0	Hypothetical protein	GO:0016787	hydrolase activity	OVOC8099	None	None
134141	WBGene00247476,OOCN_0000504701	0	0	Hypothetical protein	None	None	OVOC10667	None	None
134177	WBGene00245274,OOCN_0000779301	0	0	Hypothetical protein	None	None	OVOC8465	None	None
134201	OOCN_0000317501,WBGene00248487	0	0	Hypothetical protein	None	None	OVOC11678	None	None
134261	OOCN_0001099601,WBGene00238347	0	0	Hypothetical protein	None	None	OVOC1538	None	None
134285	WBGene00242101,OOCN_0000530101	0	0	Hypothetical protein	None	None	OVOC5292	None	None
134289	WBGene00242608,OOCN_0000534901	0	0	Hypothetical protein	None	None	OVOC5799	None	None
134309	WBGene00243758,OOCN_0000402801	0	0	Hypothetical protein	None	None	OVOC6949	None	None
134329	WBGene00242199,OOCN_0001036901	0	0	Hypothetical protein	None	None	OVOC5390	None	None
134389	WBGene00238611,OOCN_0000350201	0	0	Transporter associated domain	GO:0003824,GO:0016614,GO:0050660,GO:0055114	catalytic activity; oxidoreductase activity, acting on CH-OH group of donors; flavin adenine dinucleotide binding; oxidation-reduction process	OVOC1802	None	None
134401	WBGene00239662,OOCN_0000619301	0	0	Hypothetical protein	None	None	OVOC2853	None	None
134425	WBGene00248613,OOCN_0001071801	0	0	Hypothetical protein	None	None	OVOC11804	None	None
134449	WBGene00241145,OOCN_0000544901	0	0	Hypothetical protein	None	None	OVOC4336	None	None
134605	WBGene00238384,OOCN_0001030601	0	0	Hypothetical protein	None	None	OVOC1575	None	None
134617	OOCN_0000396201,WBGene00241241	0	0	Hypothetical protein	None	None	OVOC4432	None	None
134625	OOCN_0000468001,WBGene00247833	0	0	Hypothetical protein	None	None	OVOC11024	None	None
134689	OOCN_0000829101,WBGene00243074	0	0	Hypothetical protein	None	None	OVOC6265	None	None
134725	OOCN_0000798801,WBGene00246430	0	0	Hypothetical protein	None	None	OVOC9621	None	None
134825	WBGene00248844,OOCN_0001269501	0	0	Hypothetical protein	None	None	OVOC12035	None	None
134829	OOCN_0000508501,WBGene00245549	0	0	Hypothetical protein	None	None	OVOC8740	None	None
134841	WBGene00243404,OOCN_0000673601	0	0	Hypothetical protein	GO:0016616,GO:0055114	oxidoreductase activity, acting on the CH-OH group of donors, NAD or NADP as acceptor; oxidation-reduction process	OVOC6595	None	None
134845	OOCN_0000622601,WBGene00241319	0	0	Hypothetical protein	None	None	OVOC4510	None	None
134953	WBGene00237328,OOCN_0000765701	0	0	Histidine phosphatase superfamily (branch 1	None	None	OVOC519	None	None
134961	OOCN_0000451601,WBGene00239432	0	0	Hypothetical protein	None	None	OVOC2623	None	None
134965	OOCN_0000808501,WBGene00240977	0	0	Hypothetical protein	None	None	OVOC4168	None	None
134973	OOCN_0000289101,WBGene00248389	0	0	Hypothetical protein	None	None	OVOC11580	None	None
135025	OOCN_0000298601,WBGene00238118	0	0	Hypothetical protein	None	None	OVOC1309	None	None
135037	OOCN_0000448701,WBGene00241734	0	0	Hypothetical protein	None	None	OVOC4925	None	None
135117	OOCN_0000100501,WBGene00241835	0	0	Hypothetical protein	None	None	OVOC5026	None	None
135121	OOCN_0000004401,WBGene00243657	0	0	Hypothetical protein	None	None	OVOC6848	None	None
135165	WBGene00244473,OOCN_0000090501	0	0	Hypothetical protein	None	None	OVOC7664	None	None
135281	WBGene00243898,OOCN_0000333801	0	0	Hypothetical protein	None	None	OVOC7089	None	None

## Sheet: Losses_Duplications_Onchocerca
Gene families that show gene loss and/or gene duplication events in the clade Onchocerca, containing the species Onchocerca volvulus and Onchocerca ochengi
Gene family ID	Gene-loss events	Gene-duplication events	Product description of gene family	GO terms for gene family	Go term descriptions for gene family	Onchocerca volvulus genes	Brugia malayi genes	Caenorhabditis elegans genes
3	2	15	7 transmembrane receptor (rhodopsin family; Serpentine type 7TM GPCR chemoreceptor Srx; Caenorhabditis serpentine receptor-like protein, class xa	GO:0004930,GO:0007186,GO:0016021	G-protein coupled receptor activity; G-protein coupled receptor signaling pathway; integral component of membrane	OVOC10356,OVOC12535,OVOC1187,OVOC1201,OVOC9770,OVOC12906,OVOC1508,OVOC9210,OVOC12283,OVOC1206,OVOC7244,OVOC9213,OVOC12534,OVOC12924,OVOC9864,OVOC12914,OVOC12515,OVOC12422,OVOC9769,OVOC12513,OVOC9865,OVOC9816,OVOC1205,OVOC9811,OVOC7989,OVOC12811,OVOC9788,OVOC12286,OVOC11302,OVOC12417,OVOC13513,OVOC3772,OVOC1969,OVOC12464,OVOC1362,OVOC9767,OVOC12978,OVOC3770,OVOC12575,OVOC12518,OVOC7273,OVOC12457,O…	WBGene00234378,WBGene00229202,WBGene00233610,WBGene00221451,WBGene00234609,WBGene00234399,WBGene00221370,WBGene00234403,WBGene00220532,WBGene00234493	None
216	3	11	Serpentine type 7TM GPCR chemoreceptor Srx; 7 transmembrane receptor (rhodopsin family	GO:0004930,GO:0007186,GO:0016021	G-protein coupled receptor activity; G-protein coupled receptor signaling pathway; integral component of membrane	OVOC12227,OVOC12942,OVOC8080,OVOC8040,OVOC3802,OVOC12204,OVOC12202,OVOC7503,OVOC12728,OVOC12678,OVOC12679,OVOC12842,OVOC12730,OVOC12199,OVOC12935,OVOC12583,OVOC12958,OVOC12198,OVOC3382,OVOC12511,OVOC12813,OVOC11966,OVOC12197,OVOC8081,OVOC12201,OVOC7473,OVOC3756,OVOC12665,OVOC12765,OVOC3429,OVOC7725,OVOC12395	WBGene00231322,WBGene00231324,WBGene00229491,WBGene00231326,WBGene00221686,WBGene00231328,WBGene00231325,WBGene00233773,WBGene00225133,WBGene00222598,WBGene00224844,WBGene00231321	None
800	0	10	7 transmembrane receptor (rhodopsin family; Serpentine type 7TM GPCR chemoreceptor Srsx	GO:0004930,GO:0005524,GO:0007186,GO:0016021	G-protein coupled receptor activity; ATP binding; G-protein coupled receptor signaling pathway; integral component of membrane	OVOC10122,OVOC12477,OVOC12291,OVOC11508,OVOC11113,OVOC12432,OVOC10125,OVOC12482,OVOC12431,OVOC12886,OVOC1480,OVOC10087,OVOC12702,OVOC12287,OVOC10170,OVOC12674,OVOC12675,OVOC11581,OVOC12918,OVOC13510,OVOC12285,OVOC1486,OVOC11579,OVOC10088	WBGene00230031,WBGene00231304,WBGene00229370,WBGene00221556,WBGene00221555,WBGene00233014,WBGene00221466,WBGene00229263	None
935	0	8	Hypothetical protein	None	None	OVOC1796,OVOC1851,OVOC1797,OVOC12446,OVOC12761,OVOC12882,OVOC12338,OVOC1323,OVOC3119,OVOC46,OVOC11710,OVOC12205,OVOC1892,OVOC1497,OVOC1909,OVOC12162,OVOC2311,OVOC6173,OVOC12206,OVOC1232	WBGene00229130	None
2182	0	5	Serpentine type 7TM GPCR receptor class ab chemoreceptor	GO:0007606,GO:0016021	sensory perception of chemical stimulus; integral component of membrane	OVOC2382,OVOC12438,OVOC12414,OVOC2041,OVOC2236,OVOC12401,OVOC12704,OVOC12403,OVOC2242,OVOC12402,OVOC2042,OVOC2031,OVOC2240	WBGene00223066,WBGene00233468,WBGene00227227,WBGene00226126,WBGene00226164,WBGene00229857	None
6629	0	5	RNA helicase; Putative viral replication protein	GO:0003723,GO:0003724,GO:0006260,GO:0016779,GO:0016888,GO:0018142,GO:0042624	RNA binding; RNA helicase activity; DNA replication; nucleotidyltransferase activity; endodeoxyribonuclease activity, producing 5'-phosphomonoesters; protein-DNA covalent cross-linking; ATPase activity, uncoupled	OVOC9676,OVOC12159,OVOC1445,OVOC12797,OVOC12691	WBGene00228363	None
1253	1	4	2OG-Fe(II oxygenase superfamily; Prolyl 4-Hydroxylase alpha-subunit, N-terminal region; Tetratricopeptide repeat	GO:0004656,GO:0005506,GO:0005515,GO:0005783,GO:0016491,GO:0016702,GO:0016705,GO:0016706,GO:0031418,GO:0055114	procollagen-proline 4-dioxygenase activity; iron ion binding; protein binding; endoplasmic reticulum; oxidoreductase activity; oxidoreductase activity, acting on single donors with incorporation of molecular oxygen, incorporation of two atoms of oxygen; oxidoreductase activity, acting on paired donors, with incorporation or reduction of molecular oxygen; oxidoreductase activity, acting on paired …	OVOC12476,OVOC11573,OVOC12657,OVOC11506,OVOC12384,OVOC12373,OVOC12472,OVOC12407,OVOC12409,OVOC8395,OVOC12588,OVOC12388,OVOC12649,OVOC11958,OVOC12598,OVOC12483	WBGene00232671,WBGene00224104,WBGene00231085,WBGene00232672	None
3913	0	4	chitin binding; chitinase activity; hydrolase activity, hydrolyzing O-glycosyl compounds	GO:0003824,GO:0004553,GO:0004568,GO:0005576,GO:0005975,GO:0006030,GO:0006032,GO:0008061	catalytic activity; hydrolase activity, hydrolyzing O-glycosyl compounds; chitinase activity; extracellular region; carbohydrate metabolic process; chitin metabolic process; chitin catabolic process; chitin binding	OVOC3520,OVOC9499,OVOC9515,OVOC12930,OVOC12965,OVOC12568,OVOC12569	WBGene00228562,WBGene00231000,WBGene00232367,WBGene00222212,WBGene00223435,WBGene00229597	WBGene00000503
4135	0	4	Hypothetical protein	None	None	OVOC12504,OVOC9440,OVOC12562,OVOC9391,OVOC12522,OVOC12668,OVOC12934,OVOC12659,OVOC9400,OVOC9284,OVOC9439,OVOC12558,OVOC9437,OVOC12687,OVOC9452,OVOC12666,OVOC12786,OVOC12787,OVOC9091,OVOC9523,OVOC12945,OVOC9401,OVOC9146,OVOC12788,OVOC12806,OVOC12658,OVOC9179	WBGene00230922	None
4726	0	4	Cysteine-rich secretory protein family	GO:0005576	extracellular region	OVOC7395,OVOC9570,OVOC9559,OVOC7440,OVOC9555,OVOC9575	WBGene00225830,WBGene00223569,WBGene00224494	None
10102	0	4	glutathione transferase activity; protein binding	GO:0000302,GO:0004364,GO:0005515,GO:0005737,GO:0008152	response to reactive oxygen species; glutathione transferase activity; protein binding; cytoplasm; metabolic process	OVOC12238,OVOC8665,OVOC12236,OVOC12237,OVOC8535,OVOC8533	WBGene00231118	WBGene00043097,WBGene00016204,WBGene00001792,WBGene00015337
10342	0	4	Zinc-finger double domain; Zinc finger, C2H2 type; C2H2-type zinc finger	GO:0003676,GO:0046872	nucleic acid binding; metal ion binding	OVOC12663,OVOC12875,OVOC12012,OVOC12664,OVOC5345,OVOC12297,OVOC12932	WBGene00231180	None
12250	0	4	PIF1-like helicase	GO:0000723,GO:0003678,GO:0006281	telomere maintenance; DNA helicase activity; DNA repair	OVOC5958,OVOC3571	None	None
12562	0	4	7 transmembrane receptor (rhodopsin family	GO:0004930,GO:0007186,GO:0016021	G-protein coupled receptor activity; G-protein coupled receptor signaling pathway; integral component of membrane	OVOC12973,OVOC12226,OVOC12686,OVOC12435,OVOC12434,OVOC12433	WBGene00222816	WBGene00007908,WBGene00011265
3331	3	3	Serpentine type 7TM GPCR chemoreceptor Srsx	GO:0004930,GO:0007186,GO:0016021	G-protein coupled receptor activity; G-protein coupled receptor signaling pathway; integral component of membrane	OVOC12736,OVOC12661,OVOC2071,OVOC3453,OVOC12594,OVOC7507,OVOC9675,OVOC12660,OVOC12780,OVOC12833	WBGene00223145,WBGene00223717	None
3723	0	3	Sugar (and other transporter	GO:0005215,GO:0006810,GO:0016020,GO:0016021,GO:0022857,GO:0055085	transporter activity; transport; membrane; integral component of membrane; transmembrane transporter activity; transmembrane transport	OVOC6874,OVOC6872,OVOC6873,OVOC11986,OVOC11985,OVOC11963,OVOC11609,OVOC11983	WBGene00230205,WBGene00225721	None
13967	0	3	Zinc finger C-x8-C-x5-C-x3-H type (and similar	GO:0046872	metal ion binding	OVOC1784,OVOC1783,OVOC1781,OVOC1785,OVOC1782,OVOC1779	WBGene00230627	None
14335	0	3	Phosphatidylethanolamine-binding protein	None	None	OVOC12688,OVOC9426,OVOC9427,OVOC12871.1,OVOC12871.2,OVOC12871.3,OVOC12349,OVOC12350	WBGene00224213	None
15866	0	3	Nucleotidyltransferase domain; Poly(A polymerase predicted RNA binding domain; Poly(A polymerase central domain	GO:0003723,GO:0004652,GO:0005634,GO:0016779,GO:0031123,GO:0043631	RNA binding; polynucleotide adenylyltransferase activity; nucleus; nucleotidyltransferase activity; RNA 3'-end processing; RNA polyadenylation	OVOC12829,OVOC6913	WBGene00226609	None
16811	0	3	Cullin protein neddylation domain; Cullin family	GO:0004672,GO:0004674,GO:0005524,GO:0006468,GO:0006511,GO:0009103,GO:0016772,GO:0031461,GO:0031625	protein kinase activity; protein serine/threonine kinase activity; ATP binding; protein phosphorylation; ubiquitin-dependent protein catabolic process; lipopolysaccharide biosynthetic process; transferase activity, transferring phosphorus-containing groups; cullin-RING ubiquitin ligase complex; ubiquitin protein ligase binding	OVOC9134,OVOC9133,OVOC9130	WBGene00223309	None
19600	0	3	Hypothetical protein	GO:0005179,GO:0005576	hormone activity; extracellular region	OVOC9859,OVOC9862,OVOC12605,OVOC9860,OVOC9866	WBGene00230068	None
19642	0	3	Phosphatidylinositol-specific phospholipase C, X domain; C2 domain; Phosphoinositide-specific phospholipase C, efhand-like	GO:0004435,GO:0005509,GO:0005515,GO:0006629,GO:0007165,GO:0008081,GO:0035556	phosphatidylinositol phospholipase C activity; calcium ion binding; protein binding; lipid metabolic process; signal transduction; phosphoric diester hydrolase activity; intracellular signal transduction	OVOC12732,OVOC12682,OVOC6889	WBGene00222029	None
20496	0	3	Hypothetical protein	None	None	OVOC11470,OVOC12255,OVOC11304,OVOC13454,OVOC11575,OVOC11429,OVOC11303	None	None
21848	0	3	Hypothetical protein	None	None	OVOC10056,OVOC10436,OVOC10055,OVOC10206,OVOC10207,OVOC12770,OVOC12439,OVOC10208,OVOC10438	None	None
26668	0	3	Zinc finger C-x8-C-x5-C-x3-H type (and similar	GO:0046872	metal ion binding	OVOC13460,OVOC7243,OVOC7344	WBGene00235071	None
36886	0	3	Chromadorea ALT protein	None	None	OVOC11892,OVOC20,OVOC118,OVOC11896	None	None
2035	2	2	structural constituent of cytoskeleton; GTP binding; GTPase activity	GO:0003924,GO:0005200,GO:0005525,GO:0005874,GO:0006184,GO:0007017,GO:0043234,GO:0051258	GTPase activity; structural constituent of cytoskeleton; GTP binding; microtubule; GTP catabolic process; microtubule-based process; protein complex; protein polymerization	OVOC4792,OVOC12330,OVOC3410,OVOC441,OVOC7954,OVOC4869,OVOC9076,OVOC9253	WBGene00231870,WBGene00231486,WBGene00230640,WBGene00228567,WBGene00227844,WBGene00223009,WBGene00229489	WBGene00006534
14655	2	2	RhoGEF domain	GO:0005057,GO:0005089,GO:0005515,GO:0005543,GO:0007165,GO:0035023	receptor signaling protein activity; Rho guanyl-nucleotide exchange factor activity; protein binding; phospholipid binding; signal transduction; regulation of Rho protein signal transduction	OVOC11322,OVOC11431,OVOC11260,OVOC10201	WBGene00225942	None
1191	1	2	metal ion binding; protein binding; nucleic acid binding	GO:0003676,GO:0005515,GO:0046872	nucleic acid binding; protein binding; metal ion binding	OVOC7845,OVOC11471,OVOC12469,OVOC9071,OVOC12980,OVOC7943,OVOC8026,OVOC8039,OVOC7944,OVOC7854	None	WBGene00003847
1495	1	2	F-box-like; F-box-like domain; Leucine Rich repeat	GO:0005515	protein binding	OVOC7393,OVOC3693,OVOC12175,OVOC6331,OVOC5907,OVOC1013,OVOC5906,OVOC6177,OVOC12178	WBGene00230385,WBGene00230726,WBGene00229742,WBGene00229544,WBGene00230737,WBGene00233090,WBGene00233771,WBGene00220476,WBGene00229723	None
4243	1	2	Putative peptidase (DUF1758	GO:0003676,GO:0008270	nucleic acid binding; zinc ion binding	OVOC3095,OVOC12909,OVOC12917,OVOC5304	None	None
1001	0	2	Helicase associated domain (HA2	GO:0003779,GO:0004386,GO:0007010,GO:0046872	actin binding; helicase activity; cytoskeleton organization; metal ion binding	OVOC7614,OVOC12866,OVOC3455,OVOC11994,OVOC1347,OVOC12014,OVOC7593	WBGene00229396,WBGene00230928,WBGene00229095,WBGene00229705,WBGene00230100,WBGene00232394,WBGene00229397	None
3761	0	2	short chain dehydrogenase	GO:0008152,GO:0016491	metabolic process; oxidoreductase activity	OVOC2298,OVOC1715,OVOC2299,OVOC2302,OVOC2301,OVOC2303	WBGene00224666,WBGene00229020,WBGene00224692,WBGene00229240,WBGene00229021,WBGene00234639,WBGene00229241	None
3799	0	2	Chromadorea ALT protein	None	None	OVOC11668,OVOC12700,OVOC12254,OVOC11669,OVOC11670,OVOC12769.1,OVOC12769.3,OVOC12769.2,OVOC12769.4,OVOC12779,OVOC12701,OVOC10260	WBGene00221463,WBGene00220358,WBGene00229951,WBGene00249804,WBGene00249806,WBGene00221462,WBGene00229198,WBGene00249805,WBGene00249807,WBGene00220554	None
4556	0	2	Hypothetical protein	None	None	OVOC12034,OVOC8085,OVOC1432,OVOC12860,OVOC12852,OVOC1944,OVOC12846,OVOC13502,OVOC7674,OVOC12710,OVOC7675,OVOC12160,OVOC7695	WBGene00231357,WBGene00233266,WBGene00229199,WBGene00249822	None
5321	0	2	lipid binding	GO:0008289	lipid binding	OVOC9055,OVOC1213,OVOC11610,OVOC2699	WBGene00223527,WBGene00228264	WBGene00008652
5479	0	2	Collagen triple helix repeat (20 copies	None	None	OVOC12597,OVOC12491,OVOC12404,OVOC12380	WBGene00228019,WBGene00229622,WBGene00229619,WBGene00230758	None
6762	0	2	ion channel activity	GO:0005216,GO:0006811,GO:0016020,GO:0055085	ion channel activity; ion transport; membrane; transmembrane transport	OVOC921,OVOC1481,OVOC1219,OVOC1478,OVOC804	WBGene00228694,WBGene00222228,WBGene00224618	WBGene00001796
11530	0	2	Hypothetical protein	None	None	OVOC2231,OVOC2234,OVOC12539,OVOC2040,OVOC12541,OVOC1805,OVOC12721,OVOC2114,OVOC2229	None	None
12214	0	2	Hypothetical protein	GO:0000398,GO:0005681	mRNA splicing, via spliceosome; spliceosomal complex	OVOC7200,OVOC509,OVOC10643,OVOC8353,OVOC7709	WBGene00226312	WBGene00004806
13616	0	2	zinc-RING finger domain	GO:0005515,GO:0008270	protein binding; zinc ion binding	OVOC7613,OVOC1348,OVOC11993,OVOC7427,OVOC5536,OVOC7592	WBGene00223286	None
13650	0	2	Trypsin Inhibitor like cysteine rich domain	None	None	OVOC12851,OVOC12359.1,OVOC12359.2,OVOC12359.3,OVOC12310,OVOC12309	WBGene00220939	None
13837	0	2	protein binding; cell adhesion molecule binding; ankyrin binding	GO:0005515	protein binding	OVOC3931,OVOC3930	WBGene00222569	WBGene00004732
14447	0	2	calcium ion binding; protein binding	GO:0005509,GO:0005515	calcium ion binding; protein binding	OVOC11577,OVOC12725,OVOC7004	WBGene00227611	WBGene00013855
17141	0	2	Protein kinase domain; Mad3/BUB1 homology region 1	GO:0004672,GO:0004674,GO:0005524,GO:0006468,GO:0016772	protein kinase activity; protein serine/threonine kinase activity; ATP binding; protein phosphorylation; transferase activity, transferring phosphorus-containing groups	OVOC7422,OVOC7420,OVOC7629	WBGene00225514,WBGene00232257	None
17336	0	2	Sushi domain (SCR repeat	None	None	OVOC3613,OVOC3494,OVOC3496,OVOC3499	WBGene00230037,WBGene00230401	None
18816	0	2	Hypothetical protein	None	None	OVOC10171,OVOC10172,OVOC12294,OVOC12293	WBGene00228040	None
19334	0	2	peptidase activity	GO:0006508,GO:0008233	proteolysis; peptidase activity	OVOC12752,OVOC1753,OVOC10368	WBGene00222089	WBGene00015206
20846	0	2	Protein kinase domain	GO:0004672,GO:0004674,GO:0005524,GO:0006468,GO:0016772	protein kinase activity; protein serine/threonine kinase activity; ATP binding; protein phosphorylation; transferase activity, transferring phosphorus-containing groups	OVOC12361,OVOC11626	WBGene00229118,WBGene00231741	None
23317	0	2	Transthyretin-like family	GO:0005615	extracellular space	OVOC9323,OVOC9326,OVOC9327	WBGene00229313	None
24656	0	2	Protein kinase domain	GO:0004672,GO:0004674,GO:0005524,GO:0006468,GO:0016772	protein kinase activity; protein serine/threonine kinase activity; ATP binding; protein phosphorylation; transferase activity, transferring phosphorus-containing groups	OVOC12933,OVOC7052	WBGene00227191	None
28216	0	2	Pex19 protein family	GO:0005777	peroxisome	OVOC7853	WBGene00224642,WBGene00232325	None
28348	0	2	Sugar (and other transporter; Major Facilitator Superfamily	GO:0016021,GO:0022857,GO:0055085	integral component of membrane; transmembrane transporter activity; transmembrane transport	OVOC6588,OVOC12731	WBGene00222295	None
28972	0	2	Hypothetical protein	None	None	OVOC8027,OVOC735,OVOC8044	WBGene00229965	None
32090	0	2	FAR-17a/AIG1-like protein	GO:0016021	integral component of membrane	OVOC3433,OVOC12492,OVOC3431	WBGene00222911	None
34114	0	2	protein binding; protein self-association	None	None	OVOC12256,OVOC2689,OVOC12032	None	WBGene00018892
37216	0	2	Transthyretin-like family	GO:0005615	extracellular space	OVOC9322,OVOC9324	WBGene00225899	None
37634	0	2	Hypothetical protein	None	None	OVOC5565,OVOC5654,OVOC5679	WBGene00228887	None
38855	0	2	Protein phosphatase inhibitor	None	None	OVOC12621,OVOC12662,OVOC6772	WBGene00227856	None
91716	0	2	Hypothetical protein	None	None	OVOC12763,OVOC1392,OVOC12841	None	None
92796	0	2	CUB domain	None	None	OVOC12726	WBGene00232850	None
93836	0	2	Formyl transferase	GO:0009058,GO:0016742	biosynthetic process; hydroxymethyl-, formyl- and related transferase activity	OVOC12760,OVOC1498,OVOC1505	None	None
95380	0	2	Hypothetical protein	None	None	OVOC5894,OVOC11108	None	None
[truncated: 1,510 more rows]

## Sheet: GOEnrich_Losses_Onchocerca
Enriched GO terms of all gene families that have 2 or more gene loss events in the clade Onchocerca, containing the species Onchocerca volvulus and Onchocerca ochengi
[truncated: 52 more rows]

[truncated: 13 more sheets: GOEnrich_Duplications_Onchoce, Clade_spec_Onchocercidae, Losses_Duplications_Onchocercid, GOEnrich_Losses_Onchocercidae, GOEnrich_Duplications_Onchocerc, Clade_spec_Filaria, Losses_Duplications_Filaria, GOEnrich_Losses_Filaria, GOEnrich_Duplications_Filaria, Clade_spec_Chromadorea, Losses_Duplications_Chromadorea, GOEnrich_Losses_Chromadorea, GOEnrich_Duplications_Chromoado]
