# Supplementary material for: The genome of Onchocerca volvulus, agent of river blindness
Source: Nat Microbiol. Author manuscript; Available in PMC 2017 Feb 15. (PMC5310847; doi:10.1038/nmicrobiol.2016.216)
Supplement: tables [file NIHMS848855-supplement-tables.xls]

## Sheet: Supp_Table_1
Supplementary Table 1. Summary features of genomes and genome assemblies for filarial nematodes
Organism	Assembly size (Mb)	# scaffolds	N90 of scaffolds	N90	GC (%)	Genes
				(num)
O. volvulus	97	712	16 Mb	4	29	12143
O. ochengi	92	20243	1.6 Kb	8293	30	12135
L. loa	91	5773	18.6 Kb	691	31	15445
B. malayi	94	9779	2 Kb	2419	27	13865
W. bancrofti	77	13520	2.4 Kb	8503	29	13058
D. immitis	88	16061	1.6 Kb	3085	28	12857

## Sheet: Supp_Table_2
Supplementary Table 2. Properties of assemblies and annotations for Onchocerca volvulus, O. ochengi and other filarial nematodes. Despite their colinear genomes, different karyotypes have previously been reported for O. volvulus and O. ochengi. The assembly for O. ochengi is too fragmentary to confirm this.
		clade III								clade V	clade I
		filaria
	O. volvulus wolbachia	O. volvulus v4	O. volvulus v3	O. ochengi	D. immitis	W. bancrofti	L. loa	B. malayi	A. suum	C. elegans	T. muris
Chromosomes	1	3A + XYa	3A + XYa	4A + XYa	4A + XYa	4A + XYa	5A + Xa	4A + XYa		6b
Assembly version	ol1	v4	v3 = WS245	v1	v2.2	?	v3	WS244	PRJNA80881 WS244	WS244	v2.1
Assembly size (Mb)	960 kb	97	96.4	91.7	88.3	77	91.4	94	266.1	100.2	84.7
♯ scaffolds	1	712	708	20243	16061	13520	5773	9779	2414	7	1683
N50 of scaffolds	N/A - single contig	27.2 Mb	25.5 Mb	16.2 kb	71.3 kb	9.9 kb	174.4 kb	191 kb	419 kb	17.5 Mb	401 kb
N50 (num)		2	2	1317	219	1916	130	62	171	3	59
N90 of scaffolds		16 Mb	2.8 Mb	1.6 kb	1.6 kb	2.4 kb	18.6 kb	2 kb	98 kb	13.8 Mb	80 kb
N90 (num)		4	5	8293	3085	8503	691	2419	680	6	229
Maximum length of scaffold		31.4 Mb	28.3 Mb	230.4 kb	1.1 Mb	144.4 kb	1.3 Mb	5.2 Mb	3.8 Mb	20.9 Mb	1.8 Mb
G+C content	0.32	0.29	0.29	0.298	0.28	0.29	0.31	0.2715	0.3694	0.36	0.445
Sequence coverage (% not gap)	1	0.963337	0.968117	0.995	0.961152	0.999091	0.957895	0.9175	0.9721	1	0.9936
cCegma completeness (%): (complete/partial)	N/A	97.6/97.6	97.6/97.6	89.9/94.8	97.6/98	79/85.1	97.2/98	96.77/97.18	93.95/98.97	100/100	95.56/96.77
cAverage CEG gene number: (complete/partial)		1.05/1.07	1.05/1.07	1.06/1.10	1.08/1.08	1.03/1.06	1.05/1.05	1.08/1/12	1.13/1.15	1.06/1.07	1.07/1.07
No. of protein coding genes	785	no update to gene models since v3	12143	12135	12857	13058	15445	13865	18542	19033	11004
Gene density (genes/Mb)	817.708		125.965	132.334	145.606	169.584	168.982	147.5	69.6806	189.95	129.917
Mean protein aa length	282		396	304	378	331	335	376	327	448	416
Median protein aa length	227		282	223	256	237	214	248	233	337	290
No. coding exons	785		102563	73623	100087	88921	104085	103042	119160	121428	83458
Coding exons, combined length (Mb)	0.67		14.9	11.02	14.6	13	15.5	14.8	18.1744	24.2	13.7
Mean no. of coding exons per gene	1		8.2	6.1	7.8	6.8	6.7	7.8	6.4	6.6	7.6
Mean coding exon length (bp)	810		146	150	146	146	149	144	152	199	165
Median coding exon length (bp)	636		133	137	133	135	136	132	138	144	117
No. of introns	0		90420	61717	86977	75682	84091	87335	100605	100148	72401
Mean intron length (bp)	N/A		387	307	338	283	333	342	1023	330	434
Median intron length (bp)	N/A		256	238	234	225	239	229	690	67	58
Genome statistics based on scaffolds, filtered to remove scaffolds less than 1000 bp (except M. hapla, which is based on contigs). With scaffolds listed by size, N50 and N90 refer to the sizes above which 50 and 90% of the assembled bases are distributed, respectively. The number of scaffolds corresponding to 50% and 90% of assembled bases are indicated by N50 (num) and N90 (num), respectively. *…
aPost, R. The chromosomes of the filariae. Filaria Journal 4:10 (2005)
bThe C. elegans Sequencing Consortium. Genome sequence of the nematode C. elegans: a platform for investigating biology. Science 282, 2012–2018 (1998)
cAssembly completeness was estimated by CEGs (Core Eukaryotic Genes) with the CEGMA v2 software [Parra et al. Assessing the gene space in draft genomes. Nucelic Acids Research 37, 289-297 (2009)]

## Sheet: Supp_Table_3
Supplementary Table 3. Assignment of scaffolds to autosomes and sex chromosomes based on coverage in male and female sequencing libraries.
category	# of large scaffolds > 1Mb* (total # scaffolds)	Mean (median) depth in male library	Mean (median) depth in mature female library	Total length of unique sequence in assembly (bp)	mean (median) multiplicity within genome†	Estimated total length of genome represented (bp)	Estimated total length based on coverage in 10kb windows (bp)
Autosomal / shared X and Y	6 (300)	26.36 (23)	314.81 (290.5)	72333683	1.04 (0.96)	72758390	70134708
X-specific‡	1 (1)	12.24 (12)	229.56 (229)	22240000	1.01 (1.01)	22462400	22902232
Y-specific	0 (149)	17.03 (12)	104.78 (76)	948454	1.38 (1.00)	1187548	1203254
Mitochondrial	0 (1)	2313.50 (2313.5)	11781.75 (11781.75)	14386	39 (39)	N/A	N/A
*Scaffold OM2 is counted twice as it is split into ‘shared X and Y’ and ‘X-specific’ regions to calculate these figures.
†calculated as the mean/median of the ratio of observed coverage to expected (single-copy) coverage for each scaffold in the mature female library (302 reads), adjusted for autosomal, X, Y expected dosage, assuming the mature female library contains equal proportions of male and female tissue.
‡values for just the X-specific part of the OM2 chromosome
Coverage value for mitochondrion is not adjusted for expected dosage.

## Sheet: Supp_Table_4
Supplementary Table 4. Conserved eukaryotic genes from CEGMA set missing from O. volvulus and other filarial nematodes.
KOG ID	Missing froma	C. elegans gene ID	C. elegans gene symbol	description
KOG1185	Bm, Di, Ll, Oo, Ov, Wb	WBGene00007143	B0334.3	2-Hydroxyphytanoyl-CoA lyase
KOG1468	Bm, Di, Ll, Oo, Ov, Wb	WBGene00007236	C01G10.9	Methylthioribose-1-phosphate isomerase
KOG1760	Ov	WBGene00007107	pfd-4	Putative prefoldin subunit 4 – molecular chaperone. Known to be redundant in C. elegans with no knockdown / knockout phenotype
KOG2303	Bm, Di, Ll, Oo, Ov, Wb	WBGene00007698	qns-1	Glutamine-dependent NAD+ synthase
KOG2531	Bm, Di, Ll, Oo, Ov, Wb	WBGene00011147	R08D7.7	Uncharacterized sugar kinase
KOG2770	Bm, Di, Ll, Oo, Ov, Wb	WBGene00017765	gcst-1	Glycine cleavage system t-protein
aBm: Brugia malayi, Di: Dirofilaria immitis, Ll: Loa loa, Oo: Onchocerca ochengi, Ov: Onchocerca volvulus, Wb: Wuchereria bancrofti.

## Sheet: Supp_Table_5
Supplementary Table 5. Repeat content of the Onchocerca volvulus genome
repeat type	# of families	num. of copies	bp covered	% of genome
all retroelements	77	928	323512	0.00342853
non-LTR retroelements	2	26	5326	5.64441e-05
Pao-type LTR	9	538	173795	0.00184185
other LTR elements	66	364	144391	0.00153023
all DNA transposons	5	898	169956	0.00180117
Mariner-type DNA transposons	3	286	80624	0.00085444
En/Spm-like transposons	1	349	57348	0.000607764
helitron-like	1	263	31984	0.000338961
unclassified dispersed repeats	14699	4539587	5522093	0.0585222
*of which O150 repeat		88	7732	8.19424e-05
Simple repeats	3308	63950	2811438	0.0297951
low complexity sequence repeats	3	15578	805628	0.00853791
total repeat content			9631194	0.10207
*the O150 repeats are concentrated on high-coverage small contigs that likely represent collapsed repeats. Our estimate of the true genome-wide copy number of these repeats, based on the sum of the median coverage over these 88 elements, divided by median coverage of single-copy sequence in the same library, is 5,920.

## Sheet: Supp_Table_6
Supplementary Table 6. BLAST hits and sequence similarity between O. volvulus genes and genes in other nematodes
Nematodes compared (B. malayi; W. bancrofti; L. loa; O. ochengi; D. immitis; A. suum; A. ceylanicum; N. americanus; T. spiralis; T. suis; H. contortus; P. pacificus; C. elegans; A. simplex)
		Best match to nematodes							% Max Score		Max Possible Score (Self Blast)				% Max Score Bins										Ov Unique
S. No.	Sequence name	Organism	Best match to NEMATODES database	E value	Score	% identity	% similarity	% Coverage	% Score		Best match to V245 database	E value	Score		<10%	10-20%	20-30%	30-40%	40-50%	50-60%	60-70%	70-80%	80-90%	90-100%	less than 30% score	e-value less than 1E-05
6189	OVOC6189	C. elegans	AC3.2	2.5	29.6	31	53	10	22.9457		OVOC6189	1e-31	129		-	-	Y	-	-	-	-	-	-	-	Y	Y
6751	OVOC6751	A. ceylanicum	ANCCEY_00463	0.85	31.2	42	53	3	29.7143		OVOC6751	2e-24	105		-	-	Y	-	-	-	-	-	-	-	Y	Y
11676	OVOC11676	A. ceylanicum	ANCCEY_00604	0.65	31.6	39	52	13	23.0657		OVOC11676	7e-34	137		-	-	Y	-	-	-	-	-	-	-	Y	Y
5383	OVOC5383	A. ceylanicum	ANCCEY_00712	21	26.6	50	60	9	32.2816		OVOC5383	2e-17	82.4		-	-	-	Y	-	-	-	-	-	-	-	Y
3819	OVOC3819	A. ceylanicum	ANCCEY_00885	2e-22	104	34	53	57	24.2424		OVOC3819	1e-121	429		-	-	Y	-	-	-	-	-	-	-	Y	-
279	OVOC279	A. ceylanicum	ANCCEY_00964	13	27.3	37	50	9	26.5049		OVOC279	8e-24	103		-	-	Y	-	-	-	-	-	-	-	Y	Y
1803	OVOC1803	A. ceylanicum	ANCCEY_01086	0.016	37	28	46	37	16.7421		OVOC1803	3e-59	221		-	Y	-	-	-	-	-	-	-	-	Y	Y
2911	OVOC2911	A. ceylanicum	ANCCEY_01222	3e-09	59.3	38	56	80	27.7103		OVOC2911	2e-57	214		-	-	Y	-	-	-	-	-	-	-	Y	-
3018	OVOC3018	A. ceylanicum	ANCCEY_01523	1.1	30.8	29	46	4	14.8077		OVOC3018	2e-55	208		-	Y	-	-	-	-	-	-	-	-	Y	Y
12606	OVOC12606	A. ceylanicum	ANCCEY_01789	5.5	28.5	27	50	22	15.4891		OVOC12606	4e-48	184		-	Y	-	-	-	-	-	-	-	-	Y	Y
5786	OVOC5786	A. ceylanicum	ANCCEY_02124	3.2	29.3	48	62	7	28.7255		OVOC5786	2e-23	102		-	-	Y	-	-	-	-	-	-	-	Y	Y
8087	OVOC8087	A. ceylanicum	ANCCEY_02300	0.51	32	32	54	16	23.1884		OVOC8087	3e-34	138		-	-	Y	-	-	-	-	-	-	-	Y	Y
12130	OVOC12130	A. ceylanicum	ANCCEY_02640	2.6	29.6	26	46	8	12.9258		OVOC12130	1e-61	229		-	Y	-	-	-	-	-	-	-	-	Y	Y
8822	OVOC8822	A. ceylanicum	ANCCEY_02688	0.001	40.4	53	66	10	28.0556		OVOC8822	5e-36	144		-	-	Y	-	-	-	-	-	-	-	Y	Y
7018	OVOC7018	A. ceylanicum	ANCCEY_02774	0.66	32.3	24	40	43	9.90798		OVOC7018	1e-90	326		Y	-	-	-	-	-	-	-	-	-	Y	Y
6333	OVOC6333	A. ceylanicum	ANCCEY_03637	1.5	30.4	33	48	6	21.1111		OVOC6333	3e-36	144		-	-	Y	-	-	-	-	-	-	-	Y	Y
3128	OVOC3128	A. ceylanicum	ANCCEY_04032	4.2	28.9	33	43	10	17		OVOC3128	5e-44	170		-	Y	-	-	-	-	-	-	-	-	Y	Y
10039	OVOC10039	A. ceylanicum	ANCCEY_04126	17	26.9	28	46	12	18.0537		OVOC10039	1e-37	149		-	Y	-	-	-	-	-	-	-	-	Y	Y
9355	OVOC9355	A. ceylanicum	ANCCEY_04166	1.4	30.4	26	54	11	26.9027		OVOC9355	8e-27	113		-	-	Y	-	-	-	-	-	-	-	Y	Y
3112	OVOC3112	A. ceylanicum	ANCCEY_05027	12	27.3	50	70	14	13.7879		OVOC3112	2e-52	198		-	Y	-	-	-	-	-	-	-	-	Y	Y
7208	OVOC7208	A. ceylanicum	ANCCEY_05156	0.17	33.5	31	44	14	27.0161		OVOC7208	4e-30	124		-	-	Y	-	-	-	-	-	-	-	Y	Y
4203	OVOC4203	A. ceylanicum	ANCCEY_05642	1.9	30	30	58	17	12.987		OVOC4203	2e-62	231		-	Y	-	-	-	-	-	-	-	-	Y	Y
1842	OVOC1842	A. ceylanicum	ANCCEY_05732	9.6	27.7	24	53	64	26.8932		OVOC1842	6e-24	103		-	-	Y	-	-	-	-	-	-	-	Y	Y
11035	OVOC11035	A. ceylanicum	ANCCEY_05768	0.13	33.9	35	64	14	19.8246		OVOC11035	2e-44	171		-	Y	-	-	-	-	-	-	-	-	Y	Y
724	OVOC724	A. ceylanicum	ANCCEY_06302	3.3	29.3	30	48	3	28.4466		OVOC724	8e-24	103		-	-	Y	-	-	-	-	-	-	-	Y	Y
10755	OVOC10755	A. ceylanicum	ANCCEY_06385	5.5	28.5	32	50	10	16.9643		OVOC10755	2e-43	168		-	Y	-	-	-	-	-	-	-	-	Y	Y
3375	OVOC3375	A. ceylanicum	ANCCEY_06718	7.2	28.1	39	55	7	19.7887		OVOC3375	2e-35	142		-	Y	-	-	-	-	-	-	-	-	Y	Y
348	OVOC348	A. ceylanicum	ANCCEY_07088	1.6	32	28	45	15	7.20721		OVOC348	1e-126	444		Y	-	-	-	-	-	-	-	-	-	Y	Y
3451	OVOC3451	A. ceylanicum	ANCCEY_07232	13	27.3	38	56	5	20.2222		OVOC3451	1e-33	135		-	-	Y	-	-	-	-	-	-	-	Y	Y
3485	OVOC3485	A. ceylanicum	ANCCEY_07453	1.9	30	33	53	32	16.3934		OVOC3485	8e-48	183		-	Y	-	-	-	-	-	-	-	-	Y	Y
9735	OVOC9735	A. ceylanicum	ANCCEY_07990	0.061	35	28	44	15	20.2312		OVOC9735	8e-45	173		-	-	Y	-	-	-	-	-	-	-	Y	Y
2274	OVOC2274	A. ceylanicum	ANCCEY_08191	0.86	31.2	46	64	10	19.8726		OVOC2274	4e-40	157		-	Y	-	-	-	-	-	-	-	-	Y	Y
4016	OVOC4016	A. ceylanicum	ANCCEY_09723	9.7	27.7	37	66	7	21.4729		OVOC4016	1e-31	129		-	-	Y	-	-	-	-	-	-	-	Y	Y
9273	OVOC9273	A. ceylanicum	ANCCEY_09915	0.3	32.7	36	60	9	21.0968		OVOC9273	2e-39	155		-	-	Y	-	-	-	-	-	-	-	Y	Y
6396	OVOC6396	A. ceylanicum	ANCCEY_10048	1.1	30.8	38	64	8	16.2963		OVOC6396	8e-50	189		-	Y	-	-	-	-	-	-	-	-	Y	Y
4672	OVOC4672	A. ceylanicum	ANCCEY_10335	5.7	28.5	33	45	4	15.5738		OVOC4672	6e-48	183		-	Y	-	-	-	-	-	-	-	-	Y	Y
8531	OVOC8531	A. ceylanicum	ANCCEY_10363	0.0001	44.3	28	50	47	17.5099		OVOC8531	7e-69	253		-	Y	-	-	-	-	-	-	-	-	Y	Y
12838	OVOC12838	A. ceylanicum	ANCCEY_11034	2	30	34	50	29	17.2414		OVOC12838	5e-45	174		-	Y	-	-	-	-	-	-	-	-	Y	Y
6300	OVOC6300	A. ceylanicum	ANCCEY_11112	2e-58	223	53	71	18	49.3363		OVOC6300	1e-128	452		-	-	-	-	Y	-	-	-	-	-	-	-
10758	OVOC10758	A. ceylanicum	ANCCEY_11200	0.39	32.3	38	46	11	17.4595		OVOC10758	2e-48	185		-	Y	-	-	-	-	-	-	-	-	Y	Y
6506	OVOC6506	A. ceylanicum	ANCCEY_11288	2.5	29.6	30	49	10	16.087		OVOC6506	3e-48	184		-	Y	-	-	-	-	-	-	-	-	Y	Y
4271	OVOC4271	A. ceylanicum	ANCCEY_11438	5.5	28.5	38	61	17	30.7112		OVOC4271	1e-20	92.8		-	-	-	Y	-	-	-	-	-	-	-	Y
607	OVOC607	A. ceylanicum	ANCCEY_11553	5.6	28.5	34	48	31	20.9559		OVOC607	1e-33	136		-	-	Y	-	-	-	-	-	-	-	Y	Y
2412	OVOC2412	A. ceylanicum	ANCCEY_11826	7e-19	91.3	62	84	72	69.1667		OVOC2412	2e-32	132		-	-	-	-	-	-	Y	-	-	-	-	-
6481	OVOC6481	A. ceylanicum	ANCCEY_12223	3.2	29.3	32	54	7	23.629		OVOC6481	6e-30	124		-	-	Y	-	-	-	-	-	-	-	Y	Y
731	OVOC731	A. ceylanicum	ANCCEY_12467	4.3	28.9	40	62	2	18.1761		OVOC731	1e-40	159		-	Y	-	-	-	-	-	-	-	-	Y	Y
8367	OVOC8367	A. ceylanicum	ANCCEY_12749	0.004	38.9	44	63	16	28.1884		OVOC8367	2e-34	138		-	-	Y	-	-	-	-	-	-	-	Y	Y
3927	OVOC3927	A. ceylanicum	ANCCEY_12753	0.3	32.7	37	52	11	14.7297		OVOC3927	2e-59	222		-	Y	-	-	-	-	-	-	-	-	Y	Y
9673	OVOC9673	A. ceylanicum	ANCCEY_13207	12	27.3	52	70	13	17.2785		OVOC9673	3e-40	158		-	Y	-	-	-	-	-	-	-	-	Y	Y
8419	OVOC8419	A. ceylanicum	ANCCEY_13791	2.6	29.6	29	56	4	19.6026		OVOC8419	3e-38	151		-	Y	-	-	-	-	-	-	-	-	Y	Y
2580	OVOC2580	A. ceylanicum	ANCCEY_14219	5.7	28.5	26	50	17	22.619		OVOC2580	1e-30	126		-	-	Y	-	-	-	-	-	-	-	Y	Y
5805	OVOC5805	A. ceylanicum	ANCCEY_14307	5.6	28.5	44	64	12	20.8029		OVOC5805	7e-34	137		-	-	Y	-	-	-	-	-	-	-	Y	Y
1129	OVOC1129	A. ceylanicum	ANCCEY_14362	17	26.9	33	54	7	27.9335		OVOC1129	1e-21	96.3		-	-	Y	-	-	-	-	-	-	-	Y	Y
9472	OVOC9472	A. ceylanicum	ANCCEY_15316	13	27.3	68	81	3	34.9105		OVOC9472	4e-16	78.2		-	-	-	Y	-	-	-	-	-	-	-	Y
6010	OVOC6010	A. simplex	ASIM_0000032401-mRNA-1	0.66	31.6	48	62	8	19.2683		OVOC6010	4e-42	164		-	Y	-	-	-	-	-	-	-	-	Y	Y
7378	OVOC7378	A. simplex	ASIM_0000037001-mRNA-1	0.06	35	25	48	6	20.4678		OVOC7378	3e-44	171		-	-	Y	-	-	-	-	-	-	-	Y	Y
4778	OVOC4778	A. simplex	ASIM_0000045101-mRNA-1	3.3	29.3	35	54	6	22.5385		OVOC4778	8e-32	130		-	-	Y	-	-	-	-	-	-	-	Y	Y
7730	OVOC7730	A. simplex	ASIM_0000064501-mRNA-1	3.3	29.3	28	47	16	12.9646		OVOC7730	1e-60	226		-	Y	-	-	-	-	-	-	-	-	Y	Y
4362	OVOC4362	A. simplex	ASIM_0000067701-mRNA-1	0.027	36.2	31	41	19	13.2601		OVOC4362	1e-74	273		-	Y	-	-	-	-	-	-	-	-	Y	Y
9436	OVOC9436	A. simplex	ASIM_0000109001-mRNA-1	0.86	31.2	32	46	33	17.5281		OVOC9436	3e-46	178		-	Y	-	-	-	-	-	-	-	-	Y	Y
3125	OVOC3125	A. simplex	ASIM_0000112901-mRNA-1	1e-152	538	90	93	100	91.4966		OVOC3125	1e-169	588		-	-	-	-	-	-	-	-	-	Y	-	-
755	OVOC755	A. simplex	ASIM_0000121601-mRNA-1	5.7	28.5	38	46	5	14.9215		OVOC755	4e-50	191		-	Y	-	-	-	-	-	-	-	-	Y	Y
3156	OVOC3156	A. simplex	ASIM_0000161501-mRNA-1	12	27.3	33	53	12	18.2		OVOC3156	6e-38	150		-	Y	-	-	-	-	-	-	-	-	Y	Y
3781	OVOC3781	A. simplex	ASIM_0000177701-mRNA-1	0.29	32.7	31	56	15	17.2105		OVOC3781	5e-50	190		-	Y	-	-	-	-	-	-	-	-	Y	Y
5237	OVOC5237	A. simplex	ASIM_0000191501-mRNA-1	4.3	28.9	31	45	24	18.4076		OVOC5237	4e-40	157		-	Y	-	-	-	-	-	-	-	-	Y	Y
6910	OVOC6910	A. simplex	ASIM_0000242601-mRNA-1	1.1	30.8	32	46	30	20		OVOC6910	4e-39	154		-	-	Y	-	-	-	-	-	-	-	Y	Y
815	OVOC815	A. simplex	ASIM_0000274101-mRNA-1	36	25.8	34	50	11	28.2585		OVOC815	4e-20	91.3		-	-	Y	-	-	-	-	-	-	-	Y	Y
6207	OVOC6207	A. simplex	ASIM_0000280801-mRNA-1	2.5	29.6	54	83	12	21.1429		OVOC6207	6e-35	140		-	-	Y	-	-	-	-	-	-	-	Y	Y
4144	OVOC4144	A. simplex	ASIM_0000287801-mRNA-1	0.005	38.5	45	62	11	22.7811		OVOC4144	1e-43	169		-	-	Y	-	-	-	-	-	-	-	Y	Y
12290	OVOC12290	A. simplex	ASIM_0000327401-mRNA-1	0.23	33.5	30	47	17	11.1296		OVOC12290	5e-83	301		-	Y	-	-	-	-	-	-	-	-	Y	Y
11216	OVOC11216	A. simplex	ASIM_0000418501-mRNA-1	0.91	31.6	32	50	59	10.0958		OVOC11216	1e-86	313		-	Y	-	-	-	-	-	-	-	-	Y	Y
8388	OVOC8388	A. simplex	ASIM_0000449101-mRNA-1	0.67	31.6	26	52	55	14.6977		OVOC8388	2e-57	215		-	Y	-	-	-	-	-	-	-	-	Y	Y
12729	OVOC12729	A. simplex	ASIM_0000600101-mRNA-1	1.9	30	29	56	39	14.0187		OVOC12729	4e-57	214		-	Y	-	-	-	-	-	-	-	-	Y	Y
4856	OVOC4856	A. simplex	ASIM_0000602201-mRNA-1	0.3	32.7	48	64	24	13.4568		OVOC4856	7e-66	243		-	Y	-	-	-	-	-	-	-	-	Y	Y
2623	OVOC2623	A. simplex	ASIM_0000844901-mRNA-1	1.5	30.4	63	68	13	21.7143		OVOC2623	6e-35	140		-	-	Y	-	-	-	-	-	-	-	Y	Y
1080	OVOC1080	A. simplex	ASIM_0000853201-mRNA-1	0.045	35.4	31	63	63	25.6522		OVOC1080	3e-34	138		-	-	Y	-	-	-	-	-	-	-	Y	Y
3230	OVOC3230	A. simplex	ASIM_0001029001-mRNA-1	4.3	28.9	42	57	8	26.5138		OVOC3230	1e-25	109		-	-	Y	-	-	-	-	-	-	-	Y	Y
3642	OVOC3642	A. simplex	ASIM_0001059701-mRNA-1	3e-19	94.7	44	58	36	18.2819		OVOC3642	1e-148	518		-	Y	-	-	-	-	-	-	-	-	Y	-
5240	OVOC5240	A. simplex	ASIM_0001061301-mRNA-1	2.6	29.6	30	45	7	18.0488		OVOC5240	3e-42	164		-	Y	-	-	-	-	-	-	-	-	Y	Y
636	OVOC636	A. simplex	ASIM_0001068601-mRNA-1	4.3	28.9	30	43	7	15.0521		OVOC636	1e-50	192		-	Y	-	-	-	-	-	-	-	-	Y	Y
1469	OVOC1469	A. simplex	ASIM_0001085501-mRNA-1	0	941	74	82	110	74.6233		OVOC1469	0	1261		-	-	-	-	-	-	-	Y	-	-	-	-
6933	OVOC6933	A. simplex	ASIM_0001087001-mRNA-1	0.35	33.9	35	56	17	8.24818		OVOC6933	1e-116	411		Y	-	-	-	-	-	-	-	-	-	Y	Y
2296	OVOC2296	A. simplex	ASIM_0001093301-mRNA-1	13	27.3	34	53	7	25.514		OVOC2296	7e-25	107		-	-	Y	-	-	-	-	-	-	-	Y	Y
4170	OVOC4170	A. simplex	ASIM_0001098701-mRNA-1	4e-74	276	59	71	96	67.1533		OVOC4170	1e-116	411		-	-	-	-	-	-	Y	-	-	-	-	-
1211	OVOC1211	A. simplex	ASIM_0001109501-mRNA-1	0	646	56	71	100	51.971		OVOC1211	0	1243		-	-	-	-	-	Y	-	-	-	-	-	-
2668	OVOC2668	A. simplex	ASIM_0001119601-mRNA-1	4.3	28.9	59	68	1	21.4074		OVOC2668	1e-33	135		-	-	Y	-	-	-	-	-	-	-	Y	Y
470	OVOC470	A. simplex	ASIM_0001120401-mRNA-1	2.5	29.6	31	61	4	18.3851		OVOC470	2e-41	161		-	Y	-	-	-	-	-	-	-	-	Y	Y
7498	OVOC7498	A. simplex	ASIM_0001121701-mRNA-1	0.86	31.2	29	50	17	17.8286		OVOC7498	2e-45	175		-	Y	-	-	-	-	-	-	-	-	Y	Y
11651	OVOC11651	A. simplex	ASIM_0001133701-mRNA-1	2.5	29.6	40	54	21	25.9649		OVOC11651	4e-27	114		-	-	Y	-	-	-	-	-	-	-	Y	Y
4506	OVOC4506	A. simplex	ASIM_0001140701-mRNA-1	0.35	33.5	29	45	18	9.2033		OVOC4506	1e-102	364		Y	-	-	-	-	-	-	-	-	-	Y	Y
11061	OVOC11061	A. simplex	ASIM_0001147001-mRNA-1	2.5	29.6	29	50	6	15.5789		OVOC11061	7e-50	190		-	Y	-	-	-	-	-	-	-	-	Y	Y
5682	OVOC5682	A. simplex	ASIM_0001174001-mRNA-1	4e-17	85.9	53	71	28	27.2698		OVOC5682	4e-87	315		-	-	Y	-	-	-	-	-	-	-	Y	-
10405	OVOC10405	A. simplex	ASIM_0001205101-mRNA-1	3.3	29.3	33	44	18	13.139		OVOC10405	9e-60	223		-	Y	-	-	-	-	-	-	-	-	Y	Y
4995	OVOC4995	A. simplex	ASIM_0001205201-mRNA-1	0.0004	42.4	31	57	18	23.1694		OVOC4995	8e-48	183		-	-	Y	-	-	-	-	-	-	-	Y	Y
8605	OVOC8605	A. simplex	ASIM_0001218201-mRNA-1	2.5	29.6	31	53	6	25.9649		OVOC8605	5e-27	114		-	-	Y	-	-	-	-	-	-	-	Y	Y
11540	OVOC11540	A. simplex	ASIM_0001227901-mRNA-1	2e-29	127	42	57	98	33.7766		OVOC11540	1e-105	376		-	-	-	Y	-	-	-	-	-	-	-	-
11854	OVOC11854	A. simplex	ASIM_0001228001-mRNA-1	1.9	30	34	43	6	10.7914		OVOC11854	4e-76	278		-	Y	-	-	-	-	-	-	-	-	Y	Y
7551	OVOC7551	A. simplex	ASIM_0001232701-mRNA-1	0.86	31.2	37	78	6	22.446		OVOC7551	2e-34	139		-	-	Y	-	-	-	-	-	-	-	Y	Y
4417	OVOC4417	A. simplex	ASIM_0001233601-mRNA-1	1e-14	77	62	77	9	50.6579		OVOC4417	1e-38	152		-	-	-	-	-	Y	-	-	-	-	-	-
4419	OVOC4419	A. simplex	ASIM_0001233601-mRNA-1	2e-22	103	55	65	17	34.106		OVOC4419	2e-83	302		-	-	-	Y	-	-	-	-	-	-	-	-
5208	OVOC5208	A. simplex	ASIM_0001265701-mRNA-1	0.88	31.2	31	50	3	12.0463		OVOC5208	1e-70	259		-	Y	-	-	-	-	-	-	-	-	Y	Y
6196	OVOC6196	A. simplex	ASIM_0001271001-mRNA-1	22	26.6	45	66	21	37.9458		OVOC6196	1e-13	70.1		-	-	-	Y	-	-	-	-	-	-	-	Y
9592	OVOC9592	A. simplex	ASIM_0001294101-mRNA-1	1e-115	415	65	78	60	71.5517		OVOC9592	1e-166	580		-	-	-	-	-	-	-	Y	-	-	-	-
9190	OVOC9190	A. simplex	ASIM_0001302701-mRNA-1	28	26.2	52	73	4	34.2037		OVOC9190	1e-15	76.6		-	-	-	Y	-	-	-	-	-	-	-	Y
4282	OVOC4282	A. simplex	ASIM_0001303901-mRNA-1	5.6	28.5	42	69	4	26.6355		OVOC4282	6e-25	107		-	-	Y	-	-	-	-	-	-	-	Y	Y
3167	OVOC3167	A. simplex	ASIM_0001304101-mRNA-1	1e-08	57	31	50	67	24.8908		OVOC3167	1e-61	229		-	-	Y	-	-	-	-	-	-	-	Y	-
4873	OVOC4873	A. simplex	ASIM_0001307301-mRNA-1	9.7	27.7	39	48	5	21.145		OVOC4873	3e-32	131		-	-	Y	-	-	-	-	-	-	-	Y	Y
7505	OVOC7505	A. simplex	ASIM_0001311801-mRNA-1	3.3	29.3	40	53	4	17.9755		OVOC7505	7e-42	163		-	Y	-	-	-	-	-	-	-	-	Y	Y
10865	OVOC10865	A. simplex	ASIM_0001319901-mRNA-1	0.85	31.2	34	50	5	15.9184		OVOC10865	9e-52	196		-	Y	-	-	-	-	-	-	-	-	Y	Y
8831	OVOC8831	A. simplex	ASIM_0001393901-mRNA-1	7.4	28.1	32	70	3	21.7829		OVOC8831	1e-31	129		-	-	Y	-	-	-	-	-	-	-	Y	Y
5172	OVOC5172	A. simplex	ASIM_0001407701-mRNA-1	0.063	35.4	26	43	12	11.9595		OVOC5172	1e-81	296		-	Y	-	-	-	-	-	-	-	-	Y	Y
937	OVOC937	A. simplex	ASIM_0001425001-mRNA-1	0.55	32.3	21	47	6	10.6954		OVOC937	2e-83	302		-	Y	-	-	-	-	-	-	-	-	Y	Y
7797	OVOC7797	A. simplex	ASIM_0001431801-mRNA-1	1.1	30.8	23	56	22	19.1304		OVOC7797	3e-41	161		-	Y	-	-	-	-	-	-	-	-	Y	Y
1030	OVOC1030	A. simplex	ASIM_0001432001-mRNA-1	0.046	35.4	34	52	10	12.967		OVOC1030	7e-75	273		-	Y	-	-	-	-	-	-	-	-	Y	Y
2343	OVOC2343	A. simplex	ASIM_0001456501-mRNA-1	1.5	30.4	21	43	19	14.0741		OVOC2343	1e-57	216		-	Y	-	-	-	-	-	-	-	-	Y	Y
2321	OVOC2321	A. simplex	ASIM_0001468901-mRNA-1	1e-19	93.6	71	76	64	66.8571		OVOC2321	8e-35	140		-	-	-	-	-	-	Y	-	-	-	-	-
2451	OVOC2451	A. simplex	ASIM_0001473501-mRNA-1	4.2	28.9	38	61	9	25.5752		OVOC2451	8e-27	113		-	-	Y	-	-	-	-	-	-	-	Y	Y
3624	OVOC3624	A. simplex	ASIM_0001489601-mRNA-1	4e-11	65.5	44	80	65	33.2487		OVOC3624	3e-52	197		-	-	-	Y	-	-	-	-	-	-	-	-
1234	OVOC1234	A. simplex	ASIM_0001490101-mRNA-1	4e-64	241	98	99	100	98.7705		OVOC1238	5e-66	244		-	-	-	-	-	-	-	-	-	Y	-	-
1238	OVOC1238	A. simplex	ASIM_0001490101-mRNA-1	4e-64	241	98	99	100	98.7705		OVOC1238	5e-66	244		-	-	-	-	-	-	-	-	-	Y	-	-
4133	OVOC4133	A. simplex	ASIM_0001494701-mRNA-1	1.9	30	25	49	58	20.4082		OVOC4133	6e-37	147		-	-	Y	-	-	-	-	-	-	-	Y	Y
4794	OVOC4794	A. simplex	ASIM_0001498101-mRNA-1	2.5	29.6	45	64	9	24.2623		OVOC4794	2e-29	122		-	-	Y	-	-	-	-	-	-	-	Y	Y
12394	OVOC12394	A. simplex	ASIM_0001503701-mRNA-1	0.06	35	25	42	38	14.1129		OVOC12394	2e-67	248		-	Y	-	-	-	-	-	-	-	-	Y	Y
421	OVOC421	A. simplex	ASIM_0001535701-mRNA-1	0.86	31.2	40	74	3	27.8571		OVOC421	2e-26	112		-	-	Y	-	-	-	-	-	-	-	Y	Y
11751	OVOC11751	A. simplex	ASIM_0001546601-mRNA-1	0.061	35	52	91	18	23.9726		OVOC11751	8e-37	146		-	-	Y	-	-	-	-	-	-	-	Y	Y
1149	OVOC1149	A. simplex	ASIM_0001553301-mRNA-1	9.7	27.7	41	58	3	22.3387		OVOC1149	4e-30	124		-	-	Y	-	-	-	-	-	-	-	Y	Y
10936	OVOC10936	A. simplex	ASIM_0001593601-mRNA-1	1.9	30	34	56	14	17.341		OVOC10936	6e-45	173		-	Y	-	-	-	-	-	-	-	-	Y	Y
6454	OVOC6454	A. simplex	ASIM_0001603001-mRNA-1	28	26.2	40	68	4	32.2263		OVOC6454	4e-17	81.3		-	-	-	Y	-	-	-	-	-	-	-	Y
7500	OVOC7500	A. simplex	ASIM_0001604901-mRNA-1	1e-126	451	51	67	90	46.4948		OVOC7500	0	970		-	-	-	-	Y	-	-	-	-	-	-	-
4039	OVOC4039	A. simplex	ASIM_0001608001-mRNA-1	0.23	33.1	42	67	14	12.9297		OVOC4039	8e-70	256		-	Y	-	-	-	-	-	-	-	-	Y	Y
2865	OVOC2865	A. simplex	ASIM_0001630701-mRNA-1	1.1	30.8	28	44	5	15.0244		OVOC2865	2e-54	205		-	Y	-	-	-	-	-	-	-	-	Y	Y
4275	OVOC4275	A. simplex	ASIM_0001645401-mRNA-1	0.3	32.7	46	69	2	38.2456		OVOC4275	2e-18	85.5		-	-	-	Y	-	-	-	-	-	-	-	Y
3163	OVOC3163	A. simplex	ASIM_0001654101-mRNA-1	63	25	31	68	7	21.0084		OVOC3163	1e-28	119		-	-	Y	-	-	-	-	-	-	-	Y	Y
891	OVOC891	A. simplex	ASIM_0001669301-mRNA-1	7.3	28.1	40	60	5	24.6491		OVOC891	4e-27	114		-	-	Y	-	-	-	-	-	-	-	Y	Y
12374	OVOC12374	A. simplex	ASIM_0001680701-mRNA-1	0.0004	42.4	27	52	18	25.8537		OVOC12374	3e-42	164		-	-	Y	-	-	-	-	-	-	-	Y	Y
6486	OVOC6486	A. simplex	ASIM_0001691101-mRNA-1	0	1198	69	78	107	62.8871		OVOC6486	0	1905		-	-	-	-	-	-	Y	-	-	-	-	-
6451	OVOC6451	A. simplex	ASIM_0001724401-mRNA-1	3.3	29.3	33	63	7	16.5537		OVOC6451	6e-46	177		-	Y	-	-	-	-	-	-	-	-	Y	Y
12410	OVOC12410	A. simplex	ASIM_0001734401-mRNA-1	4.2	28.9	31	68	4	20.4965		OVOC12410	4e-35	141		-	-	Y	-	-	-	-	-	-	-	Y	Y
11147	OVOC11147	A. simplex	ASIM_0001745701-mRNA-1	0.13	33.9	39	60	8	14.0664		OVOC11147	3e-65	241		-	Y	-	-	-	-	-	-	-	-	Y	Y
8844	OVOC8844	A. simplex	ASIM_0001759901-mRNA-1	2.6	30.8	32	45	24	7.75819		OVOC8844	1e-112	397		Y	-	-	-	-	-	-	-	-	-	Y	Y
10697	OVOC10697	A. simplex	ASIM_0001761101-mRNA-1	2e-26	118	42	63	33	21.0339		OVOC10697	1e-161	561		-	-	Y	-	-	-	-	-	-	-	Y	-
768	OVOC768	A. simplex	ASIM_0001815001-mRNA-1	1.6	32.3	26	43	16	5.89416		OVOC768	1e-157	548		Y	-	-	-	-	-	-	-	-	-	Y	Y
6732	OVOC6732	A. simplex	ASIM_0001817701-mRNA-1	4.3	28.9	37	48	9	16.9006		OVOC6732	3e-44	171		-	Y	-	-	-	-	-	-	-	-	Y	Y
11634	OVOC11634	A. simplex	ASIM_0001865101-mRNA-1	37	25.8	33	60	8	32.3714		OVOC11634	1e-16	79.7		-	-	-	Y	-	-	-	-	-	-	-	Y
12573	OVOC12573	A. simplex	ASIM_0001869301-mRNA-1	0.86	31.2	33	46	13	18.9091		OVOC12573	2e-42	165		-	Y	-	-	-	-	-	-	-	-	Y	Y
5329	OVOC5329	A. simplex	ASIM_0001873301-mRNA-1	0.51	32	52	73	4	24.8062		OVOC5329	1e-31	129		-	-	Y	-	-	-	-	-	-	-	Y	Y
4956	OVOC4956	A. simplex	ASIM_0001874901-mRNA-1	1.1	30.8	31	57	16	14.3256		OVOC4956	1e-57	215		-	Y	-	-	-	-	-	-	-	-	Y	Y
4392	OVOC4392	A. simplex	ASIM_0001888601-mRNA-1	12	27.3	42	51	8	15.6		OVOC4392	2e-45	175		-	Y	-	-	-	-	-	-	-	-	Y	Y
1760	OVOC1760	A. simplex	ASIM_0001898801-mRNA-1	3e-09	59.7	63	76	46	19.8339		OVOC1760	6e-83	301		-	Y	-	-	-	-	-	-	-	-	Y	-
10595	OVOC10595	A. simplex	ASIM_0001941901-mRNA-1	9.7	27.7	37	52	14	26.381		OVOC10595	2e-24	105		-	-	Y	-	-	-	-	-	-	-	Y	Y
1076	OVOC1076	A. simplex	ASIM_0001946201-mRNA-1	0.39	32.3	80	80	12	19.9383		OVOC1076	1e-41	162		-	Y	-	-	-	-	-	-	-	-	Y	Y
2224	OVOC2224	A. simplex	ASIM_0001946201-mRNA-1	0.39	32.3	55	70	21	18.8889		OVOC2224	3e-44	171		-	Y	-	-	-	-	-	-	-	-	Y	Y
4686	OVOC4686	A. simplex	ASIM_0001960001-mRNA-1	0.66	31.6	32	43	28	13.9207		OVOC4686	4e-61	227		-	Y	-	-	-	-	-	-	-	-	Y	Y
5158	OVOC5158	A. simplex	ASIM_0001966601-mRNA-1	4.2	28.9	50	79	12	22.5781		OVOC5158	2e-31	128		-	-	Y	-	-	-	-	-	-	-	Y	Y
8539	OVOC8539	A. simplex	ASIM_0001974701-mRNA-1	16	26.9	42	62	41	18.6806		OVOC8539	4e-36	144		-	Y	-	-	-	-	-	-	-	-	Y	Y
7893	OVOC7893	A. simplex	ASIM_0001999501-mRNA-1	3e-90	331	86	87	96	44.6694		OVOC7893	0	741		-	-	-	-	Y	-	-	-	-	-	-	-
10458	OVOC10458	A. simplex	ASIM_0002003901-mRNA-1	9.4	27.7	55	83	6	19.3706		OVOC10458	9e-36	143		-	Y	-	-	-	-	-	-	-	-	Y	Y
8915	OVOC8915	A. simplex	ASIM_0002069401-mRNA-1	9e-53	204	69	81	78	66.4495		OVOC8915	7e-85	307		-	-	-	-	-	-	Y	-	-	-	-	-
5675	OVOC5675	H. contortus	augustus-scaffold13940-abinit-gene-1.0-mRNA-1	0.87	31.2	25	50	25	18.4615		OVOC5675	1e-43	169		-	Y	-	-	-	-	-	-	-	-	Y	Y
4505	OVOC4505	H. contortus	augustus-scaffold140-abinit-gene-0.0-mRNA-1	0.66	31.6	26	50	10	12.64		OVOC4505	7e-68	250		-	Y	-	-	-	-	-	-	-	-	Y	Y
11733	OVOC11733	H. contortus	augustus-scaffold6408-abinit-gene-1.5-mRNA-1	0.24	34.7	27	54	27	7.97701		OVOC11733	1e-123	435		Y	-	-	-	-	-	-	-	-	-	Y	Y
3862	OVOC3862	C. elegans	B0041.7	1.5	30.4	41	61	3	23.2061		OVOC3862	4e-32	131		-	-	Y	-	-	-	-	-	-	-	Y	Y
8820	OVOC8820	C. elegans	B0238.6	3.2	29.3	32	50	16	15.2604		OVOC8820	1e-50	192		-	Y	-	-	-	-	-	-	-	-	Y	Y
6692	OVOC6692	B. malayi	Bm10010	2e-11	67.8	29	37	60	15.9529		OVOC6692	1e-120	425		-	Y	-	-	-	-	-	-	-	-	Y	-
1972	OVOC1972	B. malayi	Bm10031	0	660	85	93	99	84.6154		OVOC1972	0	780		-	-	-	-	-	-	-	-	Y	-	-	-
7823	OVOC7823	B. malayi	Bm10034a	8e-83	304	86	93	96	88.1159		OVOC7823	3e-96	345		-	-	-	-	-	-	-	-	Y	-	-	-
7783	OVOC7783	B. malayi	Bm10044	2e-39	160	81	92	79	49.6894		OVOC7783	3e-89	322		-	-	-	-	Y	-	-	-	-	-	-	-
10651	OVOC10651	B. malayi	Bm10079	1e-177	620	75	88	98	58.8235		OVOC10651	0	1054		-	-	-	-	-	Y	-	-	-	-	-	-
10675	OVOC10675	B. malayi	Bm10082	0	3380	76	85	102	77.1337		OVOC10675	0	4382		-	-	-	-	-	-	-	Y	-	-	-	-
5804	OVOC5804	B. malayi	Bm10126	3e-36	149	63	78	101	64.7826		OVOC5804	5e-62	230		-	-	-	-	-	-	Y	-	-	-	-	-
5781	OVOC5781	B. malayi	Bm10127	3e-12	69.3	88	88	39	56.3415		OVOC5781	1e-29	123		-	-	-	-	-	Y	-	-	-	-	-	-
11299	OVOC11299	B. malayi	Bm10243	0	3264	83	91	100	85.1775		OVOC11299	0	3832		-	-	-	-	-	-	-	-	Y	-	-	-
989	OVOC989	B. malayi	Bm1030	2e-18	89.7	77	86	100	78		OVOC989	2e-27	115		-	-	-	-	-	-	-	Y	-	-	-	-
2714	OVOC2714	B. malayi	Bm10306	0	919	74	85	100	76.0132		OVOC2714	0	1209		-	-	-	-	-	-	-	Y	-	-	-	-
10939	OVOC10939	B. malayi	Bm10339	0	1390	68	79	100	65.8768		OVOC10939	0	2110		-	-	-	-	-	-	Y	-	-	-	-	-
938	OVOC938	B. malayi	Bm1034	3e-29	125	79	80	95	82.2368		OVOC938	1e-38	152		-	-	-	-	-	-	-	-	Y	-	-	-
441	OVOC441	B. malayi	Bm10379	0	912	97	98	100	98.0645		OVOC441	0	930		-	-	-	-	-	-	-	-	-	Y	-	-
12330	OVOC12330	B. malayi	Bm10379	0	802	85	95	97	74.7437		OVOC12330	0	1073		-	-	-	-	-	-	-	Y	-	-	-	-
447	OVOC447	B. malayi	Bm10380	2e-14	76.3	61	69	100	28.3643		OVOC447	1e-73	269		-	-	Y	-	-	-	-	-	-	-	Y	-
7260	OVOC7260	B. malayi	Bm10393	0.86	31.2	23	45	9	11.8182		OVOC7260	4e-72	264		-	Y	-	-	-	-	-	-	-	-	Y	Y
10816	OVOC10816	B. malayi	Bm10398b	1e-124	442	73	87	84	77.0035		OVOC10816	1e-164	574		-	-	-	-	-	-	-	Y	-	-	-	-
10013	OVOC10013	B. malayi	Bm10401	1e-175	613	45	60	101	42.8372		OVOC10013	0	1431		-	-	-	-	Y	-	-	-	-	-	-	-
10053	OVOC10053	B. malayi	Bm10419	0	1102	63	75	107	63.1519		OVOC10053	0	1745		-	-	-	-	-	-	Y	-	-	-	-	-
10384	OVOC10384	B. malayi	Bm10437	0.007	38.1	31	39	26	16.0759		OVOC10384	4e-64	237		-	Y	-	-	-	-	-	-	-	-	Y	Y
10469	OVOC10469	B. malayi	Bm10437	0.007	38.1	31	39	26	15.3012		OVOC10469	1e-67	249		-	Y	-	-	-	-	-	-	-	-	Y	Y
9950	OVOC9950	B. malayi	Bm10448	1e-117	421	67	78	99	62.4629		OVOC9950	0	674		-	-	-	-	-	-	Y	-	-	-	-	-
9734	OVOC9734	B. malayi	Bm10455	2	30	31	53	9	18.5185		OVOC9734	1e-41	162		-	Y	-	-	-	-	-	-	-	-	Y	Y
6168	OVOC6168	B. malayi	Bm10477b	0	1479	71	80	88	54.9406		OVOC6168	0	2692		-	-	-	-	-	Y	-	-	-	-	-	-
3970	OVOC3970	B. malayi	Bm10487	2e-77	286	91	94	27	89.0966		OVOC3970	5e-89	321		-	-	-	-	-	-	-	-	Y	-	-	-
7496	OVOC7496	B. malayi	Bm10498a	3e-81	299	72	87	81	78.2723		OVOC7496	1e-107	382		-	-	-	-	-	-	-	Y	-	-	-	-
7064	OVOC7064	B. malayi	Bm10526	1e-120	431	63	80	86	63.7574		OVOC7064	0	676		-	-	-	-	-	-	Y	-	-	-	-	-
7147	OVOC7147	B. malayi	Bm10540	0.002	40.4	30	44	83	12.5466		OVOC7147	2e-89	322		-	Y	-	-	-	-	-	-	-	-	Y	Y
7105	OVOC7105	B. malayi	Bm10550	1e-115	413	76	84	101	75.641		OVOC7105	1e-156	546		-	-	-	-	-	-	-	Y	-	-	-	-
6999	OVOC6999	B. malayi	Bm10563	0	721	65	78	109	67.2575		OVOC6999	0	1072		-	-	-	-	-	-	Y	-	-	-	-	-
12554	OVOC12554	B. malayi	Bm10598	1e-30	130	80	84	96	50.7812		OVOC12554	1e-69	256		-	-	-	-	-	Y	-	-	-	-	-	-
6358	OVOC6358	B. malayi	Bm10604	1e-29	129	38	49	98	29.3182		OVOC6358	1e-124	440		-	-	Y	-	-	-	-	-	-	-	Y	-
6364	OVOC6364	B. malayi	Bm10604	5e-24	110	36	47	93	20.9924		OVOC6364	1e-149	524		-	-	Y	-	-	-	-	-	-	-	Y	-
6049	OVOC6049	B. malayi	Bm10627	6e-86	315	63	76	66	72.2477		OVOC6049	1e-123	436		-	-	-	-	-	-	-	Y	-	-	-	-
3285	OVOC3285	B. malayi	Bm10689	9e-26	114	83	91	99	39.8601		OVOC3285	1e-78	286		-	-	-	Y	-	-	-	-	-	-	-	-
3552	OVOC3552	B. malayi	Bm10689	8e-26	114	83	91	99	46.3415		OVOC3552	1e-66	246		-	-	-	-	Y	-	-	-	-	-	-	-
11800	OVOC11800	B. malayi	Bm10689	9e-26	114	83	91	99	39.5833		OVOC11800	4e-79	288		-	-	-	Y	-	-	-	-	-	-	-	-
10656	OVOC10656	B. malayi	Bm10693b	0.67	31.6	29	58	32	22.2535		OVOC10656	2e-35	142		-	-	Y	-	-	-	-	-	-	-	Y	Y
11679	OVOC11679	B. malayi	Bm10716	6e-28	121	62	72	98	61.7347		OVOC11679	1e-51	196		-	-	-	-	-	-	Y	-	-	-	-	-
1330	OVOC1330	B. malayi	Bm10741	4e-78	289	65	70	65	72.796		OVOC1330	1e-111	397		-	-	-	-	-	-	-	Y	-	-	-	-
2157	OVOC2157	B. malayi	Bm10764	6e-81	298	74	81	101	72.8606		OVOC2157	1e-115	409		-	-	-	-	-	-	-	Y	-	-	-	-
8062	OVOC8062	B. malayi	Bm10785	0	672	86	93	101	85.9335		OVOC8062	0	782		-	-	-	-	-	-	-	-	Y	-	-	-
8623	OVOC8623	B. malayi	Bm10796	0	1887	65	73	113	59.9428		OVOC8623	0	3148		-	-	-	-	-	Y	-	-	-	-	-	-
8345	OVOC8345	B. malayi	Bm10805	5e-09	58.9	36	47	23	18.8179		OVOC8345	8e-87	313		-	Y	-	-	-	-	-	-	-	-	Y	-
8409	OVOC8409	B. malayi	Bm10829	0	1477	92	95	100	93.1861		OVOC8409	0	1585		-	-	-	-	-	-	-	-	-	Y	-	-
8535	OVOC8535	B. malayi	Bm10857	8e-61	232	50	61	90	48.5356		OVOC8535	1e-136	478		-	-	-	-	Y	-	-	-	-	-	-	-
8665	OVOC8665	B. malayi	Bm10857	4e-75	280	55	70	94	51.5654		OVOC8665	1e-155	543		-	-	-	-	-	Y	-	-	-	-	-	-
8561	OVOC8561	B. malayi	Bm10862	1e-129	461	89	94	100	90.5697		OVOC8561	1e-145	509		-	-	-	-	-	-	-	-	-	Y	-	-
12551	OVOC12551	B. malayi	Bm10865	0	1028	72	84	98	61.9277		OVOC12551	0	1660		-	-	-	-	-	-	Y	-	-	-	-	-
8709	OVOC8709	B. malayi	Bm10870f	0	1276	80	87	98	82.4289		OVOC8709	0	1548		-	-	-	-	-	-	-	-	Y	-	-	-
3976	OVOC3976	B. malayi	Bm1088	3e-43	172	80	88	74	64.9057		OVOC3976	2e-72	265		-	-	-	-	-	-	Y	-	-	-	-	-
5283	OVOC5283	B. malayi	Bm10935	0	638	77	88	94	78.8628		OVOC5283	0	809		-	-	-	-	-	-	-	Y	-	-	-	-
11776	OVOC11776	B. malayi	Bm10935	1e-100	362	79	90	51	80.6236		OVOC11776	1e-127	449		-	-	-	-	-	-	-	-	Y	-	-	-
11777	OVOC11777	B. malayi	Bm10935	0	635	77	88	93	77.2506		OVOC11777	0	822		-	-	-	-	-	-	-	Y	-	-	-	-
4932	OVOC4932	B. malayi	Bm11005	7e-41	164	87	92	56	59.2058		OVOC4932	5e-76	277		-	-	-	-	-	Y	-	-	-	-	-	-
2606	OVOC2606	B. malayi	Bm11029	0	632	75	87	100	74.4405		OVOC2606	0	849		-	-	-	-	-	-	-	Y	-	-	-	-
12108	OVOC12108	B. malayi	Bm11051	6e-05	45.1	72	80	6	34.9612		OVOC12108	2e-31	129		-	-	-	Y	-	-	-	-	-	-	-	Y
12260	OVOC12260	B. malayi	Bm11057e	0	2188	66	77	103	63.7158		OVOC12260	0	3434		-	-	-	-	-	-	Y	-	-	-	-	-
7504	OVOC7504	B. malayi	Bm11067	8e-31	130	59	71	37	57.0175		OVOC7504	2e-61	228		-	-	-	-	-	Y	-	-	-	-	-	-
12198	OVOC12198	B. malayi	Bm11067	1e-101	365	61	76	88	64.3739		OVOC12198	1e-162	567		-	-	-	-	-	-	Y	-	-	-	-	-
12199	OVOC12199	B. malayi	Bm11067	1e-112	404	63	79	94	65.4781		OVOC12199	1e-177	617		-	-	-	-	-	-	Y	-	-	-	-	-
12227	OVOC12227	B. malayi	Bm11067	1e-107	386	59	77	96	65.9829		OVOC12227	1e-168	585		-	-	-	-	-	-	Y	-	-	-	-	-
12583	OVOC12583	B. malayi	Bm11067	3e-92	337	63	77	78	68.0808		OVOC12583	1e-141	495		-	-	-	-	-	-	Y	-	-	-	-	-
12842	OVOC12842	B. malayi	Bm11067	1e-75	281	50	65	87	59.2827		OVOC12842	1e-134	474		-	-	-	-	-	Y	-	-	-	-	-	-
3038	OVOC3038	B. malayi	Bm1107	1e-17	87.4	66	87	98	58.6577		OVOC3038	1e-37	149		-	-	-	-	-	Y	-	-	-	-	-	-
6531	OVOC6531	B. malayi	Bm11075	0.012	37.4	41	55	37	23.8217		OVOC6531	5e-40	157		-	-	Y	-	-	-	-	-	-	-	Y	Y
12905	OVOC12905	B. malayi	Bm1109	3e-13	72.4	60	70	23	57.0079		OVOC12905	5e-31	127		-	-	-	-	-	Y	-	-	-	-	-	-
9230	OVOC9230	B. malayi	Bm1111	2e-19	92.8	93	95	64	49.8925		OVOC9230	9e-49	186		-	-	-	-	Y	-	-	-	-	-	-	-
13479	OVOC13479	B. malayi	Bm1146	4e-44	175	66	77	91	55.9105		OVOC13479	1e-86	313		-	-	-	-	-	Y	-	-	-	-	-	-
2346	OVOC2346	B. malayi	Bm1150	1e-74	278	53	71	102	51.7691		OVOC2346	1e-154	537		-	-	-	-	-	Y	-	-	-	-	-	-
9021	OVOC9021	B. malayi	Bm1153	1e-38	160	53	61	137	17.8571		OVOC9021	0	896		-	Y	-	-	-	-	-	-	-	-	Y	-
11317	OVOC11317	B. malayi	Bm1157	2e-10	63.2	61	73	102	28.2143		OVOC11317	3e-60	224		-	-	Y	-	-	-	-	-	-	-	Y	-
145	OVOC145	B. malayi	Bm1168	1e-47	186	88	91	99	87.7358		OVOC145	2e-56	212		-	-	-	-	-	-	-	-	Y	-	-	-
1508	OVOC1508	B. malayi	Bm1190	1e-75	281	46	64	93	51.5596		OVOC1508	1e-156	545		-	-	-	-	-	Y	-	-	-	-	-	-
12914	OVOC12914	B. malayi	Bm1190	1e-28	124	55	75	32	54.8673		OVOC12914	8e-61	226		-	-	-	-	-	Y	-	-	-	-	-	-
12924	OVOC12924	B. malayi	Bm1190	5e-28	121	52	74	32	53.304		OVOC12924	5e-61	227		-	-	-	-	-	Y	-	-	-	-	-	-
9247	OVOC9247	B. malayi	Bm1194	1e-58	224	61	73	76	56.8528		OVOC9247	1e-111	394		-	-	-	-	-	Y	-	-	-	-	-	-
10984	OVOC10984	B. malayi	Bm1208a	7e-22	101	55	78	87	41.0569		OVOC10984	1e-66	246		-	-	-	-	Y	-	-	-	-	-	-	-
6109	OVOC6109	B. malayi	Bm12319	0.0004	42.4	54	63	20	23.2967		OVOC6109	1e-47	182		-	-	Y	-	-	-	-	-	-	-	Y	Y
11944	OVOC11944	B. malayi	Bm1242	6e-39	157	72	84	99	72.6852		OVOC11944	1e-57	216		-	-	-	-	-	-	-	Y	-	-	-	-
6342	OVOC6342	B. malayi	Bm12775	0	729	90	94	100	91.9294		OVOC6342	0	793		-	-	-	-	-	-	-	-	-	Y	-	-
1713	OVOC1713	B. malayi	Bm12803	1e-137	486	64	77	98	64.1161		OVOC1713	0	758		-	-	-	-	-	-	Y	-	-	-	-	-
9223	OVOC9223	B. malayi	Bm12803	0.18	33.5	32	46	18	17.7249		OVOC9223	1e-49	189		-	Y	-	-	-	-	-	-	-	-	Y	Y
1576	OVOC1576	B. malayi	Bm12811b	0	873	88	94	99	88.1818		OVOC1576	0	990		-	-	-	-	-	-	-	-	Y	-	-	-
5408	OVOC5408	B. malayi	Bm12842b	7.2	28.1	32	55	13	23.6134		OVOC5408	1e-28	119		-	-	Y	-	-	-	-	-	-	-	Y	Y
1147	OVOC1147	B. malayi	Bm12860z	3e-84	309	82	86	53	84.4262		OVOC1147	1e-102	366		-	-	-	-	-	-	-	-	Y	-	-	-
948	OVOC948	B. malayi	Bm12884	5e-25	112	39	54	64	30.1075		OVOC948	1e-104	372		-	-	-	Y	-	-	-	-	-	-	-	-
5687	OVOC5687	B. malayi	Bm12904	2.5	29.6	39	52	28	18.3851		OVOC5687	3e-41	161		-	Y	-	-	-	-	-	-	-	-	Y	Y
1480	OVOC1480	B. malayi	Bm1295	1e-121	432	65	82	100	64.3815		OVOC1480	0	671		-	-	-	-	-	-	Y	-	-	-	-	-
1486	OVOC1486	B. malayi	Bm1295	1e-102	370	59	74	98	60.3589		OVOC1486	1e-176	613		-	-	-	-	-	-	Y	-	-	-	-	-
10122	OVOC10122	B. malayi	Bm1295	2e-95	349	53	73	99	27.0963		OVOC10122	0	1288		-	-	Y	-	-	-	-	-	-	-	Y	-
11113	OVOC11113	B. malayi	Bm1295	1e-109	395	60	79	97	55.8699		OVOC11113	0	707		-	-	-	-	-	Y	-	-	-	-	-	-
492	OVOC492	B. malayi	Bm12971	2e-10	63.2	69	73	82	24.5914		OVOC492	5e-70	257		-	-	Y	-	-	-	-	-	-	-	Y	-
345	OVOC345	B. malayi	Bm12980	3e-13	72.8	55	66	42	47.5817		OVOC345	9e-39	153		-	-	-	-	Y	-	-	-	-	-	-	-
7634	OVOC7634	B. malayi	Bm12991	1e-129	458	80	84	100	87.0722		OVOC7634	1e-150	526		-	-	-	-	-	-	-	-	Y	-	-	-
7695	OVOC7695	B. malayi	Bm13005a	1e-100	365	57	70	100	56.1538		OVOC7695	0	650		-	-	-	-	-	Y	-	-	-	-	-	-
12710	OVOC12710	B. malayi	Bm13005a	5e-83	306	51	65	100	46.5046		OVOC12710	0	658		-	-	-	-	Y	-	-	-	-	-	-	-
12852	OVOC12852	B. malayi	Bm13005a	3e-38	155	48	63	49	48.7421		OVOC12852	3e-88	318		-	-	-	-	Y	-	-	-	-	-	-	-
12860	OVOC12860	B. malayi	Bm13005a	3e-88	324	52	66	100	47.1616		OVOC12860	0	687		-	-	-	-	Y	-	-	-	-	-	-	-
13502	OVOC13502	B. malayi	Bm13005b	6e-53	206	64	78	50	38.9414		OVOC13502	1e-151	529		-	-	-	Y	-	-	-	-	-	-	-	-
3830	OVOC3830	B. malayi	Bm13028	5.7	28.5	31	50	9	22.4409		OVOC3830	4e-31	127		-	-	Y	-	-	-	-	-	-	-	Y	Y
5870	OVOC5870	B. malayi	Bm13152	7e-16	81.3	51	62	66	41.9072		OVOC5870	3e-51	194		-	-	-	-	Y	-	-	-	-	-	-	-
515	OVOC515	B. malayi	Bm13236	1e-50	196	73	85	99	76.5625		OVOC515	1e-69	256		-	-	-	-	-	-	-	Y	-	-	-	-
5878	OVOC5878	B. malayi	Bm13334	2e-12	69.7	45	60	71	38.7222		OVOC5878	5e-47	180		-	-	-	Y	-	-	-	-	-	-	-	-
5456	OVOC5456	B. malayi	Bm13335	3e-13	72.8	75	83	24	52.7536		OVOC5456	3e-34	138		-	-	-	-	-	Y	-	-	-	-	-	-
1362	OVOC1362	B. malayi	Bm13349	4e-59	226	41	55	94	44.3137		OVOC1362	1e-145	510		-	-	-	-	Y	-	-	-	-	-	-	-
12532	OVOC12532	B. malayi	Bm13349	3e-05	45.8	43	63	14	29.7403		OVOC12532	5e-39	154		-	-	Y	-	-	-	-	-	-	-	Y	Y
3235	OVOC3235	B. malayi	Bm13350	2e-48	189	65	78	102	64.9485		OVOC3235	4e-80	291		-	-	-	-	-	-	Y	-	-	-	-	-
4352	OVOC4352	B. malayi	Bm13445b	5e-27	119	75	82	94	39.6667		OVOC4352	7e-83	300		-	-	-	Y	-	-	-	-	-	-	-	-
8236	OVOC8236	B. malayi	Bm13449	8e-33	137	68	75	111	45.8194		OVOC8236	1e-82	299		-	-	-	-	Y	-	-	-	-	-	-	-
2597	OVOC2597	B. malayi	Bm13564	1e-54	211	53	66	100	54.9479		OVOC2597	1e-108	384		-	-	-	-	-	Y	-	-	-	-	-	-
9636	OVOC9636	B. malayi	Bm13629b	37	25.8	33	58	3	25.5446		OVOC9636	3e-23	101		-	-	Y	-	-	-	-	-	-	-	Y	Y
11705	OVOC11705	B. malayi	Bm13650	6e-24	108	100	100	100	100		OVOC11705	3e-25	108		-	-	-	-	-	-	-	-	-	Y	-	-
6894	OVOC6894	B. malayi	Bm13653	0	1392	98	99	100	98.6534		OVOC6894	0	1411		-	-	-	-	-	-	-	-	-	Y	-	-
4952	OVOC4952	B. malayi	Bm13679	0	919	90	96	100	91.992		OVOC4952	0	999		-	-	-	-	-	-	-	-	-	Y	-	-
5514	OVOC5514	B. malayi	Bm1368	2e-40	162	84	94	100	87.5676		OVOC5514	2e-48	185		-	-	-	-	-	-	-	-	Y	-	-	-
632	OVOC632	B. malayi	Bm13690	1.1	30.8	30	50	15	12.887		OVOC632	1e-64	239		-	Y	-	-	-	-	-	-	-	-	Y	Y
7856	OVOC7856	B. malayi	Bm13691	0	1571	90	95	100	92.3032		OVOC7856	0	1702		-	-	-	-	-	-	-	-	-	Y	-	-
7721	OVOC7721	B. malayi	Bm13714a	0	679	98	98	100	98.4058		OVOC7721	0	690		-	-	-	-	-	-	-	-	-	Y	-	-
3398	OVOC3398	B. malayi	Bm13735e	0	1915	98	99	100	98.9153		OVOC3398	0	1936		-	-	-	-	-	-	-	-	-	Y	-	-
9756	OVOC9756	B. malayi	Bm13737	0	640	89	93	105	90.3955		OVOC9756	0	708		-	-	-	-	-	-	-	-	-	Y	-	-
7330	OVOC7330	B. malayi	Bm13763	0	979	98	99	100	98.8889		OVOC7330	0	990		-	-	-	-	-	-	-	-	-	Y	-	-
13404	OVOC13404	B. malayi	Bm1380	1e-19	94.4	42	56	83	32.3288		OVOC13404	3e-80	292		-	-	-	Y	-	-	-	-	-	-	-	-
103	OVOC103	B. malayi	Bm1384	1e-83	308	57	73	100	61.9718		OVOC103	1e-142	497		-	-	-	-	-	-	Y	-	-	-	-	-
5968	OVOC5968	B. malayi	Bm13846	1e-116	415	88	95	99	88.4861		OVOC5968	1e-133	469		-	-	-	-	-	-	-	-	Y	-	-	-
6561	OVOC6561	B. malayi	Bm13847e	0	650	92	95	100	93.5252		OVOC6561	0	695		-	-	-	-	-	-	-	-	-	Y	-	-
9553	OVOC9553	B. malayi	Bm1385	6e-47	185	60	71	91	55.5556		OVOC9553	9e-93	333		-	-	-	-	-	Y	-	-	-	-	-	-
7153	OVOC7153	B. malayi	Bm13922	0	1429	94	97	100	93.5209		OVOC7153	0	1528		-	-	-	-	-	-	-	-	-	Y	-	-
1648	OVOC1648	B. malayi	Bm13933c	1.5	30.4	27	46	12	11.8288		OVOC1648	6e-70	257		-	Y	-	-	-	-	-	-	-	-	Y	Y
3149	OVOC3149	B. malayi	Bm13936	0	978	86	94	100	88.1081		OVOC3149	0	1110		-	-	-	-	-	-	-	-	Y	-	-	-
4976	OVOC4976	B. malayi	Bm13977	0.12	34.3	35	55	16	11.9512		OVOC4976	5e-79	287		-	Y	-	-	-	-	-	-	-	-	Y	Y
7102	OVOC7102	B. malayi	Bm13983e	0	781	85	91	104	84.9837		OVOC7102	0	919		-	-	-	-	-	-	-	-	Y	-	-	-
6898	OVOC6898	B. malayi	Bm14001	1e-175	614	84	92	81	85.3964		OVOC6898	0	719		-	-	-	-	-	-	-	-	Y	-	-	-
4342	OVOC4342	B. malayi	Bm14016	1e-106	383	85	92	78	71.1896		OVOC4342	1e-154	538		-	-	-	-	-	-	-	Y	-	-	-	-
8692	OVOC8692	B. malayi	Bm14050	1e-90	330	97	99	96	98.2143		OVOC8692	2e-93	336		-	-	-	-	-	-	-	-	-	Y	-	-
13463	OVOC13463	B. malayi	Bm14084b	4e-30	128	98	100	100	99.2248		OVOC13463	1e-31	129		-	-	-	-	-	-	-	-	-	Y	-	-
11917	OVOC11917	B. malayi	Bm14089	0	847	77	84	101	78.2087		OVOC11917	0	1083		-	-	-	-	-	-	-	Y	-	-	-	-
11658	OVOC11658	B. malayi	Bm14130	1e-07	53.9	83	93	43	76.4539		OVOC11658	7e-14	70.5		-	-	-	-	-	-	-	Y	-	-	-	-
5368	OVOC5368	B. malayi	Bm14284	1e-09	60.8	53	66	70	21.5603		OVOC5368	2e-77	282		-	-	Y	-	-	-	-	-	-	-	Y	-
10232	OVOC10232	B. malayi	Bm14307	2e-14	76.3	64	85	77	57.803		OVOC10232	2e-32	132		-	-	-	-	-	Y	-	-	-	-	-	-
85	OVOC85	B. malayi	Bm14353	7e-11	64.7	94	94	90	29.6789		OVOC85	3e-58	218		-	-	Y	-	-	-	-	-	-	-	Y	-
1003	OVOC1003	B. malayi	Bm14360	1e-50	197	71	80	97	68.4028		OVOC1003	5e-79	288		-	-	-	-	-	-	Y	-	-	-	-	-
9535	OVOC9535	B. malayi	Bm1466	8e-56	215	70	82	91	53.2178		OVOC9535	1e-114	404		-	-	-	-	-	Y	-	-	-	-	-	-
7332	OVOC7332	B. malayi	Bm14668	2	30	26	50	25	24		OVOC7332	2e-30	125		-	-	Y	-	-	-	-	-	-	-	Y	Y
6337	OVOC6337	B. malayi	Bm14692	7e-29	125	54	72	92	35.5114		OVOC6337	4e-98	352		-	-	-	Y	-	-	-	-	-	-	-	-
11075	OVOC11075	B. malayi	Bm14735	6e-40	161	78	87	100	65.9836		OVOC11075	3e-66	244		-	-	-	-	-	-	Y	-	-	-	-	-
4717	OVOC4717	B. malayi	Bm14751	1e-107	385	85	88	86	87.6993		OVOC4717	1e-124	439		-	-	-	-	-	-	-	-	Y	-	-	-
6875	OVOC6875	B. malayi	Bm14766	1e-166	583	91	94	100	91.3793		OVOC6875	0	638		-	-	-	-	-	-	-	-	-	Y	-	-
2426	OVOC2426	B. malayi	Bm14770	0.068	35	65	82	33	12.4555		OVOC2426	4e-77	281		-	Y	-	-	-	-	-	-	-	-	Y	Y
8596	OVOC8596	B. malayi	Bm14778	1e-150	530	74	82	109	71.1409		OVOC8596	0	745		-	-	-	-	-	-	-	Y	-	-	-	-
8423	OVOC8423	B. malayi	Bm1480d	1e-11	67.8	39	56	77	20.6707		OVOC8423	3e-91	328		-	-	Y	-	-	-	-	-	-	-	Y	-
10826	OVOC10826	B. malayi	Bm14825	1e-136	484	71	85	97	66.2107		OVOC10826	0	731		-	-	-	-	-	-	Y	-	-	-	-	-
4744	OVOC4744	B. malayi	Bm1515b	2e-11	68.6	68	70	50	12.25		OVOC4744	1e-160	560		-	Y	-	-	-	-	-	-	-	-	Y	-
12218	OVOC12218	B. malayi	Bm1518	3e-46	182	65	79	99	65.4676		OVOC12218	2e-76	278		-	-	-	-	-	-	Y	-	-	-	-	-
6432	OVOC6432	B. malayi	Bm15491	0	1058	86	93	99	81.3221		OVOC6432	0	1301		-	-	-	-	-	-	-	-	Y	-	-	-
6264	OVOC6264	B. malayi	Bm155b	3e-59	225	77	84	99	78.9474		OVOC6264	3e-78	285		-	-	-	-	-	-	-	Y	-	-	-	-
3105	OVOC3105	B. malayi	Bm1674	1e-150	529	85	92	100	86.7213		OVOC3105	1e-175	610		-	-	-	-	-	-	-	-	Y	-	-	-
11996	OVOC11996	B. malayi	Bm1684	0	1654	89	93	100	84.4308		OVOC11996	0	1959		-	-	-	-	-	-	-	-	Y	-	-	-
907	OVOC907	B. malayi	Bm16927	2e-54	209	98	100	100	100		OVOC907	8e-56	209		-	-	-	-	-	-	-	-	-	Y	-	-
13478	OVOC13478	B. malayi	Bm16934a	0	915	82	88	101	82.5812		OVOC13478	0	1108		-	-	-	-	-	-	-	-	Y	-	-	-
8763	OVOC8763	B. malayi	Bm16942a	1e-165	580	81	89	99	83.2138		OVOC8763	0	697		-	-	-	-	-	-	-	-	Y	-	-	-
388	OVOC388	B. malayi	Bm1710d	0	1117	91	94	100	90.8869		OVOC388	0	1229		-	-	-	-	-	-	-	-	-	Y	-	-
4619	OVOC4619	B. malayi	Bm1711	0	1474	94	96	86	77.1728		OVOC4619	0	1910		-	-	-	-	-	-	-	Y	-	-	-	-
12126	OVOC12126	B. malayi	Bm1718b	1e-134	476	86	91	100	86.3884		OVOC12126	1e-158	551		-	-	-	-	-	-	-	-	Y	-	-	-
8578	OVOC8578	B. malayi	Bm1734	0	1726	93	96	98	91.3711		OVOC8578	0	1889		-	-	-	-	-	-	-	-	-	Y	-	-
2784	OVOC2784	B. malayi	Bm178	0.0008	41.2	66	75	41	25.5901		OVOC2784	2e-41	161		-	-	Y	-	-	-	-	-	-	-	Y	Y
5701	OVOC5701	B. malayi	Bm1805	1e-101	367	87	93	99	89.2944		OVOC5701	1e-116	411		-	-	-	-	-	-	-	-	Y	-	-	-
5272	OVOC5272	B. malayi	Bm1820g	0	993	93	96	100	92.0297		OVOC5272	0	1079		-	-	-	-	-	-	-	-	-	Y	-	-
10484	OVOC10484	B. malayi	Bm1825a	0	1342	83	91	100	82.7884		OVOC10484	0	1621		-	-	-	-	-	-	-	-	Y	-	-	-
3832	OVOC3832	B. malayi	Bm183	5e-17	85.1	71	84	65	49.7661		OVOC3832	3e-44	171		-	-	-	-	Y	-	-	-	-	-	-	-
3590	OVOC3590	B. malayi	Bm1844	2e-30	129	96	98	60	96.9925		OVOC3590	9e-33	133		-	-	-	-	-	-	-	-	-	Y	-	-
2241	OVOC2241	B. malayi	Bm1863	1.1	30.8	22	48	7	14.5972		OVOC2241	4e-56	211		-	Y	-	-	-	-	-	-	-	-	Y	Y
4645	OVOC4645	B. malayi	Bm1879	0	882	86	91	100	87.1542		OVOC4645	0	1012		-	-	-	-	-	-	-	-	Y	-	-	-
1400	OVOC1400	B. malayi	Bm1889	0	751	83	90	100	84.9548		OVOC1400	0	884		-	-	-	-	-	-	-	-	Y	-	-	-
12262	OVOC12262	B. malayi	Bm1897	0.67	31.6	38	64	6	19.6273		OVOC12262	2e-41	161		-	Y	-	-	-	-	-	-	-	-	Y	Y
3611	OVOC3611	B. malayi	Bm1902	1e-172	603	86	92	99	87.9009		OVOC3611	0	686		-	-	-	-	-	-	-	-	Y	-	-	-
7882	OVOC7882	B. malayi	Bm1905	0	905	68	77	104	67.5373		OVOC7882	0	1340		-	-	-	-	-	-	Y	-	-	-	-	-
8657	OVOC8657	B. malayi	Bm1905	0.005	38.5	54	65	6	18.1604		OVOC8657	2e-56	212		-	Y	-	-	-	-	-	-	-	-	Y	Y
2005	OVOC2005	B. malayi	Bm1908b	0	1635	96	98	100	97.5537		OVOC2005	0	1676		-	-	-	-	-	-	-	-	-	Y	-	-
13472	OVOC13472	B. malayi	Bm1920	0	697	94	97	100	95.8735		OVOC13472	0	727		-	-	-	-	-	-	-	-	-	Y	-	-
5202	OVOC5202	B. malayi	Bm1926	0	770	82	90	100	83.3333		OVOC5202	0	924		-	-	-	-	-	-	-	-	Y	-	-	-
5627	OVOC5627	B. malayi	Bm1929e	1e-130	464	64	72	84	63.3015		OVOC5627	0	733		-	-	-	-	-	-	Y	-	-	-	-	-
11620	OVOC11620	B. malayi	Bm1966	0	1345	80	88	100	85.6143		OVOC11620	0	1571		-	-	-	-	-	-	-	-	Y	-	-	-
10958	OVOC10958	B. malayi	Bm1994	0	1586	97	98	101	97.3006		OVOC10958	0	1630		-	-	-	-	-	-	-	-	-	Y	-	-
10104	OVOC10104	B. malayi	Bm2000b	0	764	87	92	100	87.2146		OVOC10104	0	876		-	-	-	-	-	-	-	-	Y	-	-	-
9988	OVOC9988	B. malayi	Bm2001	3e-46	182	55	74	107	57.2327		OVOC9988	5e-88	318		-	-	-	-	-	Y	-	-	-	-	-	-
7863	OVOC7863	B. malayi	Bm2071	3e-85	313	96	96	82	57.326		OVOC7863	1e-156	546		-	-	-	-	-	Y	-	-	-	-	-	-
12399	OVOC12399	B. malayi	Bm2074	1e-147	518	68	77	103	72.7528		OVOC12399	0	712		-	-	-	-	-	-	-	Y	-	-	-	-
6387	OVOC6387	B. malayi	Bm2099	0	1012	72	85	101	74.248		OVOC6387	0	1363		-	-	-	-	-	-	-	Y	-	-	-	-
146	OVOC146	B. malayi	Bm2120	0	1125	95	97	100	96.1538		OVOC146	0	1170		-	-	-	-	-	-	-	-	-	Y	-	-
7073	OVOC7073	B. malayi	Bm2125a	1e-146	518	78	88	100	80.3101		OVOC7073	0	645		-	-	-	-	-	-	-	-	Y	-	-	-
7031	OVOC7031	B. malayi	Bm2126	0.14	33.9	75	80	10	34.2424		OVOC7031	2e-22	99		-	-	-	Y	-	-	-	-	-	-	-	Y
11979	OVOC11979	B. malayi	Bm2173	4e-12	68.9	87	92	74	69.8783		OVOC11979	3e-22	98.6		-	-	-	-	-	-	Y	-	-	-	-	-
6966	OVOC6966	B. malayi	Bm2176	7e-47	184	66	80	85	54.9254		OVOC6966	2e-93	335		-	-	-	-	-	Y	-	-	-	-	-	-
8457	OVOC8457	B. malayi	Bm2180	3e-98	355	94	95	101	93.4211		OVOC8457	1e-107	380		-	-	-	-	-	-	-	-	-	Y	-	-
3685	OVOC3685	B. malayi	Bm2216	9e-19	92.4	82	89	25	22.2115		OVOC3685	1e-117	416		-	-	Y	-	-	-	-	-	-	-	Y	-
7412	OVOC7412	B. malayi	Bm2218	0	924	81	89	101	81.4815		OVOC7412	0	1134		-	-	-	-	-	-	-	-	Y	-	-	-
9358	OVOC9358	B. malayi	Bm2248	0	653	95	96	101	95.0509		OVOC9358	0	687		-	-	-	-	-	-	-	-	-	Y	-	-
427	OVOC427	B. malayi	Bm2262a	0	918	91	93	104	88.6957		OVOC427	0	1035		-	-	-	-	-	-	-	-	Y	-	-	-
7694	OVOC7694	B. malayi	Bm2301	1e-134	476	90	97	98	91.1877		OVOC7694	1e-149	522		-	-	-	-	-	-	-	-	-	Y	-	-
2709	OVOC2709	B. malayi	Bm2319e	0	4422	83	89	100	85.1531		OVOC2709	0	5193		-	-	-	-	-	-	-	-	Y	-	-	-
10209	OVOC10209	B. malayi	Bm2324	1e-148	523	63	80	101	67.0513		OVOC10209	0	780		-	-	-	-	-	-	Y	-	-	-	-	-
7764	OVOC7764	B. malayi	Bm2330	0	793	65	74	105	60.0303		OVOC7764	0	1321		-	-	-	-	-	-	Y	-	-	-	-	-
12095	OVOC12095	B. malayi	Bm2336c	0	1515	79	87	101	84.3541		OVOC12095	0	1796		-	-	-	-	-	-	-	-	Y	-	-	-
609	OVOC609	B. malayi	Bm2341c	7.2	28.1	41	64	3	19.3793		OVOC609	1e-36	145		-	Y	-	-	-	-	-	-	-	-	Y	Y
2969	OVOC2969	B. malayi	Bm2363b	1e-164	577	61	71	29	48.1234		OVOC2969	0	1199		-	-	-	-	Y	-	-	-	-	-	-	-
1986	OVOC1986	B. malayi	Bm2364a	0	963	78	83	106	62.129		OVOC1986	0	1550		-	-	-	-	-	-	Y	-	-	-	-	-
6139	OVOC6139	B. malayi	Bm2371	1e-160	563	92	98	100	80.8908		OVOC6139	0	696		-	-	-	-	-	-	-	-	Y	-	-	-
8574	OVOC8574	B. malayi	Bm2388b	0	2154	78	85	102	76.9011		OVOC8574	0	2801		-	-	-	-	-	-	-	Y	-	-	-	-
1954	OVOC1954	B. malayi	Bm2391	1e-119	427	79	89	92	76.9369		OVOC1954	1e-159	555		-	-	-	-	-	-	-	Y	-	-	-	-
3116	OVOC3116	B. malayi	Bm2419f	0	1263	79	88	100	79.7348		OVOC3116	0	1584		-	-	-	-	-	-	-	Y	-	-	-	-
3989	OVOC3989	B. malayi	Bm242	5e-27	118	72	83	98	63.1016		OVOC3989	4e-49	187		-	-	-	-	-	-	Y	-	-	-	-	-
4903	OVOC4903	B. malayi	Bm2425	1e-144	511	98	98	100	98.4586		OVOC4903	1e-148	519		-	-	-	-	-	-	-	-	-	Y	-	-
4017	OVOC4017	B. malayi	Bm2449	1e-179	627	75	83	96	76.6504		OVOC4017	0	818		-	-	-	-	-	-	-	Y	-	-	-	-
8054	OVOC8054	B. malayi	Bm2475	1e-131	466	81	92	99	82.4779		OVOC8054	1e-162	565		-	-	-	-	-	-	-	-	Y	-	-	-
7584	OVOC7584	B. malayi	Bm250	3e-10	62.8	52	64	93	44.539		OVOC7584	3e-35	141		-	-	-	-	Y	-	-	-	-	-	-	-
1028	OVOC1028	B. malayi	Bm2515	0	701	77	84	90	78.9414		OVOC1028	0	888		-	-	-	-	-	-	-	Y	-	-	-	-
9900	OVOC9900	B. malayi	Bm2530	1e-112	402	79	86	102	66.3366		OVOC9900	1e-174	606		-	-	-	-	-	-	Y	-	-	-	-	-
10691	OVOC10691	B. malayi	Bm2531	0	1851	76	84	102	75.2133		OVOC10691	0	2461		-	-	-	-	-	-	-	Y	-	-	-	-
3396	OVOC3396	B. malayi	Bm2536	1e-125	447	72	79	115	69.0881		OVOC3396	0	647		-	-	-	-	-	-	Y	-	-	-	-	-
141	OVOC141	B. malayi	Bm254	1e-128	458	80	91	100	76.5886		OVOC141	1e-172	598		-	-	-	-	-	-	-	Y	-	-	-	-
12686	OVOC12686	B. malayi	Bm2555a	3e-50	195	83	91	53	79.5918		OVOC12686	2e-66	245		-	-	-	-	-	-	-	Y	-	-	-	-
5761	OVOC5761	B. malayi	Bm2555c	12	27.3	29	51	15	19.0909		OVOC5761	7e-36	143		-	Y	-	-	-	-	-	-	-	-	Y	Y
7884	OVOC7884	B. malayi	Bm2566	1e-125	446	87	95	100	89.9194		OVOC7884	1e-141	496		-	-	-	-	-	-	-	-	Y	-	-	-
4249	OVOC4249	B. malayi	Bm2572e	6e-12	68.2	96	96	14	45.4667		OVOC4249	6e-38	150		-	-	-	-	Y	-	-	-	-	-	-	-
5661	OVOC5661	B. malayi	Bm2599	0	867	90	95	100	92.4307		OVOC5661	0	938		-	-	-	-	-	-	-	-	-	Y	-	-
1594	OVOC1594	B. malayi	Bm2625c	0	986	95	97	97	96.4775		OVOC1594	0	1022		-	-	-	-	-	-	-	-	-	Y	-	-
8063	OVOC8063	B. malayi	Bm2636	0	972	88	93	101	88.6861		OVOC8063	0	1096		-	-	-	-	-	-	-	-	Y	-	-	-
12028	OVOC12028	B. malayi	Bm2641	1e-177	621	84	93	99	79.4118		OVOC12028	0	782		-	-	-	-	-	-	-	Y	-	-	-	-
12083	OVOC12083	B. malayi	Bm2675	0	1344	89	91	102	86.934		OVOC12083	0	1546		-	-	-	-	-	-	-	-	Y	-	-	-
545	OVOC545	B. malayi	Bm2687	2.5	29.6	35	50	1	22.0896		OVOC545	3e-33	134		-	-	Y	-	-	-	-	-	-	-	Y	Y
10241	OVOC10241	B. malayi	Bm2688b	0	1518	77	85	103	78.1668		OVOC10241	0	1942		-	-	-	-	-	-	-	Y	-	-	-	-
11417	OVOC11417	B. malayi	Bm2691	1e-178	623	80	90	93	77.0087		OVOC11417	0	809		-	-	-	-	-	-	-	Y	-	-	-	-
696	OVOC696	B. malayi	Bm2699	1e-114	408	90	94	100	92.3077		OVOC696	1e-125	442		-	-	-	-	-	-	-	-	-	Y	-	-
105	OVOC105	B. malayi	Bm2701	0	1214	79	86	104	76.0652		OVOC105	0	1596		-	-	-	-	-	-	-	Y	-	-	-	-
1542	OVOC1542	B. malayi	Bm2720e	0.001	40.4	51	67	7	35.4386		OVOC1542	3e-27	114		-	-	-	Y	-	-	-	-	-	-	-	Y
1110	OVOC1110	B. malayi	Bm2725	2e-20	96.3	91	93	35	54.1011		OVOC1110	2e-46	178		-	-	-	-	-	Y	-	-	-	-	-	-
7106	OVOC7106	B. malayi	Bm2750	1e-131	466	65	78	99	65.9123		OVOC7106	0	707		-	-	-	-	-	-	Y	-	-	-	-	-
9584	OVOC9584	B. malayi	Bm2768	0	1864	86	91	100	76.9294		OVOC9584	0	2423		-	-	-	-	-	-	-	Y	-	-	-	-
5293	OVOC5293	B. malayi	Bm2773	2e-49	192	88	94	87	89.3023		OVOC5293	2e-57	215		-	-	-	-	-	-	-	-	Y	-	-	-
6500	OVOC6500	B. malayi	Bm2785b	1e-116	416	59	71	101	60.1156		OVOC6500	0	692		-	-	-	-	-	-	Y	-	-	-	-	-
5501	OVOC5501	B. malayi	Bm2791	1e-133	473	92	97	99	94.6		OVOC5501	1e-142	500		-	-	-	-	-	-	-	-	-	Y	-	-
4051	OVOC4051	B. malayi	Bm2798	1e-133	473	85	92	100	87.4307		OVOC4051	1e-155	541		-	-	-	-	-	-	-	-	Y	-	-	-
2041	OVOC2041	B. malayi	Bm2805a	4e-61	232	67	77	76	67.6385		OVOC2041	2e-95	343		-	-	-	-	-	-	Y	-	-	-	-	-
6032	OVOC6032	B. malayi	Bm2826b	5.6	28.5	35	64	8	27.4038		OVOC6032	4e-24	104		-	-	Y	-	-	-	-	-	-	-	Y	Y
11915	OVOC11915	B. malayi	Bm2832	7e-25	111	88	98	100	93.2773		OVOC11915	1e-28	119		-	-	-	-	-	-	-	-	-	Y	-	-
13386	OVOC13386	B. malayi	Bm2859	0	784	89	97	100	91.6959		OVOC13386	0	855		-	-	-	-	-	-	-	-	-	Y	-	-
9328	OVOC9328	B. malayi	Bm288	0	1006	75	85	104	73.9162		OVOC9328	0	1361		-	-	-	-	-	-	-	Y	-	-	-	-
4803	OVOC4803	B. malayi	Bm2891	0	741	87	92	97	88.3194		OVOC4803	0	839		-	-	-	-	-	-	-	-	Y	-	-	-
7921	OVOC7921	B. malayi	Bm2897e	5e-49	191	76	91	100	80.2521		OVOC7921	3e-64	238		-	-	-	-	-	-	-	-	Y	-	-	-
10010	OVOC10010	B. malayi	Bm2900	0	3122	93	97	94	94.8936		OVOC10010	0	3290		-	-	-	-	-	-	-	-	-	Y	-	-
3665	OVOC3665	B. malayi	Bm2927d	0	3159	90	94	100	91.4857		OVOC3665	0	3453		-	-	-	-	-	-	-	-	-	Y	-	-
2746	OVOC2746	B. malayi	Bm2928b	0	1826	92	94	98	89.3346		OVOC2746	0	2044		-	-	-	-	-	-	-	-	Y	-	-	-
11670	OVOC11670	B. malayi	Bm293	7e-41	164	66	77	87	61.4232		OVOC11670	5e-73	267		-	-	-	-	-	-	Y	-	-	-	-	-
11695	OVOC11695	B. malayi	Bm293	0.4	32.3	64	76	20	27.1429		OVOC11695	2e-28	119		-	-	Y	-	-	-	-	-	-	-	Y	Y
9001	OVOC9001	B. malayi	Bm2930	1e-65	248	60	71	105	59.1885		OVOC9001	1e-118	419		-	-	-	-	-	Y	-	-	-	-	-	-
9070	OVOC9070	B. malayi	Bm2930	2e-64	244	61	71	105	58.9372		OVOC9070	1e-117	414		-	-	-	-	-	Y	-	-	-	-	-	-
591	OVOC591	B. malayi	Bm2940	1e-119	427	82	88	64	68.4295		OVOC591	1e-180	624		-	-	-	-	-	-	Y	-	-	-	-	-
2409	OVOC2409	B. malayi	Bm2942	0	843	82	90	97	44.0669		OVOC2409	0	1913		-	-	-	-	Y	-	-	-	-	-	-	-
7390	OVOC7390	B. malayi	Bm2945	5e-10	62	69	76	7	46.2687		OVOC7390	5e-33	134		-	-	-	-	Y	-	-	-	-	-	-	-
11024	OVOC11024	B. malayi	Bm2958b	0.035	35.8	61	76	9	16.8868		OVOC11024	2e-56	212		-	Y	-	-	-	-	-	-	-	-	Y	Y
11023	OVOC11023	B. malayi	Bm2958d	1e-41	169	37	50	96	27.8418		OVOC11023	1e-174	607		-	-	Y	-	-	-	-	-	-	-	Y	-
4369	OVOC4369	B. malayi	Bm2961	9e-80	293	87	94	99	89.3293		OVOC4369	3e-91	328		-	-	-	-	-	-	-	-	Y	-	-	-
6695	OVOC6695	B. malayi	Bm2978	0.18	33.5	27	43	75	12.2263		OVOC6695	5e-75	274		-	Y	-	-	-	-	-	-	-	-	Y	Y
9104	OVOC9104	B. malayi	Bm2982b	0	1016	83	88	104	82.2672		OVOC9104	0	1235		-	-	-	-	-	-	-	-	Y	-	-	-
4121	OVOC4121	B. malayi	Bm3002	1.4	30.4	27	48	9	24.918		OVOC4121	1e-29	122		-	-	Y	-	-	-	-	-	-	-	Y	Y
9884	OVOC9884	B. malayi	Bm3007	1e-174	608	92	98	92	95.4474		OVOC9884	0	637		-	-	-	-	-	-	-	-	-	Y	-	-
10308	OVOC10308	B. malayi	Bm3011	0	1524	89	95	100	90.9308		OVOC10308	0	1676		-	-	-	-	-	-	-	-	-	Y	-	-
12035	OVOC12035	B. malayi	Bm3012	1e-40	163	84	90	8	76.1682		OVOC12035	3e-57	214		-	-	-	-	-	-	-	Y	-	-	-	-
7613	OVOC7613	B. malayi	Bm3025	1e-23	108	45	54	65	27.6215		OVOC7613	1e-110	391		-	-	Y	-	-	-	-	-	-	-	Y	-
11992	OVOC11992	B. malayi	Bm3025	1e-06	50.4	36	47	49	23.662		OVOC11992	6e-57	213		-	-	Y	-	-	-	-	-	-	-	Y	-
4659	OVOC4659	B. malayi	Bm3037c	0	1037	90	95	100	93.1716		OVOC4659	0	1113		-	-	-	-	-	-	-	-	-	Y	-	-
1048	OVOC1048	B. malayi	Bm3081	1e-123	441	86	94	100	88.2		OVOC1048	1e-142	500		-	-	-	-	-	-	-	-	Y	-	-	-
3828	OVOC3828	B. malayi	Bm3088f	0	1333	80	86	108	79.964		OVOC3828	0	1667		-	-	-	-	-	-	-	Y	-	-	-	-
3412	OVOC3412	B. malayi	Bm3095b	0	712	88	95	100	90.5852		OVOC3412	0	786		-	-	-	-	-	-	-	-	-	Y	-	-
1836	OVOC1836	B. malayi	Bm3110	0	2422	77	85	101	77.8778		OVOC1836	0	3110		-	-	-	-	-	-	-	Y	-	-	-	-
11032	OVOC11032	B. malayi	Bm3117	0	902	78	85	79	77.226		OVOC11032	0	1168		-	-	-	-	-	-	-	Y	-	-	-	-
4955	OVOC4955	B. malayi	Bm3139	1e-127	452	88	94	96	89.6825		OVOC4955	1e-144	504		-	-	-	-	-	-	-	-	Y	-	-	-
12750	OVOC12750	B. malayi	Bm3148c	9e-19	90.9	86	93	3	32.4643		OVOC12750	6e-77	280		-	-	-	Y	-	-	-	-	-	-	-	-
4189	OVOC4189	B. malayi	Bm3165	4e-49	191	82	93	72	79.2531		OVOC4189	3e-65	241		-	-	-	-	-	-	-	Y	-	-	-	-
1058	OVOC1058	B. malayi	Bm3185	1e-165	579	87	92	100	88.3969		OVOC1058	0	655		-	-	-	-	-	-	-	-	Y	-	-	-
2098	OVOC2098	B. malayi	Bm3192	0	1254	92	96	100	93.5123		OVOC2098	0	1341		-	-	-	-	-	-	-	-	-	Y	-	-
4648	OVOC4648	B. malayi	Bm3197	0	645	74	83	99	73.0464		OVOC4648	0	883		-	-	-	-	-	-	-	Y	-	-	-	-
5830	OVOC5830	B. malayi	Bm3199	0	824	88	92	105	82.1535		OVOC5830	0	1003		-	-	-	-	-	-	-	-	Y	-	-	-
5049	OVOC5049	B. malayi	Bm3207b	13	27.3	26	52	6	21.3281		OVOC5049	3e-31	128		-	-	Y	-	-	-	-	-	-	-	Y	Y
3222	OVOC3222	B. malayi	Bm3207c	0	886	72	83	100	71.2792		OVOC3222	0	1243		-	-	-	-	-	-	-	Y	-	-	-	-
9760	OVOC9760	B. malayi	Bm3227	5.6	28.5	27	42	52	18.3871		OVOC9760	2e-39	155		-	Y	-	-	-	-	-	-	-	-	Y	Y
3542	OVOC3542	B. malayi	Bm3240a	0	826	77	87	101	57.9649		OVOC3542	0	1425		-	-	-	-	-	Y	-	-	-	-	-	-
7068	OVOC7068	B. malayi	Bm3241	1e-112	402	75	90	83	71.6578		OVOC7068	1e-161	561		-	-	-	-	-	-	-	Y	-	-	-	-
10597	OVOC10597	B. malayi	Bm3256b	0	1127	92	94	106	92.1504		OVOC10597	0	1223		-	-	-	-	-	-	-	-	-	Y	-	-
4502	OVOC4502	B. malayi	Bm327	1e-44	176	63	83	91	67.1756		OVOC4502	2e-71	262		-	-	-	-	-	-	Y	-	-	-	-	-
114	OVOC114	B. malayi	Bm3292	0	813	83	90	100	78.932		OVOC114	0	1030		-	-	-	-	-	-	-	Y	-	-	-	-
10147	OVOC10147	B. malayi	Bm3307	0	3296	85	92	98	85.5882		OVOC10147	0	3851		-	-	-	-	-	-	-	-	Y	-	-	-
7395	OVOC7395	B. malayi	Bm3308	6e-75	279	56	70	100	59.8712		OVOC7395	1e-132	466		-	-	-	-	-	Y	-	-	-	-	-	-
9559	OVOC9559	B. malayi	Bm3308	7e-70	262	55	69	101	56.833		OVOC9559	1e-131	461		-	-	-	-	-	Y	-	-	-	-	-	-
9306	OVOC9306	B. malayi	Bm3358	0.39	32.3	31	46	28	18.2486		OVOC9306	4e-46	177		-	Y	-	-	-	-	-	-	-	-	Y	Y
7714	OVOC7714	B. malayi	Bm3365	0	857	88	94	100	89.5507		OVOC7714	0	957		-	-	-	-	-	-	-	-	Y	-	-	-
3343	OVOC3343	B. malayi	Bm3372e	1e-148	524	86	94	89	78.9157		OVOC3343	0	664		-	-	-	-	-	-	-	Y	-	-	-	-
12060	OVOC12060	B. malayi	Bm3386	1e-126	451	70	78	92	66.8148		OVOC12060	0	675		-	-	-	-	-	-	Y	-	-	-	-	-
87	OVOC87	B. malayi	Bm3388	0	1904	85	89	100	84.8107		OVOC87	0	2245		-	-	-	-	-	-	-	-	Y	-	-	-
1020	OVOC1020	B. malayi	Bm3391g	0	5799	82	90	100	83.523		OVOC1020	0	6943		-	-	-	-	-	-	-	-	Y	-	-	-
6824	OVOC6824	B. malayi	Bm3405a	1e-106	381	83	90	100	86.5909		OVOC6824	1e-124	440		-	-	-	-	-	-	-	-	Y	-	-	-
3365	OVOC3365	B. malayi	Bm3410	0	671	76	85	94	75.8192		OVOC3365	0	885		-	-	-	-	-	-	-	Y	-	-	-	-
2724	OVOC2724	B. malayi	Bm3439	1e-112	403	62	72	99	70.9507		OVOC2724	1e-163	568		-	-	-	-	-	-	-	Y	-	-	-	-
4280	OVOC4280	B. malayi	Bm3449	1e-139	494	88	91	85	83.7288		OVOC4280	1e-169	590		-	-	-	-	-	-	-	-	Y	-	-	-
4305	OVOC4305	B. malayi	Bm3460	0	1724	72	80	98	68.1962		OVOC4305	0	2528		-	-	-	-	-	-	Y	-	-	-	-	-
12073	OVOC12073	B. malayi	Bm3471	0	1099	80	90	100	81.7708		OVOC12073	0	1344		-	-	-	-	-	-	-	-	Y	-	-	-
2320	OVOC2320	B. malayi	Bm348b	1e-137	488	71	85	100	73.494		OVOC2320	0	664		-	-	-	-	-	-	-	Y	-	-	-	-
9064	OVOC9064	B. malayi	Bm3498a	0	882	86	89	100	85.8812		OVOC9064	0	1027		-	-	-	-	-	-	-	-	Y	-	-	-
10285	OVOC10285	B. malayi	Bm3499	0	892	90	93	97	83.2866		OVOC10285	0	1071		-	-	-	-	-	-	-	-	Y	-	-	-
1871	OVOC1871	B. malayi	Bm3501	0	2413	88	94	100	90.0373		OVOC1871	0	2680		-	-	-	-	-	-	-	-	-	Y	-	-
10652	OVOC10652	B. malayi	Bm3512c	0	1406	93	95	98	93.5462		OVOC10652	0	1503		-	-	-	-	-	-	-	-	-	Y	-	-
4696	OVOC4696	B. malayi	Bm3532d	0	2147	88	94	100	89.9079		OVOC4696	0	2388		-	-	-	-	-	-	-	-	Y	-	-	-
13397	OVOC13397	B. malayi	Bm357	4e-30	130	37	56	73	29.7483		OVOC13397	1e-124	437		-	-	Y	-	-	-	-	-	-	-	Y	-
7074	OVOC7074	B. malayi	Bm3579	0	1855	83	88	104	77.2595		OVOC7074	0	2401		-	-	-	-	-	-	-	Y	-	-	-	-
11794	OVOC11794	B. malayi	Bm3585	1e-179	627	79	88	101	80.3846		OVOC11794	0	780		-	-	-	-	-	-	-	-	Y	-	-	-
11795	OVOC11795	B. malayi	Bm3585	0	645	81	91	100	84.0939		OVOC11795	0	767		-	-	-	-	-	-	-	-	Y	-	-	-
970	OVOC970	B. malayi	Bm3589c	0	1259	88	93	100	89.5448		OVOC970	0	1406		-	-	-	-	-	-	-	-	Y	-	-	-
4599	OVOC4599	B. malayi	Bm3594e	0	4359	91	95	100	93.2406		OVOC4599	0	4675		-	-	-	-	-	-	-	-	-	Y	-	-
7287	OVOC7287	B. malayi	Bm3598	5e-54	207	80	87	99	79.0076		OVOC7287	2e-71	262		-	-	-	-	-	-	-	Y	-	-	-	-
1904	OVOC1904	B. malayi	Bm3599	1e-104	376	61	71	99	71.0775		OVOC1904	1e-151	529		-	-	-	-	-	-	-	Y	-	-	-	-
1562	OVOC1562	B. malayi	Bm3600	1e-173	607	78	90	97	78.2216		OVOC1562	0	776		-	-	-	-	-	-	-	Y	-	-	-	-
5030	OVOC5030	B. malayi	Bm3615a	0	822	89	91	106	88.0086		OVOC5030	0	934		-	-	-	-	-	-	-	-	Y	-	-	-
276	OVOC276	B. malayi	Bm3619a	0	1234	88	93	101	89.3555		OVOC276	0	1381		-	-	-	-	-	-	-	-	Y	-	-	-
7817	OVOC7817	B. malayi	Bm3625b	0	668	82	93	97	87.5491		OVOC7817	0	763		-	-	-	-	-	-	-	-	Y	-	-	-
4806	OVOC4806	B. malayi	Bm3662	1.4	30.8	29	56	6	10.6944		OVOC4806	3e-79	288		-	Y	-	-	-	-	-	-	-	-	Y	Y
12078	OVOC12078	B. malayi	Bm3666b	0	1060	92	94	101	89.4515		OVOC12078	0	1185		-	-	-	-	-	-	-	-	Y	-	-	-
704	OVOC704	B. malayi	Bm3676b	1e-180	630	92	95	100	92.9204		OVOC704	0	678		-	-	-	-	-	-	-	-	-	Y	-	-
9094	OVOC9094	B. malayi	Bm3679	0	1024	69	78	102	47.2107		OVOC9094	0	2169		-	-	-	-	Y	-	-	-	-	-	-	-
1509	OVOC1509	B. malayi	Bm3695	0	906	95	98	100	95.5696		OVOC1509	0	948		-	-	-	-	-	-	-	-	-	Y	-	-
6568	OVOC6568	B. malayi	Bm3699a	0	694	99	99	100	97.7465		OVOC6568	0	710		-	-	-	-	-	-	-	-	-	Y	-	-
1379	OVOC1379	B. malayi	Bm3707	1e-109	392	95	98	100	97.5124		OVOC1379	1e-113	402		-	-	-	-	-	-	-	-	-	Y	-	-
4523	OVOC4523	B. malayi	Bm3735b	3e-30	129	82	90	9	75.4386		OVOC4523	4e-44	171		-	-	-	-	-	-	-	Y	-	-	-	-
9962	OVOC9962	B. malayi	Bm3739	1e-134	478	81	89	90	80.7432		OVOC9962	1e-170	592		-	-	-	-	-	-	-	-	Y	-	-	-
1084	OVOC1084	B. malayi	Bm3752	1e-165	578	80	88	100	78.2138		OVOC1084	0	739		-	-	-	-	-	-	-	Y	-	-	-	-
4126	OVOC4126	B. malayi	Bm3756b	0	1087	84	89	102	81.0589		OVOC4126	0	1341		-	-	-	-	-	-	-	-	Y	-	-	-
6950	OVOC6950	B. malayi	Bm3773	0	751	91	95	100	90.373		OVOC6950	0	831		-	-	-	-	-	-	-	-	-	Y	-	-
4468	OVOC4468	B. malayi	Bm3788	0	4748	82	89	101	82.8911		OVOC4468	0	5728		-	-	-	-	-	-	-	-	Y	-	-	-
1259	OVOC1259	B. malayi	Bm3797	1e-154	544	90	95	100	91.7369		OVOC1259	1e-170	593		-	-	-	-	-	-	-	-	-	Y	-	-
6292	OVOC6292	B. malayi	Bm3799	0	910	93	96	96	92.8571		OVOC6292	0	980		-	-	-	-	-	-	-	-	-	Y	-	-
862	OVOC862	B. malayi	Bm3811	5e-85	312	84	92	58	77.8055		OVOC862	1e-113	401		-	-	-	-	-	-	-	Y	-	-	-	-
863	OVOC863	B. malayi	Bm3811	2e-59	226	82	89	44	79.8587		OVOC863	1e-77	283		-	-	-	-	-	-	-	Y	-	-	-	-
11606	OVOC11606	B. malayi	Bm3812	0	648	85	90	100	85.1511		OVOC11606	0	761		-	-	-	-	-	-	-	-	Y	-	-	-
12247	OVOC12247	B. malayi	Bm3821	0	2105	62	70	99	55.3219		OVOC12247	0	3805		-	-	-	-	-	Y	-	-	-	-	-	-
3322	OVOC3322	B. malayi	Bm3828	1e-169	595	80	88	100	80.8424		OVOC3322	0	736		-	-	-	-	-	-	-	-	Y	-	-	-
1391	OVOC1391	B. malayi	Bm3830	0	1069	81	86	100	83.9749		OVOC1391	0	1273		-	-	-	-	-	-	-	-	Y	-	-	-
10168	OVOC10168	B. malayi	Bm3834c	0	1648	87	92	96	86.7825		OVOC10168	0	1899		-	-	-	-	-	-	-	-	Y	-	-	-
10244	OVOC10244	B. malayi	Bm3838a	0	2687	75	86	97	74.556		OVOC10244	0	3604		-	-	-	-	-	-	-	Y	-	-	-	-
8064	OVOC8064	B. malayi	Bm3862a	2e-91	333	80	87	88	80.8252		OVOC8064	1e-116	412		-	-	-	-	-	-	-	-	Y	-	-	-
413	OVOC413	B. malayi	Bm3876	0	2037	97	98	100	97.9327		OVOC413	0	2080		-	-	-	-	-	-	-	-	-	Y	-	-
7408	OVOC7408	B. malayi	Bm3881	1e-59	226	77	90	99	80.427		OVOC7408	3e-77	281		-	-	-	-	-	-	-	-	Y	-	-	-
1877	OVOC1877	B. malayi	Bm3911	0	637	81	89	101	61.368		OVOC1877	0	1038		-	-	-	-	-	-	Y	-	-	-	-	-
4049	OVOC4049	B. malayi	Bm3918	0	661	95	97	100	95.5202		OVOC4049	0	692		-	-	-	-	-	-	-	-	-	Y	-	-
7791	OVOC7791	B. malayi	Bm3923	0.1	34.3	30	54	65	18.6413		OVOC7791	5e-48	184		-	Y	-	-	-	-	-	-	-	-	Y	Y
677	OVOC677	B. malayi	Bm3929d	0	2559	90	92	87	89.6951		OVOC677	0	2853		-	-	-	-	-	-	-	-	Y	-	-	-
88	OVOC88	B. malayi	Bm394	7.2	28.1	30	58	9	20.2158		OVOC88	2e-34	139		-	-	Y	-	-	-	-	-	-	-	Y	Y
11890	OVOC11890	B. malayi	Bm3943a	0	657	95	97	77	91.6318		OVOC11890	0	717		-	-	-	-	-	-	-	-	-	Y	-	-
6719	OVOC6719	B. malayi	Bm3995c	0	1716	90	95	100	91.6177		OVOC6719	0	1873		-	-	-	-	-	-	-	-	-	Y	-	-
3205	OVOC3205	B. malayi	Bm4005	8e-16	81.3	50	62	54	28.0345		OVOC3205	6e-80	290		-	-	Y	-	-	-	-	-	-	-	Y	-
2644	OVOC2644	B. malayi	Bm4012c	0	741	99	99	100	99.5968		OVOC2644	0	744		-	-	-	-	-	-	-	-	-	Y	-	-
2578	OVOC2578	B. malayi	Bm4034	1.1	30.8	34	44	14	12.2709		OVOC2578	4e-68	251		-	Y	-	-	-	-	-	-	-	-	Y	Y
9029	OVOC9029	B. malayi	Bm4054	0	2069	84	91	100	85.4606		OVOC9029	0	2421		-	-	-	-	-	-	-	-	Y	-	-	-
448	OVOC448	B. malayi	Bm4071	1e-158	557	74	81	100	72.3377		OVOC448	0	770		-	-	-	-	-	-	-	Y	-	-	-	-
11790	OVOC11790	B. malayi	Bm4073	6e-69	258	92	94	100	89.5833		OVOC11790	5e-79	288		-	-	-	-	-	-	-	-	Y	-	-	-
6876	OVOC6876	B. malayi	Bm4083	6e-54	208	58	72	93	56.3686		OVOC6876	1e-103	369		-	-	-	-	-	Y	-	-	-	-	-	-
8078	OVOC8078	B. malayi	Bm4085c	0	1815	71	83	85	59.275		OVOC8078	0	3062		-	-	-	-	-	Y	-	-	-	-	-	-
10038	OVOC10038	B. malayi	Bm4149	0	1015	73	82	101	70.0483		OVOC10038	0	1449		-	-	-	-	-	-	-	Y	-	-	-	-
5426	OVOC5426	B. malayi	Bm4171	0	1531	82	88	100	82.5782		OVOC5426	0	1854		-	-	-	-	-	-	-	-	Y	-	-	-
2198	OVOC2198	B. malayi	Bm4176	6e-28	121	93	100	98	96.0317		OVOC2198	1e-30	126		-	-	-	-	-	-	-	-	-	Y	-	-
3522	OVOC3522	B. malayi	Bm4182d	0	1016	65	77	105	64.0605		OVOC3522	0	1586		-	-	-	-	-	-	Y	-	-	-	-	-
3257	OVOC3257	B. malayi	Bm4183	1e-150	531	79	86	72	43.4889		OVOC3257	0	1221		-	-	-	-	Y	-	-	-	-	-	-	-
1230	OVOC1230	B. malayi	Bm4189	0	1042	91	93	103	91.0044		OVOC1230	0	1145		-	-	-	-	-	-	-	-	-	Y	-	-
11126	OVOC11126	B. malayi	Bm4193	2e-26	116	75	85	5	74.8387		OVOC11126	2e-39	155		-	-	-	-	-	-	-	Y	-	-	-	-
3330	OVOC3330	B. malayi	Bm4195	2e-25	113	60	75	102	61.7486		OVOC3330	8e-48	183		-	-	-	-	-	-	Y	-	-	-	-	-
4246	OVOC4246	B. malayi	Bm420	0.0001	43.9	57	72	78	34.031		OVOC4246	1e-31	129		-	-	-	Y	-	-	-	-	-	-	-	Y
7708	OVOC7708	B. malayi	Bm4207b	1e-112	404	84	90	91	69.4158		OVOC7708	1e-167	582		-	-	-	-	-	-	Y	-	-	-	-	-
2551	OVOC2551	B. malayi	Bm4209	0	752	79	85	109	73.6533		OVOC2551	0	1021		-	-	-	-	-	-	-	Y	-	-	-	-
1557	OVOC1557	B. malayi	Bm4215a	0	937	90	94	101	90.1829		OVOC1557	0	1039		-	-	-	-	-	-	-	-	-	Y	-	-
7440	OVOC7440	B. malayi	Bm4233b	5e-51	199	50	63	88	53.2086		OVOC7440	1e-105	374		-	-	-	-	-	Y	-	-	-	-	-	-
9570	OVOC9570	B. malayi	Bm4233b	6e-70	262	54	71	100	55.2743		OVOC9570	1e-134	474		-	-	-	-	-	Y	-	-	-	-	-	-
9575	OVOC9575	B. malayi	Bm4233b	1e-102	368	75	85	100	78.1316		OVOC9575	1e-134	471		-	-	-	-	-	-	-	Y	-	-	-	-
4332	OVOC4332	B. malayi	Bm427	4e-27	118	80	88	100	59		OVOC4332	5e-53	200		-	-	-	-	-	Y	-	-	-	-	-	-
5378	OVOC5378	B. malayi	Bm4283c	0	680	90	93	95	90.7877		OVOC5378	0	749		-	-	-	-	-	-	-	-	-	Y	-	-
1327	OVOC1327	B. malayi	Bm4295f	0	1334	82	90	100	53.9862		OVOC1327	0	2471		-	-	-	-	-	Y	-	-	-	-	-	-
12187	OVOC12187	B. malayi	Bm4299a	0	1453	77	86	101	77.5761		OVOC12187	0	1873		-	-	-	-	-	-	-	Y	-	-	-	-
5073	OVOC5073	B. malayi	Bm4324	0	1821	95	98	100	96.8617		OVOC5073	0	1880		-	-	-	-	-	-	-	-	-	Y	-	-
2171	OVOC2171	B. malayi	Bm4330	1.9	30	28	58	6	21.8978		OVOC2171	6e-34	137		-	-	Y	-	-	-	-	-	-	-	Y	Y
4658	OVOC4658	B. malayi	Bm4354	4e-97	352	98	99	100	98.324		OVOC4658	1e-100	358		-	-	-	-	-	-	-	-	-	Y	-	-
5163	OVOC5163	B. malayi	Bm4373d	1e-135	481	75	82	113	74.6894		OVOC5163	0	644		-	-	-	-	-	-	-	Y	-	-	-	-
7991	OVOC7991	B. malayi	Bm4379c	0	1751	87	91	101	86.7691		OVOC7991	0	2018		-	-	-	-	-	-	-	-	Y	-	-	-
2425	OVOC2425	B. malayi	Bm4394d	0	805	69	81	101	69.3368		OVOC2425	0	1161		-	-	-	-	-	-	Y	-	-	-	-	-
6417	OVOC6417	B. malayi	Bm4410	3e-08	55.8	92	96	3	40.1439		OVOC6417	1e-34	139		-	-	-	-	Y	-	-	-	-	-	-	-
3048	OVOC3048	B. malayi	Bm4424	0	1584	77	86	100	80		OVOC3048	0	1980		-	-	-	-	-	-	-	-	Y	-	-	-
4929	OVOC4929	B. malayi	Bm4443	4e-20	95.9	39	45	32	30.9355		OVOC4929	7e-86	310		-	-	-	Y	-	-	-	-	-	-	-	-
44	OVOC44	B. malayi	Bm4449	0	3089	82	90	99	82.9707		OVOC44	0	3723		-	-	-	-	-	-	-	-	Y	-	-	-
10884	OVOC10884	B. malayi	Bm4450b	0	1723	85	92	100	85.8923		OVOC10884	0	2006		-	-	-	-	-	-	-	-	Y	-	-	-
8110	OVOC8110	B. malayi	Bm4453a	1e-159	559	95	97	100	97.0486		OVOC8110	1e-165	576		-	-	-	-	-	-	-	-	-	Y	-	-
4453	OVOC4453	B. malayi	Bm4464	4e-22	102	38	46	73	34		OVOC4453	9e-83	300		-	-	-	Y	-	-	-	-	-	-	-	-
8180	OVOC8180	B. malayi	Bm4467c	0	1170	76	86	100	78.2086		OVOC8180	0	1496		-	-	-	-	-	-	-	Y	-	-	-	-
12231	OVOC12231	B. malayi	Bm4486	0	1283	79	89	103	63.4207		OVOC12231	0	2023		-	-	-	-	-	-	Y	-	-	-	-	-
1002	OVOC1002	B. malayi	Bm4491c	0	1146	81	90	99	84.3267		OVOC1002	0	1359		-	-	-	-	-	-	-	-	Y	-	-	-
8059	OVOC8059	B. malayi	Bm4499	0.51	32	35	50	5	17.8771		OVOC8059	9e-47	179		-	Y	-	-	-	-	-	-	-	-	Y	Y
2400	OVOC2400	B. malayi	Bm4523j	0	2098	88	93	101	88.936		OVOC2400	0	2359		-	-	-	-	-	-	-	-	Y	-	-	-
371	OVOC371	B. malayi	Bm4526	1e-173	608	70	82	100	71.7828		OVOC371	0	847		-	-	-	-	-	-	-	Y	-	-	-	-
5670	OVOC5670	B. malayi	Bm4527a	0	1090	73	83	101	74.6575		OVOC5670	0	1460		-	-	-	-	-	-	-	Y	-	-	-	-
2254	OVOC2254	B. malayi	Bm4554	7e-87	318	67	76	102	63.8554		OVOC2254	1e-142	498		-	-	-	-	-	-	Y	-	-	-	-	-
220	OVOC220	B. malayi	Bm4562	4e-46	181	76	84	98	75.4167		OVOC220	5e-65	240		-	-	-	-	-	-	-	Y	-	-	-	-
10898	OVOC10898	B. malayi	Bm4581	1e-112	403	78	87	100	80.7615		OVOC10898	1e-142	499		-	-	-	-	-	-	-	-	Y	-	-	-
11134	OVOC11134	B. malayi	Bm4594	0	958	86	92	103	87.6487		OVOC11134	0	1093		-	-	-	-	-	-	-	-	Y	-	-	-
7418	OVOC7418	B. malayi	Bm4620a	1e-122	437	77	89	53	59.618		OVOC7418	0	733		-	-	-	-	-	Y	-	-	-	-	-	-
11687	OVOC11687	B. malayi	Bm4632e	1e-143	507	81	83	85	92.1818		OVOC11687	1e-157	550		-	-	-	-	-	-	-	-	-	Y	-	-
4008	OVOC4008	B. malayi	Bm4640	0	897	84	92	98	82.3691		OVOC4008	0	1089		-	-	-	-	-	-	-	-	Y	-	-	-
4313	OVOC4313	B. malayi	Bm4669	0	641	84	91	83	85.6952		OVOC4313	0	748		-	-	-	-	-	-	-	-	Y	-	-	-
6199	OVOC6199	B. malayi	Bm4697c	0	1936	90	93	101	90.3828		OVOC6199	0	2142		-	-	-	-	-	-	-	-	-	Y	-	-
11945	OVOC11945	B. malayi	Bm4719	0	1142	75	83	100	75.2306		OVOC11945	0	1518		-	-	-	-	-	-	-	Y	-	-	-	-
8956	OVOC8956	B. malayi	Bm4778	1e-165	580	66	79	100	64.877		OVOC8956	0	894		-	-	-	-	-	-	Y	-	-	-	-	-
10730	OVOC10730	B. malayi	Bm4782c	0	879	72	85	102	72.8252		OVOC10730	0	1207		-	-	-	-	-	-	-	Y	-	-	-	-
8616	OVOC8616	B. malayi	Bm4792	1e-156	551	89	94	100	91.8333		OVOC8616	1e-172	600		-	-	-	-	-	-	-	-	-	Y	-	-
11873	OVOC11873	B. malayi	Bm4807	1e-123	441	89	94	100	90.9278		OVOC11873	1e-138	485		-	-	-	-	-	-	-	-	-	Y	-	-
9594	OVOC9594	B. malayi	Bm4817c	1e-167	587	94	97	102	93.3227		OVOC9594	0	629		-	-	-	-	-	-	-	-	-	Y	-	-
6581	OVOC6581	B. malayi	Bm483	3e-16	82.4	80	90	72	88.412		OVOC6581	1e-20	93.2		-	-	-	-	-	-	-	-	Y	-	-	-
1690	OVOC1690	B. malayi	Bm4832k	1e-69	260	74	78	41	79.5107		OVOC1690	8e-91	327		-	-	-	-	-	-	-	Y	-	-	-	-
11235	OVOC11235	B. malayi	Bm4833	0	712	73	83	100	64.4928		OVOC11235	0	1104		-	-	-	-	-	-	Y	-	-	-	-	-
2974	OVOC2974	B. malayi	Bm4837	3e-51	200	53	64	95	44.6429		OVOC2974	1e-127	448		-	-	-	-	Y	-	-	-	-	-	-	-
9258	OVOC9258	B. malayi	Bm4862	1e-120	429	73	88	100	73.5849		OVOC9258	1e-167	583		-	-	-	-	-	-	-	Y	-	-	-	-
5317	OVOC5317	B. malayi	Bm4885	7e-33	137	87	95	100	87.2611		OVOC5317	6e-40	157		-	-	-	-	-	-	-	-	Y	-	-	-
3909	OVOC3909	B. malayi	Bm49	2e-17	86.7	62	71	93	29.8966		OVOC3909	1e-79	290		-	-	Y	-	-	-	-	-	-	-	Y	-
2266	OVOC2266	B. malayi	Bm4951b	0	798	77	86	100	64.4068		OVOC2266	0	1239		-	-	-	-	-	-	Y	-	-	-	-	-
10892	OVOC10892	B. malayi	Bm4968f	2e-34	145	43	61	14	24.2881		OVOC10892	1e-172	597		-	-	Y	-	-	-	-	-	-	-	Y	-
10052	OVOC10052	B. malayi	Bm4973	0	1608	83	89	101	83.4458		OVOC10052	0	1927		-	-	-	-	-	-	-	-	Y	-	-	-
10926	OVOC10926	B. malayi	Bm4974	0	708	93	97	100	94.4		OVOC10926	0	750		-	-	-	-	-	-	-	-	-	Y	-	-
12	OVOC12	B. malayi	Bm4981	9.7	27.7	29	56	19	22.3387		OVOC12	6e-30	124		-	-	Y	-	-	-	-	-	-	-	Y	Y
800	OVOC800	B. malayi	Bm4986	0	728	90	95	52	57.2777		OVOC800	0	1271		-	-	-	-	-	Y	-	-	-	-	-	-
604	OVOC604	B. malayi	Bm5001	0	821	65	74	101	64.9525		OVOC604	0	1264		-	-	-	-	-	-	Y	-	-	-	-	-
8559	OVOC8559	B. malayi	Bm5012b	0	672	88	90	105	88.189		OVOC8559	0	762		-	-	-	-	-	-	-	-	Y	-	-	-
1373	OVOC1373	B. malayi	Bm5018d	0	2585	88	93	100	90.4795		OVOC1373	0	2857		-	-	-	-	-	-	-	-	-	Y	-	-
10751	OVOC10751	B. malayi	Bm5020	0	2722	82	90	100	85.169		OVOC10751	0	3196		-	-	-	-	-	-	-	-	Y	-	-	-
7712	OVOC7712	B. malayi	Bm5024e	0	1352	78	83	103	79.1106		OVOC7712	0	1709		-	-	-	-	-	-	-	Y	-	-	-	-
2685	OVOC2685	B. malayi	Bm5025	1e-108	389	68	74	99	52.2849		OVOC2685	0	744		-	-	-	-	-	Y	-	-	-	-	-	-
8402	OVOC8402	B. malayi	Bm5026	0	3579	91	95	100	92.266		OVOC8402	0	3879		-	-	-	-	-	-	-	-	-	Y	-	-
356	OVOC356	B. malayi	Bm5030	0	2038	78	85	104	79.1149		OVOC356	0	2576		-	-	-	-	-	-	-	Y	-	-	-	-
673	OVOC673	B. malayi	Bm5036	2e-37	153	93	97	97	95.0311		OVOC673	3e-41	161		-	-	-	-	-	-	-	-	-	Y	-	-
5832	OVOC5832	B. malayi	Bm5052	0.16	34.3	27	46	10	10.7524		OVOC5832	2e-88	319		-	Y	-	-	-	-	-	-	-	-	Y	Y
7722	OVOC7722	B. malayi	Bm5055	0	1808	87	93	100	88.0662		OVOC7722	0	2053		-	-	-	-	-	-	-	-	Y	-	-	-
9430	OVOC9430	B. malayi	Bm5068c	0.51	32	48	72	4	24.8062		OVOC9430	1e-31	129		-	-	Y	-	-	-	-	-	-	-	Y	Y
5394	OVOC5394	B. malayi	Bm5087b	0	668	77	83	103	76.082		OVOC5394	0	878		-	-	-	-	-	-	-	Y	-	-	-	-
148	OVOC148	B. malayi	Bm5099	2.5	29.6	27	60	9	18.2716		OVOC148	1e-41	162		-	Y	-	-	-	-	-	-	-	-	Y	Y
120	OVOC120	B. malayi	Bm5103z	0	707	82	86	96	62.7329		OVOC120	0	1127		-	-	-	-	-	-	Y	-	-	-	-	-
4709	OVOC4709	B. malayi	Bm5104	0.047	35.4	24	45	29	18.1538		OVOC4709	2e-51	195		-	Y	-	-	-	-	-	-	-	-	Y	Y
10904	OVOC10904	B. malayi	Bm5105b	0	1051	69	81	102	67.2855		OVOC10904	0	1562		-	-	-	-	-	-	Y	-	-	-	-	-
10536	OVOC10536	B. malayi	Bm5106	1e-50	197	53	69	70	43.6807		OVOC10536	1e-128	451		-	-	-	-	Y	-	-	-	-	-	-	-
11759	OVOC11759	B. malayi	Bm5143	1e-170	596	72	78	97	68.7428		OVOC11759	0	867		-	-	-	-	-	-	Y	-	-	-	-	-
12903	OVOC12903	B. malayi	Bm5156	0.012	37.4	58	70	46	29.6825		OVOC12903	9e-31	126		-	-	Y	-	-	-	-	-	-	-	Y	Y
2469	OVOC2469	B. malayi	Bm5182	1e-56	216	70	81	97	72.973		OVOC2469	1e-81	296		-	-	-	-	-	-	-	Y	-	-	-	-
12508	OVOC12508	B. malayi	Bm5190	0	702	76	84	84	73.9726		OVOC12508	0	949		-	-	-	-	-	-	-	Y	-	-	-	-
1671	OVOC1671	B. malayi	Bm5196b	0	923	98	99	100	98.5059		OVOC1671	0	937		-	-	-	-	-	-	-	-	-	Y	-	-
7038	OVOC7038	B. malayi	Bm5198	0	768	65	76	98	64.4295		OVOC7038	0	1192		-	-	-	-	-	-	Y	-	-	-	-	-
5844	OVOC5844	B. malayi	Bm522	1e-110	395	92	95	100	79.1583		OVOC5844	1e-142	499		-	-	-	-	-	-	-	Y	-	-	-	-
961	OVOC961	B. malayi	Bm5243b	0	759	96	99	100	97.4326		OVOC961	0	779		-	-	-	-	-	-	-	-	-	Y	-	-
8023	OVOC8023	B. malayi	Bm5246f	0	1204	76	85	101	60.1699		OVOC8023	0	2001		-	-	-	-	-	-	Y	-	-	-	-	-
5733	OVOC5733	B. malayi	Bm5271	0	1115	91	94	100	91.3186		OVOC5733	0	1221		-	-	-	-	-	-	-	-	-	Y	-	-
12318	OVOC12318	B. malayi	Bm5273	0	731	93	95	100	94.8119		OVOC12318	0	771		-	-	-	-	-	-	-	-	-	Y	-	-
11819	OVOC11819	B. malayi	Bm5294	1e-115	412	78	89	98	80.943		OVOC11819	1e-145	509		-	-	-	-	-	-	-	-	Y	-	-	-
7696	OVOC7696	B. malayi	Bm5295	0	644	89	95	98	90.3226		OVOC7696	0	713		-	-	-	-	-	-	-	-	-	Y	-	-
4783	OVOC4783	B. malayi	Bm5315	0	3525	90	93	101	89.2631		OVOC4783	0	3949		-	-	-	-	-	-	-	-	Y	-	-	-
3606	OVOC3606	B. malayi	Bm5321	2e-54	209	89	95	100	93.3036		OVOC3606	4e-60	224		-	-	-	-	-	-	-	-	-	Y	-	-
11461	OVOC11461	B. malayi	Bm533b	2e-39	160	48	57	98	43.7158		OVOC11461	1e-102	366		-	-	-	-	Y	-	-	-	-	-	-	-
1459	OVOC1459	B. malayi	Bm5340	0	1225	87	93	101	83.3333		OVOC1459	0	1470		-	-	-	-	-	-	-	-	Y	-	-	-
47	OVOC47	B. malayi	Bm5345k	1.1	30.8	25	47	3	19.3711		OVOC47	9e-41	159		-	Y	-	-	-	-	-	-	-	-	Y	Y
2423	OVOC2423	B. malayi	Bm5353	2.6	29.6	31	47	10	20		OVOC2423	3e-37	148		-	-	Y	-	-	-	-	-	-	-	Y	Y
11223	OVOC11223	B. malayi	Bm5353	0	787	74	86	81	75.9653		OVOC11223	0	1036		-	-	-	-	-	-	-	Y	-	-	-	-
5858	OVOC5858	B. malayi	Bm5356	1e-120	429	62	75	88	69.0821		OVOC5858	1e-179	621		-	-	-	-	-	-	Y	-	-	-	-	-
7852	OVOC7852	B. malayi	Bm5377b	1e-121	431	90	92	101	84.6758		OVOC7852	1e-145	509		-	-	-	-	-	-	-	-	Y	-	-	-
7623	OVOC7623	B. malayi	Bm5409	1e-117	419	76	85	71	73.5088		OVOC7623	1e-163	570		-	-	-	-	-	-	-	Y	-	-	-	-
2059	OVOC2059	B. malayi	Bm541	2e-36	149	84	88	87	78.4211		OVOC2059	5e-50	190		-	-	-	-	-	-	-	Y	-	-	-	-
9420	OVOC9420	B. malayi	Bm5432	1e-35	146	54	67	25	55.9387		OVOC9420	4e-71	261		-	-	-	-	-	Y	-	-	-	-	-	-
9421	OVOC9421	B. malayi	Bm5432	0	820	95	98	67	92.6554		OVOC9421	0	885		-	-	-	-	-	-	-	-	-	Y	-	-
3215	OVOC3215	B. malayi	Bm5451	7e-91	331	85	92	75	83.3753		OVOC3215	1e-112	397		-	-	-	-	-	-	-	-	Y	-	-	-
9879	OVOC9879	B. malayi	Bm5456a	1e-44	176	80	89	68	81.4815		OVOC9879	8e-58	216		-	-	-	-	-	-	-	-	Y	-	-	-
7706	OVOC7706	B. malayi	Bm5459	1e-167	585	91	96	100	93.75		OVOC7706	1e-179	624		-	-	-	-	-	-	-	-	-	Y	-	-
5013	OVOC5013	B. malayi	Bm5482	6e-58	221	74	86	94	74.6622		OVOC5013	1e-81	296		-	-	-	-	-	-	-	Y	-	-	-	-
8808	OVOC8808	B. malayi	Bm5532	0.87	31.2	34	53	18	19.2593		OVOC8808	1e-41	162		-	Y	-	-	-	-	-	-	-	-	Y	Y
9571	OVOC9571	B. malayi	Bm5535	0	1455	85	91	100	88.4498		OVOC9571	0	1645		-	-	-	-	-	-	-	-	Y	-	-	-
13427	OVOC13427	B. malayi	Bm5536	0	2309	94	97	100	90.1953		OVOC13427	0	2560		-	-	-	-	-	-	-	-	-	Y	-	-
9321	OVOC9321	B. malayi	Bm5540c	2e-89	326	92	94	105	91.573		OVOC9321	2e-99	356		-	-	-	-	-	-	-	-	-	Y	-	-
8818	OVOC8818	B. malayi	Bm5541	9e-11	64.3	87	90	4	42.0261		OVOC8818	7e-39	153		-	-	-	-	Y	-	-	-	-	-	-	-
7356	OVOC7356	B. malayi	Bm5549b	1e-158	557	88	93	49	87.7165		OVOC7356	0	635		-	-	-	-	-	-	-	-	Y	-	-	-
6037	OVOC6037	B. malayi	Bm5552	7e-17	84.7	41	52	92	47.8531		OVOC6037	4e-46	177		-	-	-	-	Y	-	-	-	-	-	-	-
11373	OVOC11373	B. malayi	Bm5561	4.4	28.9	30	55	9	14.0976		OVOC11373	2e-54	205		-	Y	-	-	-	-	-	-	-	-	Y	Y
2637	OVOC2637	B. malayi	Bm5562b	0.13	33.9	42	60	3	13.3465		OVOC2637	4e-69	254		-	Y	-	-	-	-	-	-	-	-	Y	Y
6834	OVOC6834	B. malayi	Bm5562b	0	2072	81	91	100	82.6816		OVOC6834	0	2506		-	-	-	-	-	-	-	-	Y	-	-	-
7379	OVOC7379	B. malayi	Bm5576	0	658	85	93	100	87.9679		OVOC7379	0	748		-	-	-	-	-	-	-	-	Y	-	-	-
11070	OVOC11070	B. malayi	Bm56	1e-143	506	70	81	103	68.2861		OVOC11070	0	741		-	-	-	-	-	-	Y	-	-	-	-	-
6161	OVOC6161	B. malayi	Bm5606	1e-102	369	88	93	101	87.6485		OVOC6161	1e-119	421		-	-	-	-	-	-	-	-	Y	-	-	-
9169	OVOC9169	B. malayi	Bm5627	3e-11	65.9	83	97	100	92.0391		OVOC9169	3e-14	71.6		-	-	-	-	-	-	-	-	-	Y	-	-
8829	OVOC8829	B. malayi	Bm5645b	0	1093	82	88	103	81.023		OVOC8829	0	1349		-	-	-	-	-	-	-	-	Y	-	-	-
7403	OVOC7403	B. malayi	Bm5666	0	690	44	58	87	40.493		OVOC7403	0	1704		-	-	-	-	Y	-	-	-	-	-	-	-
3456	OVOC3456	B. malayi	Bm5667	0	1542	89	96	100	91.8951		OVOC3456	0	1678		-	-	-	-	-	-	-	-	-	Y	-	-
11076	OVOC11076	B. malayi	Bm567	3e-67	253	55	74	101	56.982		OVOC11076	1e-126	444		-	-	-	-	-	Y	-	-	-	-	-	-
6509	OVOC6509	B. malayi	Bm5691	0	1330	79	84	100	83.4379		OVOC6509	0	1594		-	-	-	-	-	-	-	-	Y	-	-	-
6796	OVOC6796	B. malayi	Bm5697	3e-81	298	94	99	79	93.4169		OVOC6796	2e-88	319		-	-	-	-	-	-	-	-	-	Y	-	-
11802	OVOC11802	B. malayi	Bm5711	2.6	29.6	46	66	11	19.4737		OVOC11802	2e-38	152		-	Y	-	-	-	-	-	-	-	-	Y	Y
13442	OVOC13442	B. malayi	Bm5723	0	3279	76	86	101	77.5177		OVOC13442	0	4230		-	-	-	-	-	-	-	Y	-	-	-	-
7389	OVOC7389	B. malayi	Bm5728	0	751	61	73	103	58.4436		OVOC7389	0	1285		-	-	-	-	-	Y	-	-	-	-	-	-
8653	OVOC8653	B. malayi	Bm5735	1e-87	320	82	90	96	75.4717		OVOC8653	1e-120	424		-	-	-	-	-	-	-	Y	-	-	-	-
9546	OVOC9546	B. malayi	Bm5755	0	683	76	86	100	75.8889		OVOC9546	0	900		-	-	-	-	-	-	-	Y	-	-	-	-
11566	OVOC11566	B. malayi	Bm5758	0	1140	87	92	98	88.8542		OVOC11566	0	1283		-	-	-	-	-	-	-	-	Y	-	-	-
12604	OVOC12604	B. malayi	Bm5762	1e-146	518	78	88	93	76.1765		OVOC12604	0	680		-	-	-	-	-	-	-	Y	-	-	-	-
2333	OVOC2333	B. malayi	Bm5768	1e-55	213	87	93	100	89.4958		OVOC2333	4e-64	238		-	-	-	-	-	-	-	-	Y	-	-	-
12131	OVOC12131	B. malayi	Bm5775d	1.9	30	31	53	5	16.4835		OVOC12131	1e-47	182		-	Y	-	-	-	-	-	-	-	-	Y	Y
11264	OVOC11264	B. malayi	Bm5786	1e-124	443	73	84	102	72.9819		OVOC11264	1e-174	607		-	-	-	-	-	-	-	Y	-	-	-	-
17	OVOC17	B. malayi	Bm5804	0	641	90	94	103	77.2289		OVOC17	0	830		-	-	-	-	-	-	-	Y	-	-	-	-
3190	OVOC3190	B. malayi	Bm5822	3e-62	235	84	90	99	82.4561		OVOC3190	3e-78	285		-	-	-	-	-	-	-	-	Y	-	-	-
6975	OVOC6975	B. malayi	Bm5823c	0	921	88	93	100	89.6787		OVOC6975	0	1027		-	-	-	-	-	-	-	-	Y	-	-	-
996	OVOC996	B. malayi	Bm5830a	6e-58	221	96	100	100	98.6607		OVOC996	4e-60	224		-	-	-	-	-	-	-	-	-	Y	-	-
10614	OVOC10614	B. malayi	Bm5832	9e-54	207	90	96	100	94.5205		OVOC10614	8e-59	219		-	-	-	-	-	-	-	-	-	Y	-	-
8416	OVOC8416	B. malayi	Bm5841	1e-42	170	86	90	101	83.7438		OVOC8416	7e-54	203		-	-	-	-	-	-	-	-	Y	-	-	-
12415	OVOC12415	B. malayi	Bm5865	2e-07	53.1	48	70	27	30.1705		OVOC12415	1e-45	176		-	-	-	Y	-	-	-	-	-	-	-	-
11682	OVOC11682	B. malayi	Bm5867	0	1086	92	95	100	51.9866		OVOC11682	0	2089		-	-	-	-	-	Y	-	-	-	-	-	-
8794	OVOC8794	B. malayi	Bm5869	0	1785	82	89	100	85.6526		OVOC8794	0	2084		-	-	-	-	-	-	-	-	Y	-	-	-
9588	OVOC9588	B. malayi	Bm5870	0	791	84	91	99	85.7918		OVOC9588	0	922		-	-	-	-	-	-	-	-	Y	-	-	-
7904	OVOC7904	B. malayi	Bm5890b	0	709	79	85	105	52.1707		OVOC7904	0	1359		-	-	-	-	-	Y	-	-	-	-	-	-
3898	OVOC3898	B. malayi	Bm5902	0	1703	91	94	100	91.2647		OVOC3898	0	1866		-	-	-	-	-	-	-	-	-	Y	-	-
10678	OVOC10678	B. malayi	Bm5923	1e-100	363	85	92	86	85.6132		OVOC10678	1e-119	424		-	-	-	-	-	-	-	-	Y	-	-	-
6097	OVOC6097	B. malayi	Bm5931a	0	1627	93	97	100	94.7583		OVOC6097	0	1717		-	-	-	-	-	-	-	-	-	Y	-	-
709	OVOC709	B. malayi	Bm5938	0	653	72	81	100	70.8243		OVOC709	0	922		-	-	-	-	-	-	-	Y	-	-	-	-
3962	OVOC3962	B. malayi	Bm5939	1e-66	250	82	92	77	78.3699		OVOC3962	2e-88	319		-	-	-	-	-	-	-	Y	-	-	-	-
2559	OVOC2559	B. malayi	Bm5948	0	1612	90	92	101	94.049		OVOC2559	0	1714		-	-	-	-	-	-	-	-	-	Y	-	-
228	OVOC228	B. malayi	Bm5951	0	1226	57	68	106	53.3043		OVOC228	0	2300		-	-	-	-	-	Y	-	-	-	-	-	-
7726	OVOC7726	B. malayi	Bm5951	0.17	33.5	38	55	5	19.8225		OVOC7726	1e-43	169		-	Y	-	-	-	-	-	-	-	-	Y	Y
9414	OVOC9414	B. malayi	Bm5975	0	793	89	95	100	89.3018		OVOC9414	0	888		-	-	-	-	-	-	-	-	Y	-	-	-
3547	OVOC3547	B. malayi	Bm5989	0.39	32.3	23	41	21	13.2377		OVOC3547	4e-66	244		-	Y	-	-	-	-	-	-	-	-	Y	Y
10266	OVOC10266	B. malayi	Bm5996	5e-46	181	91	96	100	94.7644		OVOC10266	2e-50	191		-	-	-	-	-	-	-	-	-	Y	-	-
10418	OVOC10418	B. malayi	Bm6002	1e-167	586	88	95	100	91.7058		OVOC10418	0	639		-	-	-	-	-	-	-	-	-	Y	-	-
1344	OVOC1344	B. malayi	Bm6003	1e-143	508	63	70	99	67.0185		OVOC1344	0	758		-	-	-	-	-	-	Y	-	-	-	-	-
7045	OVOC7045	B. malayi	Bm6007b	4e-36	148	73	90	15	65.4867		OVOC7045	1e-60	226		-	-	-	-	-	-	Y	-	-	-	-	-
5793	OVOC5793	B. malayi	Bm6012	0	2090	76	84	104	76.9514		OVOC5793	0	2716		-	-	-	-	-	-	-	Y	-	-	-	-
1269	OVOC1269	B. malayi	Bm6027	1e-28	124	69	82	99	36.4706		OVOC1269	1e-94	340		-	-	-	Y	-	-	-	-	-	-	-	-
10404	OVOC10404	B. malayi	Bm6032a	0	727	80	85	102	82.1469		OVOC10404	0	885		-	-	-	-	-	-	-	-	Y	-	-	-
2964	OVOC2964	B. malayi	Bm6033	3.3	29.3	32	49	11	15.8378		OVOC2964	2e-48	185		-	Y	-	-	-	-	-	-	-	-	Y	Y
10787	OVOC10787	B. malayi	Bm6063	0	2305	63	72	114	61.2869		OVOC10787	0	3761		-	-	-	-	-	-	Y	-	-	-	-	-
10045	OVOC10045	B. malayi	Bm6071	0	1669	79	87	100	82.4605		OVOC10045	0	2024		-	-	-	-	-	-	-	-	Y	-	-	-
6020	OVOC6020	B. malayi	Bm6080	5e-68	254	96	99	45	84.106		OVOC6020	2e-83	302		-	-	-	-	-	-	-	-	Y	-	-	-
10398	OVOC10398	B. malayi	Bm6087	0	701	79	88	99	81.1343		OVOC10398	0	864		-	-	-	-	-	-	-	-	Y	-	-	-
412	OVOC412	B. malayi	Bm6088b	1e-147	520	85	93	95	85.2459		OVOC412	1e-175	610		-	-	-	-	-	-	-	-	Y	-	-	-
1302	OVOC1302	B. malayi	Bm6092b	1e-48	190	66	82	108	66.6667		OVOC1302	2e-78	285		-	-	-	-	-	-	Y	-	-	-	-	-
1750	OVOC1750	B. malayi	Bm6094	1e-131	465	89	96	96	90.6433		OVOC1750	1e-146	513		-	-	-	-	-	-	-	-	-	Y	-	-
6213	OVOC6213	B. malayi	Bm611	5e-15	78.6	85	87	91	70.1786		OVOC6213	2e-26	112		-	-	-	-	-	-	-	Y	-	-	-	-
6927	OVOC6927	B. malayi	Bm611	3e-05	46.2	82	85	52	63.4615		OVOC6927	1e-14	72.8		-	-	-	-	-	-	Y	-	-	-	-	Y
9819	OVOC9819	B. malayi	Bm611	0.18	33.5	51	60	80	33.5671		OVOC9819	1e-22	99.8		-	-	-	Y	-	-	-	-	-	-	-	Y
1064	OVOC1064	B. malayi	Bm6137b	0	1268	97	99	100	98.3708		OVOC1064	0	1289		-	-	-	-	-	-	-	-	-	Y	-	-
7302	OVOC7302	B. malayi	Bm6141	1e-141	499	82	90	100	80.0963		OVOC7302	1e-179	623		-	-	-	-	-	-	-	-	Y	-	-	-
11441	OVOC11441	B. malayi	Bm6158	0	846	79	89	57	81.0345		OVOC11441	0	1044		-	-	-	-	-	-	-	-	Y	-	-	-
7388	OVOC7388	B. malayi	Bm6165	0	1177	94	96	100	94.996		OVOC7388	0	1239		-	-	-	-	-	-	-	-	-	Y	-	-
1536	OVOC1536	B. malayi	Bm6166h	0	1149	65	77	99	60.0313		OVOC1536	0	1914		-	-	-	-	-	-	Y	-	-	-	-	-
6919	OVOC6919	B. malayi	Bm6182	0	1352	94	96	100	94.9438		OVOC6919	0	1424		-	-	-	-	-	-	-	-	-	Y	-	-
12156	OVOC12156	B. malayi	Bm6192c	0	865	86	90	100	85.1378		OVOC12156	0	1016		-	-	-	-	-	-	-	-	Y	-	-	-
9717	OVOC9717	B. malayi	Bm6198a	2	30.8	28	48	7	9.13947		OVOC9717	8e-94	337		Y	-	-	-	-	-	-	-	-	-	Y	Y
11465	OVOC11465	B. malayi	Bm6204	0	839	81	89	97	61.0182		OVOC11465	0	1375		-	-	-	-	-	-	Y	-	-	-	-	-
772	OVOC772	B. malayi	Bm6235	1e-95	347	98	99	100	99.1429		OVOC772	1e-97	350		-	-	-	-	-	-	-	-	-	Y	-	-
11588	OVOC11588	B. malayi	Bm6240a	1e-159	558	90	97	100	93.9394		OVOC11588	1e-171	594		-	-	-	-	-	-	-	-	-	Y	-	-
1641	OVOC1641	B. malayi	Bm6249	0	1466	94	97	99	93.734		OVOC1641	0	1564		-	-	-	-	-	-	-	-	-	Y	-	-
9075	OVOC9075	B. malayi	Bm6257	1e-133	474	71	81	103	69.6035		OVOC9075	0	681		-	-	-	-	-	-	Y	-	-	-	-	-
5729	OVOC5729	B. malayi	Bm6280	0	903	73	81	61	51.9862		OVOC5729	0	1737		-	-	-	-	-	Y	-	-	-	-	-	-
3334	OVOC3334	B. malayi	Bm6291	1e-146	517	81	88	72	79.052		OVOC3334	0	654		-	-	-	-	-	-	-	Y	-	-	-	-
3335	OVOC3335	B. malayi	Bm6291	1e-180	630	79	88	86	65.4206		OVOC3335	0	963		-	-	-	-	-	-	Y	-	-	-	-	-
5031	OVOC5031	B. malayi	Bm6292	1e-119	424	93	96	100	94.8546		OVOC5031	1e-126	447		-	-	-	-	-	-	-	-	-	Y	-	-
1605	OVOC1605	B. malayi	Bm6325b	0	665	70	79	100	70.9712		OVOC1605	0	937		-	-	-	-	-	-	-	Y	-	-	-	-
72	OVOC72	B. malayi	Bm6332b	1e-95	348	67	85	98	69.7395		OVOC72	1e-142	499		-	-	-	-	-	-	Y	-	-	-	-	-
2705	OVOC2705	B. malayi	Bm6342	0.52	32	27	45	11	16		OVOC2705	5e-53	200		-	Y	-	-	-	-	-	-	-	-	Y	Y
11591	OVOC11591	B. malayi	Bm6346	1e-141	499	84	91	100	85.0085		OVOC11591	1e-168	587		-	-	-	-	-	-	-	-	Y	-	-	-
5912	OVOC5912	B. malayi	Bm635a	1e-118	425	67	83	98	70.132		OVOC5912	1e-174	606		-	-	-	-	-	-	-	Y	-	-	-	-
5892	OVOC5892	B. malayi	Bm635b	1e-101	366	66	82	88	69.1871		OVOC5892	1e-151	529		-	-	-	-	-	-	Y	-	-	-	-	-
5787	OVOC5787	B. malayi	Bm6361	0	1419	78	84	94	79.4958		OVOC5787	0	1785		-	-	-	-	-	-	-	Y	-	-	-	-
957	OVOC957	B. malayi	Bm6369e	0	848	94	95	104	93.8053		OVOC957	0	904		-	-	-	-	-	-	-	-	-	Y	-	-
13475	OVOC13475	B. malayi	Bm6441	2e-50	197	79	87	91	54.7222		OVOC13475	1e-101	360		-	-	-	-	-	Y	-	-	-	-	-	-
4521	OVOC4521	B. malayi	Bm6454	0	1056	89	94	100	91.7463		OVOC4521	0	1151		-	-	-	-	-	-	-	-	-	Y	-	-
7792	OVOC7792	B. malayi	Bm6455	1e-152	536	78	87	69	78.5924		OVOC7792	0	682		-	-	-	-	-	-	-	Y	-	-	-	-
3465	OVOC3465	B. malayi	Bm6462	1.4	32	30	45	28	7.52941		OVOC3465	1e-120	425		Y	-	-	-	-	-	-	-	-	-	Y	Y
6502	OVOC6502	B. malayi	Bm6488c	0	2352	82	89	99	82.7586		OVOC6502	0	2842		-	-	-	-	-	-	-	-	Y	-	-	-
5904	OVOC5904	B. malayi	Bm6508c	0	772	84	91	95	64.2798		OVOC5904	0	1201		-	-	-	-	-	-	Y	-	-	-	-	-
7731	OVOC7731	B. malayi	Bm6510a	1e-20	97.1	72	74	22	55.8046		OVOC7731	3e-45	174		-	-	-	-	-	Y	-	-	-	-	-	-
2979	OVOC2979	B. malayi	Bm6511	1.1	30.8	38	54	9	22.9851		OVOC2979	5e-33	134		-	-	Y	-	-	-	-	-	-	-	Y	Y
4157	OVOC4157	B. malayi	Bm6515	3e-89	325	93	93	43	92.068		OVOC4157	1e-98	353		-	-	-	-	-	-	-	-	-	Y	-	-
5042	OVOC5042	B. malayi	Bm6516	1e-113	407	81	90	102	82.8921		OVOC5042	1e-140	491		-	-	-	-	-	-	-	-	Y	-	-	-
6031	OVOC6031	B. malayi	Bm6550	1e-141	499	78	84	101	75.6061		OVOC6031	0	660		-	-	-	-	-	-	-	Y	-	-	-	-
11617	OVOC11617	B. malayi	Bm6552c	0	3860	89	94	100	90.6742		OVOC11617	0	4257		-	-	-	-	-	-	-	-	-	Y	-	-
5606	OVOC5606	B. malayi	Bm6565	0	698	61	70	93	60.1724		OVOC5606	0	1160		-	-	-	-	-	-	Y	-	-	-	-	-
10480	OVOC10480	B. malayi	Bm6581	0	4187	97	98	100	97.6446		OVOC10480	0	4288		-	-	-	-	-	-	-	-	-	Y	-	-
11131	OVOC11131	B. malayi	Bm6584	0	1365	83	91	95	85.206		OVOC11131	0	1602		-	-	-	-	-	-	-	-	Y	-	-	-
11808	OVOC11808	B. malayi	Bm6627b	5e-45	179	69	79	103	42.5178		OVOC11808	1e-119	421		-	-	-	-	Y	-	-	-	-	-	-	-
1471	OVOC1471	B. malayi	Bm6628	0	679	83	88	104	82.503		OVOC1471	0	823		-	-	-	-	-	-	-	-	Y	-	-	-
10211	OVOC10211	B. malayi	Bm6638	1e-104	377	91	97	54	92.176		OVOC10211	1e-115	409		-	-	-	-	-	-	-	-	-	Y	-	-
3847	OVOC3847	B. malayi	Bm6654b	4.3	28.9	28	44	2	25.8036		OVOC3847	2e-26	112		-	-	Y	-	-	-	-	-	-	-	Y	Y
13446	OVOC13446	B. malayi	Bm6663	0	1313	80	89	99	80.5028		OVOC13446	0	1631		-	-	-	-	-	-	-	-	Y	-	-	-
5209	OVOC5209	B. malayi	Bm6664b	0	3589	74	84	100	77.3158		OVOC5209	0	4642		-	-	-	-	-	-	-	Y	-	-	-	-
3627	OVOC3627	B. malayi	Bm6674	6e-99	358	84	85	117	80.0895		OVOC3627	1e-127	447		-	-	-	-	-	-	-	-	Y	-	-	-
2704	OVOC2704	B. malayi	Bm67	1.9	30	42	62	13	17.9641		OVOC2704	6e-43	167		-	Y	-	-	-	-	-	-	-	-	Y	Y
12046	OVOC12046	B. malayi	Bm6718	0	892	85	92	93	87.3653		OVOC12046	0	1021		-	-	-	-	-	-	-	-	Y	-	-	-
9413	OVOC9413	B. malayi	Bm674	7e-49	191	67	81	91	58.4098		OVOC9413	1e-90	327		-	-	-	-	-	Y	-	-	-	-	-	-
9956	OVOC9956	B. malayi	Bm6751	1e-155	545	84	88	103	78.0802		OVOC9956	0	698		-	-	-	-	-	-	-	Y	-	-	-	-
1126	OVOC1126	B. malayi	Bm6759	0	896	80	91	96	86.7377		OVOC1126	0	1033		-	-	-	-	-	-	-	-	Y	-	-	-
1610	OVOC1610	B. malayi	Bm6788	0	1182	88	92	95	81.2371		OVOC1610	0	1455		-	-	-	-	-	-	-	-	Y	-	-	-
9494	OVOC9494	B. malayi	Bm6868d	0	1429	94	96	100	95.0133		OVOC9494	0	1504		-	-	-	-	-	-	-	-	-	Y	-	-
9425	OVOC9425	B. malayi	Bm6884	0	1129	82	89	102	82.2287		OVOC9425	0	1373		-	-	-	-	-	-	-	-	Y	-	-	-
10409	OVOC10409	B. malayi	Bm6896	0	907	83	89	101	84.9251		OVOC10409	0	1068		-	-	-	-	-	-	-	-	Y	-	-	-
10497	OVOC10497	B. malayi	Bm6935g	2e-13	73.2	62	75	12	65.3571		OVOC10497	2e-26	112		-	-	-	-	-	-	Y	-	-	-	-	-
219	OVOC219	B. malayi	Bm6963	1e-153	539	84	92	100	86.3782		OVOC219	1e-179	624		-	-	-	-	-	-	-	-	Y	-	-	-
4998	OVOC4998	B. malayi	Bm699c	1e-83	308	63	73	91	61.8474		OVOC4998	1e-142	498		-	-	-	-	-	-	Y	-	-	-	-	-
10196	OVOC10196	B. malayi	Bm7003	4e-21	98.6	62	75	98	56.6667		OVOC10196	4e-45	174		-	-	-	-	-	Y	-	-	-	-	-	-
12690	OVOC12690	B. malayi	Bm7004j	0.077	34.7	32	48	2	14.1057		OVOC12690	1e-66	246		-	Y	-	-	-	-	-	-	-	-	Y	Y
9606	OVOC9606	B. malayi	Bm7009	0.88	31.2	31	57	22	11.7293		OVOC9606	1e-72	266		-	Y	-	-	-	-	-	-	-	-	Y	Y
1083	OVOC1083	B. malayi	Bm7044	0	1151	89	92	101	89.5023		OVOC1083	0	1286		-	-	-	-	-	-	-	-	Y	-	-	-
598	OVOC598	B. malayi	Bm7052	1e-157	554	81	90	84	74.4624		OVOC598	0	744		-	-	-	-	-	-	-	Y	-	-	-	-
336	OVOC336	B. malayi	Bm7054b	0	4571	93	96	100	94.6181		OVOC336	0	4831		-	-	-	-	-	-	-	-	-	Y	-	-
8977	OVOC8977	B. malayi	Bm7074	0	1159	82	87	91	79.7111		OVOC8977	0	1454		-	-	-	-	-	-	-	Y	-	-	-	-
8911	OVOC8911	B. malayi	Bm7079	1e-158	558	77	89	100	64.8837		OVOC8911	0	860		-	-	-	-	-	-	Y	-	-	-	-	-
4399	OVOC4399	B. malayi	Bm7091	0	1008	91	95	100	86.5979		OVOC4399	0	1164		-	-	-	-	-	-	-	-	Y	-	-	-
5095	OVOC5095	B. malayi	Bm7121	0.23	33.1	40	68	7	17.4211		OVOC5095	7e-50	190		-	Y	-	-	-	-	-	-	-	-	Y	Y
4580	OVOC4580	B. malayi	Bm7142	0	828	80	87	98	83.2161		OVOC4580	0	995		-	-	-	-	-	-	-	-	Y	-	-	-
3127	OVOC3127	B. malayi	Bm7151	0	2625	93	96	100	94.4584		OVOC3127	0	2779		-	-	-	-	-	-	-	-	-	Y	-	-
4165	OVOC4165	B. malayi	Bm7152b	0	920	82	87	92	78.2313		OVOC4165	0	1176		-	-	-	-	-	-	-	Y	-	-	-	-
2170	OVOC2170	B. malayi	Bm7153	2e-75	280	74	84	100	76.9231		OVOC2170	1e-102	364		-	-	-	-	-	-	-	Y	-	-	-	-
11500	OVOC11500	B. malayi	Bm7172	0	1561	84	91	101	85.8164		OVOC11500	0	1819		-	-	-	-	-	-	-	-	Y	-	-	-
562	OVOC562	B. malayi	Bm7182	0	1031	96	97	100	97.081		OVOC562	0	1062		-	-	-	-	-	-	-	-	-	Y	-	-
13432	OVOC13432	B. malayi	Bm7187	0	922	88	94	100	90.1271		OVOC13432	0	1023		-	-	-	-	-	-	-	-	-	Y	-	-
9471	OVOC9471	B. malayi	Bm7191	4.2	28.9	22	50	8	23.3065		OVOC9471	3e-30	124		-	-	Y	-	-	-	-	-	-	-	Y	Y
1332	OVOC1332	B. malayi	Bm7204	0	1280	85	91	99	86.0215		OVOC1332	0	1488		-	-	-	-	-	-	-	-	Y	-	-	-
4741	OVOC4741	B. malayi	Bm7221d	0	1072	91	96	100	93.0556		OVOC4741	0	1152		-	-	-	-	-	-	-	-	-	Y	-	-
4351	OVOC4351	B. malayi	Bm7226	0	638	77	84	102	76.5906		OVOC4351	0	833		-	-	-	-	-	-	-	Y	-	-	-	-
11909	OVOC11909	B. malayi	Bm7260	0	1976	80	88	101	56.3123		OVOC11909	0	3509		-	-	-	-	-	Y	-	-	-	-	-	-
4238	OVOC4238	B. malayi	Bm7276	0	991	90	95	100	91.4207		OVOC4238	0	1084		-	-	-	-	-	-	-	-	-	Y	-	-
7803	OVOC7803	B. malayi	Bm7295y	0	4494	87	92	100	88.9901		OVOC7803	0	5050		-	-	-	-	-	-	-	-	Y	-	-	-
5422	OVOC5422	B. malayi	Bm7306	0	692	94	98	100	95.8449		OVOC5422	0	722		-	-	-	-	-	-	-	-	-	Y	-	-
13456	OVOC13456	B. malayi	Bm7307	3e-97	353	89	95	61	82.093		OVOC13456	1e-121	430		-	-	-	-	-	-	-	-	Y	-	-	-
5554	OVOC5554	B. malayi	Bm7337	0	808	90	95	100	92.8736		OVOC5554	0	870		-	-	-	-	-	-	-	-	-	Y	-	-
1896	OVOC1896	B. malayi	Bm7342	0	714	73	81	108	70.6931		OVOC1896	0	1010		-	-	-	-	-	-	-	Y	-	-	-	-
8983	OVOC8983	B. malayi	Bm7353	1e-21	100	72	78	30	39.3701		OVOC8983	5e-69	254		-	-	-	Y	-	-	-	-	-	-	-	-
1337	OVOC1337	B. malayi	Bm7361a	1e-137	486	94	96	98	62.6289		OVOC1337	0	776		-	-	-	-	-	-	Y	-	-	-	-	-
1111	OVOC1111	B. malayi	Bm7432	0	1328	82	90	97	83.6272		OVOC1111	0	1588		-	-	-	-	-	-	-	-	Y	-	-	-
11625	OVOC11625	B. malayi	Bm7474	0	1189	84	91	95	83.7324		OVOC11625	0	1420		-	-	-	-	-	-	-	-	Y	-	-	-
1228	OVOC1228	B. malayi	Bm7475a	0	1762	83	92	98	84.387		OVOC1228	0	2088		-	-	-	-	-	-	-	-	Y	-	-	-
2726	OVOC2726	B. malayi	Bm7486a	17	26.9	54	62	2	20.6923		OVOC2726	5e-32	130		-	-	Y	-	-	-	-	-	-	-	Y	Y
8008	OVOC8008	B. malayi	Bm7504a	0	1520	92	96	100	93.8851		OVOC8008	0	1619		-	-	-	-	-	-	-	-	-	Y	-	-
7942	OVOC7942	B. malayi	Bm7505d	0	1043	78	86	100	76.9174		OVOC7942	0	1356		-	-	-	-	-	-	-	Y	-	-	-	-
11050	OVOC11050	B. malayi	Bm7525	0	1493	86	91	98	87.0554		OVOC11050	0	1715		-	-	-	-	-	-	-	-	Y	-	-	-
10378	OVOC10378	B. malayi	Bm7562	1.1	30.8	36	55	10	18.3333		OVOC10378	2e-43	168		-	Y	-	-	-	-	-	-	-	-	Y	Y
982	OVOC982	B. malayi	Bm7571	0	725	98	99	100	98.7738		OVOC982	0	734		-	-	-	-	-	-	-	-	-	Y	-	-
2012	OVOC2012	B. malayi	Bm7577i	0	671	93	95	102	92.8077		OVOC2012	0	723		-	-	-	-	-	-	-	-	-	Y	-	-
4308	OVOC4308	B. malayi	Bm7580a	0	2613	92	96	100	93.1219		OVOC4308	0	2806		-	-	-	-	-	-	-	-	-	Y	-	-
9076	OVOC9076	B. malayi	Bm7583	0	815	88	89	98	89.1685		OVOC9076	0	914		-	-	-	-	-	-	-	-	Y	-	-	-
10790	OVOC10790	B. malayi	Bm7593	0.002	39.7	60	88	6	21.3441		OVOC10790	9e-49	186		-	-	Y	-	-	-	-	-	-	-	Y	Y
1068	OVOC1068	B. malayi	Bm7602a	1e-146	515	73	80	97	79.845		OVOC1068	0	645		-	-	-	-	-	-	-	Y	-	-	-	-
7825	OVOC7825	B. malayi	Bm7609	1e-107	387	71	82	100	69.3548		OVOC7825	1e-160	558		-	-	-	-	-	-	Y	-	-	-	-	-
10222	OVOC10222	B. malayi	Bm7617	0	926	83	90	100	84.1818		OVOC10222	0	1100		-	-	-	-	-	-	-	-	Y	-	-	-
9969	OVOC9969	B. malayi	Bm7658d	1e-155	545	80	89	93	82.5758		OVOC9969	0	660		-	-	-	-	-	-	-	-	Y	-	-	-
9960	OVOC9960	B. malayi	Bm7669a	0	804	85	92	96	34.4031		OVOC9960	0	2337		-	-	-	Y	-	-	-	-	-	-	-	-
3332	OVOC3332	B. malayi	Bm7676	1e-112	404	54	65	95	51.3342		OVOC3332	0	787		-	-	-	-	-	Y	-	-	-	-	-	-
7429	OVOC7429	B. malayi	Bm7683	1e-91	335	54	71	88	54.6493		OVOC7429	1e-176	613		-	-	-	-	-	Y	-	-	-	-	-	-
11799	OVOC11799	B. malayi	Bm769	9e-19	90.9	86	91	82	59.4118		OVOC11799	7e-39	153		-	-	-	-	-	Y	-	-	-	-	-	-
11952	OVOC11952	B. malayi	Bm7813a	0	1104	92	93	100	93.6387		OVOC11952	0	1179		-	-	-	-	-	-	-	-	-	Y	-	-
9404	OVOC9404	B. malayi	Bm7816	0.14	34.3	31	51	24	11.5101		OVOC9404	4e-82	298		-	Y	-	-	-	-	-	-	-	-	Y	Y
6853	OVOC6853	B. malayi	Bm7866	0.082	35.8	29	43	12	9.17949		OVOC6853	1e-109	390		Y	-	-	-	-	-	-	-	-	-	Y	Y
10062	OVOC10062	B. malayi	Bm7915	3e-93	340	76	87	97	54.3131		OVOC10062	1e-180	626		-	-	-	-	-	Y	-	-	-	-	-	-
3980	OVOC3980	B. malayi	Bm7928	1e-144	509	79	86	98	63.625		OVOC3980	0	800		-	-	-	-	-	-	Y	-	-	-	-	-
2227	OVOC2227	B. malayi	Bm7948	0.004	38.9	66	80	5	29.2481		OVOC2227	7e-33	133		-	-	Y	-	-	-	-	-	-	-	Y	Y
5542	OVOC5542	B. malayi	Bm7953	1e-16	83.6	40	44	48	42.8718		OVOC5542	2e-51	195		-	-	-	-	Y	-	-	-	-	-	-	-
10021	OVOC10021	B. malayi	Bm8073	7e-55	212	61	74	87	50.7177		OVOC10021	1e-118	418		-	-	-	-	-	Y	-	-	-	-	-	-
10119	OVOC10119	B. malayi	Bm8073	1e-57	221	60	70	96	49.8871		OVOC10119	1e-125	443		-	-	-	-	Y	-	-	-	-	-	-	-
12143	OVOC12143	B. malayi	Bm8192	3e-52	202	94	97	63	86.3248		OVOC12143	3e-63	234		-	-	-	-	-	-	-	-	Y	-	-	-
12182	OVOC12182	B. malayi	Bm8262	2e-63	240	72	76	61	62.6632		OVOC12182	1e-107	383		-	-	-	-	-	-	Y	-	-	-	-	-
9024	OVOC9024	B. malayi	Bm8264d	2e-84	311	65	74	102	60.0386		OVOC9024	1e-148	518		-	-	-	-	-	-	Y	-	-	-	-	-
1721	OVOC1721	B. malayi	Bm8314	7e-35	144	77	84	104	60.251		OVOC1721	1e-64	239		-	-	-	-	-	-	Y	-	-	-	-	-
6478	OVOC6478	B. malayi	Bm8421h	1.1	30.8	32	43	5	19.6178		OVOC6478	5e-40	157		-	Y	-	-	-	-	-	-	-	-	Y	Y
8997	OVOC8997	B. malayi	Bm8463	3e-40	162	75	85	32	69.2308		OVOC8997	3e-63	234		-	-	-	-	-	-	Y	-	-	-	-	-
154	OVOC154	B. malayi	Bm8509	1e-49	193	87	94	101	78.4553		OVOC154	1e-66	246		-	-	-	-	-	-	-	Y	-	-	-	-
11957	OVOC11957	B. malayi	Bm8535	1e-159	560	79	90	100	60.2799		OVOC11957	0	929		-	-	-	-	-	-	Y	-	-	-	-	-
12411	OVOC12411	B. malayi	Bm8543	4e-13	72	80	84	35	37.1134		OVOC12411	4e-51	194		-	-	-	Y	-	-	-	-	-	-	-	-
11246	OVOC11246	B. malayi	Bm8588	0.67	31.6	32	52	27	17.6536		OVOC11246	9e-47	179		-	Y	-	-	-	-	-	-	-	-	Y	Y
4373	OVOC4373	B. malayi	Bm8596	1.5	30.4	28	42	5	11.4286		OVOC4373	9e-73	266		-	Y	-	-	-	-	-	-	-	-	Y	Y
9217	OVOC9217	B. malayi	Bm8644a	0	778	78	86	99	79.4688		OVOC9217	0	979		-	-	-	-	-	-	-	Y	-	-	-	-
8482	OVOC8482	B. malayi	Bm8676	1.1	30.8	25	48	15	13.2759		OVOC8482	2e-62	232		-	Y	-	-	-	-	-	-	-	-	Y	Y
9462	OVOC9462	B. malayi	Bm8689	0	1254	81	87	101	80.695		OVOC9462	0	1554		-	-	-	-	-	-	-	-	Y	-	-	-
1789	OVOC1789	B. malayi	Bm8692	1e-129	459	74	83	74	74.2718		OVOC1789	1e-178	618		-	-	-	-	-	-	-	Y	-	-	-	-
2507	OVOC2507	B. malayi	Bm87	2e-19	92.8	65	76	97	52.1348		OVOC2507	2e-46	178		-	-	-	-	-	Y	-	-	-	-	-	-
2511	OVOC2511	B. malayi	Bm87	2e-19	92.8	65	76	97	62.2819		OVOC2511	2e-37	149		-	-	-	-	-	-	Y	-	-	-	-	-
5573	OVOC5573	B. malayi	Bm8713	4e-10	62.4	68	76	14	26.8966		OVOC5573	2e-62	232		-	-	Y	-	-	-	-	-	-	-	Y	-
9265	OVOC9265	B. malayi	Bm8719	0	816	68	83	100	55.9287		OVOC9265	0	1459		-	-	-	-	-	Y	-	-	-	-	-	-
3331	OVOC3331	B. malayi	Bm8736	1e-67	254	68	81	100	67.9144		OVOC3331	1e-105	374		-	-	-	-	-	-	Y	-	-	-	-	-
1837	OVOC1837	B. malayi	Bm8749	1e-114	411	62	72	99	51.375		OVOC1837	0	800		-	-	-	-	-	Y	-	-	-	-	-	-
3228	OVOC3228	B. malayi	Bm8788	2e-69	260	71	83	96	60.6061		OVOC3228	1e-121	429		-	-	-	-	-	-	Y	-	-	-	-	-
9085	OVOC9085	B. malayi	Bm8801	2e-71	267	65	78	102	61.6628		OVOC9085	1e-122	433		-	-	-	-	-	-	Y	-	-	-	-	-
377	OVOC377	B. malayi	Bm8805	0	2254	65	74	101	69.4821		OVOC377	0	3244		-	-	-	-	-	-	Y	-	-	-	-	-
11514	OVOC11514	B. malayi	Bm8825b	2e-07	53.5	76	79	31	39.6296		OVOC11514	2e-33	135		-	-	-	Y	-	-	-	-	-	-	-	-
12205	OVOC12205	B. malayi	Bm8869	4e-78	290	46	62	89	37.8096		OVOC12205	0	767		-	-	-	Y	-	-	-	-	-	-	-	-
6163	OVOC6163	B. malayi	Bm8875	7e-46	181	92	94	100	70.428		OVOC6163	6e-70	257		-	-	-	-	-	-	-	Y	-	-	-	-
7583	OVOC7583	B. malayi	Bm8877	4e-15	79	58	74	100	58.5185		OVOC7583	3e-33	135		-	-	-	-	-	Y	-	-	-	-	-	-
9808	OVOC9808	B. malayi	Bm8887	0	3243	71	80	102	54.2308		OVOC9808	0	5980		-	-	-	-	-	Y	-	-	-	-	-	-
8738	OVOC8738	B. malayi	Bm8896	0.67	31.6	28	43	26	13.3333		OVOC8738	4e-64	237		-	Y	-	-	-	-	-	-	-	-	Y	Y
2245	OVOC2245	B. malayi	Bm8926	3e-45	180	58	72	102	43.7956		OVOC2245	1e-116	411		-	-	-	-	Y	-	-	-	-	-	-	-
6148	OVOC6148	B. malayi	Bm8929	2e-23	106	67	80	107	63.4731		OVOC6148	4e-43	167		-	-	-	-	-	-	Y	-	-	-	-	-
10477	OVOC10477	B. malayi	Bm8942	0	808	85	92	100	86.049		OVOC10477	0	939		-	-	-	-	-	-	-	-	Y	-	-	-
10478	OVOC10478	B. malayi	Bm8943	2e-39	159	59	71	77	54.2662		OVOC10478	9e-81	293		-	-	-	-	-	Y	-	-	-	-	-	-
10524	OVOC10524	B. malayi	Bm8948	0.002	39.7	53	58	42	15.3876		OVOC10524	4e-70	258		-	Y	-	-	-	-	-	-	-	-	Y	Y
8372	OVOC8372	B. malayi	Bm8959c	0.67	31.6	42	57	13	13.8596		OVOC8372	2e-61	228		-	Y	-	-	-	-	-	-	-	-	Y	Y
2880	OVOC2880	B. malayi	Bm8987	5e-89	326	67	80	80	63.301		OVOC2880	1e-147	515		-	-	-	-	-	-	Y	-	-	-	-	-
370	OVOC370	B. malayi	Bm9014	3e-46	182	71	82	102	70		OVOC370	6e-71	260		-	-	-	-	-	-	-	Y	-	-	-	-
2255	OVOC2255	B. malayi	Bm9033	1e-131	466	79	89	100	81.7544		OVOC2255	1e-163	570		-	-	-	-	-	-	-	-	Y	-	-	-
1887	OVOC1887	B. malayi	Bm9037a	0	1282	80	90	97	74.8832		OVOC1887	0	1712		-	-	-	-	-	-	-	Y	-	-	-	-
12064	OVOC12064	B. malayi	Bm9044	2e-13	73.6	85	90	3	42.7907		OVOC12064	1e-44	172		-	-	-	-	Y	-	-	-	-	-	-	-
10240	OVOC10240	B. malayi	Bm9068	0.87	31.2	37	60	6	17.6271		OVOC10240	4e-46	177		-	Y	-	-	-	-	-	-	-	-	Y	Y
12241	OVOC12241	B. malayi	Bm9070	1e-176	615	74	84	100	76.0198		OVOC12241	0	809		-	-	-	-	-	-	-	Y	-	-	-	-
11971	OVOC11971	B. malayi	Bm9072a	1e-147	521	75	84	55	72.6639		OVOC11971	0	717		-	-	-	-	-	-	-	Y	-	-	-	-
11923	OVOC11923	B. malayi	Bm9092	1e-165	579	91	94	99	91.3249		OVOC11923	0	634		-	-	-	-	-	-	-	-	-	Y	-	-
2467	OVOC2467	B. malayi	Bm91	3e-72	270	73	84	97	60.9481		OVOC2467	1e-125	443		-	-	-	-	-	-	Y	-	-	-	-	-
10424	OVOC10424	B. malayi	Bm9106	1e-154	543	61	68	113	63.2867		OVOC10424	0	858		-	-	-	-	-	-	Y	-	-	-	-	-
13510	OVOC13510	B. malayi	Bm9109b	2e-31	135	30	53	79	24.8162		OVOC13510	1e-156	544		-	-	Y	-	-	-	-	-	-	-	Y	-
12918	OVOC12918	B. malayi	Bm9109d	4e-80	296	65	77	90	66.2192		OVOC12918	1e-126	447		-	-	-	-	-	-	Y	-	-	-	-	-
12340	OVOC12340	B. malayi	Bm9110	1e-113	408	73	88	100	63.8498		OVOC12340	0	639		-	-	-	-	-	-	Y	-	-	-	-	-
4592	OVOC4592	B. malayi	Bm9174	9e-22	100	72	81	29	77.5194		OVOC4592	2e-31	129		-	-	-	-	-	-	-	Y	-	-	-	-
4593	OVOC4593	B. malayi	Bm9174	7e-25	111	57	68	42	53.3654		OVOC4593	2e-55	208		-	-	-	-	-	Y	-	-	-	-	-	-
4555	OVOC4555	B. malayi	Bm9182	4e-36	148	77	87	100	80.8743		OVOC4555	6e-48	183		-	-	-	-	-	-	-	-	Y	-	-	-
1907	OVOC1907	B. malayi	Bm9206	1e-180	629	66	79	101	63.5354		OVOC1907	0	990		-	-	-	-	-	-	Y	-	-	-	-	-
7866	OVOC7866	B. malayi	Bm9206	1.5	30.4	33	46	12	14.9754		OVOC7866	6e-54	203		-	Y	-	-	-	-	-	-	-	-	Y	Y
3696	OVOC3696	B. malayi	Bm9210	12	27.3	50	62	4	39.1679		OVOC3696	1e-13	69.7		-	-	-	Y	-	-	-	-	-	-	-	Y
2775	OVOC2775	B. malayi	Bm9252	2e-89	327	77	87	98	75.6944		OVOC2775	1e-122	432		-	-	-	-	-	-	-	Y	-	-	-	-
12680	OVOC12680	B. malayi	Bm929	1e-20	97.4	93	95	83	96.4356		OVOC12680	3e-23	101		-	-	-	-	-	-	-	-	-	Y	-	-
12892	OVOC12892	B. malayi	Bm929	3e-21	99	93	95	85	61.875		OVOC12892	7e-41	160		-	-	-	-	-	-	Y	-	-	-	-	-
5398	OVOC5398	B. malayi	Bm9292	0.66	31.6	44	55	13	16.6316		OVOC5398	5e-50	190		-	Y	-	-	-	-	-	-	-	-	Y	Y
4096	OVOC4096	B. malayi	Bm9297	1e-161	566	72	82	100	72.1939		OVOC4096	0	784		-	-	-	-	-	-	-	Y	-	-	-	-
6022	OVOC6022	B. malayi	Bm9316	1e-130	464	84	89	93	83.906		OVOC6022	1e-158	553		-	-	-	-	-	-	-	-	Y	-	-	-
8314	OVOC8314	B. malayi	Bm9344	1.1	30.8	40	51	21	17.6		OVOC8314	2e-45	175		-	Y	-	-	-	-	-	-	-	-	Y	Y
1364	OVOC1364	B. malayi	Bm9391a	0	1570	83	90	100	83.5551		OVOC1364	0	1879		-	-	-	-	-	-	-	-	Y	-	-	-
11351	OVOC11351	B. malayi	Bm9407b	1e-124	444	57	67	106	49.8876		OVOC11351	0	890		-	-	-	-	Y	-	-	-	-	-	-	-
11341	OVOC11341	B. malayi	Bm9412	1e-26	117	37	56	16	35.0299		OVOC11341	7e-93	334		-	-	-	Y	-	-	-	-	-	-	-	-
3692	OVOC3692	B. malayi	Bm9507	1e-93	340	86	93	99	87.4036		OVOC3692	1e-109	389		-	-	-	-	-	-	-	-	Y	-	-	-
3019	OVOC3019	B. malayi	Bm9544	2e-54	209	70	79	97	62.0178		OVOC3019	6e-94	337		-	-	-	-	-	-	Y	-	-	-	-	-
2879	OVOC2879	B. malayi	Bm9577	0	915	83	90	97	81.4782		OVOC2879	0	1123		-	-	-	-	-	-	-	-	Y	-	-	-
11758	OVOC11758	B. malayi	Bm9586	0	976	82	89	100	84.0655		OVOC11758	0	1161		-	-	-	-	-	-	-	-	Y	-	-	-
4764	OVOC4764	B. malayi	Bm9621	0	1511	72	80	110	69.7921		OVOC4764	0	2165		-	-	-	-	-	-	Y	-	-	-	-	-
4675	OVOC4675	B. malayi	Bm9647	0.012	37.4	52	69	46	25.7931		OVOC4675	2e-36	145		-	-	Y	-	-	-	-	-	-	-	Y	Y
4311	OVOC4311	B. malayi	Bm9656	0.001	40.4	63	66	30	21.6043		OVOC4311	3e-49	187		-	-	Y	-	-	-	-	-	-	-	Y	Y
13487	OVOC13487	B. malayi	Bm9683	1e-14	77	70	81	22	64.1667		OVOC13487	6e-29	120		-	-	-	-	-	-	Y	-	-	-	-	-
2438	OVOC2438	B. malayi	Bm9684	0.13	33.9	29	55	25	22.7517		OVOC2438	1e-37	149		-	-	Y	-	-	-	-	-	-	-	Y	Y
11546	OVOC11546	B. malayi	Bm9694e	0	2315	84	91	103	84.6745		OVOC11546	0	2734		-	-	-	-	-	-	-	-	Y	-	-	-
11363	OVOC11363	B. malayi	Bm9700	0.39	32.3	54	69	11	26.0484		OVOC11363	4e-30	124		-	-	Y	-	-	-	-	-	-	-	Y	Y
8051	OVOC8051	B. malayi	Bm9705	1e-47	187	60	77	99	52.8249		OVOC8051	5e-99	354		-	-	-	-	-	Y	-	-	-	-	-	-
11128	OVOC11128	B. malayi	Bm9739	4e-30	128	72	81	25	70.3297		OVOC11128	1e-47	182		-	-	-	-	-	-	-	Y	-	-	-	-
2309	OVOC2309	B. malayi	Bm9765	5.6	28.5	43	50	4	20.2128		OVOC2309	3e-35	141		-	-	Y	-	-	-	-	-	-	-	Y	Y
10125	OVOC10125	B. malayi	Bm9770	1e-92	338	54	71	94	55.0489		OVOC10125	1e-176	614		-	-	-	-	-	Y	-	-	-	-	-	-
10170	OVOC10170	B. malayi	Bm9770	1e-101	367	59	75	94	59.6748		OVOC10170	1e-177	615		-	-	-	-	-	Y	-	-	-	-	-	-
11508	OVOC11508	B. malayi	Bm9770	2e-90	331	56	71	90	51.9623		OVOC11508	0	637		-	-	-	-	-	Y	-	-	-	-	-	-
11579	OVOC11579	B. malayi	Bm9770	1e-85	315	50	66	97	48.5362		OVOC11579	0	649		-	-	-	-	Y	-	-	-	-	-	-	-
11581	OVOC11581	B. malayi	Bm9770	2e-86	318	50	67	98	49.0741		OVOC11581	0	648		-	-	-	-	Y	-	-	-	-	-	-	-
12287	OVOC12287	B. malayi	Bm9770	1e-111	401	63	73	99	67.7365		OVOC12287	1e-170	592		-	-	-	-	-	-	Y	-	-	-	-	-
12431	OVOC12431	B. malayi	Bm9770	1e-105	380	57	71	99	57.7508		OVOC12431	0	658		-	-	-	-	-	Y	-	-	-	-	-	-
12432	OVOC12432	B. malayi	Bm9770	1e-91	335	53	71	98	50.7576		OVOC12432	0	660		-	-	-	-	-	Y	-	-	-	-	-	-
12477	OVOC12477	B. malayi	Bm9770	1e-106	382	59	77	94	62.215		OVOC12477	1e-177	614		-	-	-	-	-	-	Y	-	-	-	-	-
12482	OVOC12482	B. malayi	Bm9770	1e-103	373	54	70	105	53.2097		OVOC12482	0	701		-	-	-	-	-	Y	-	-	-	-	-	-
12674	OVOC12674	B. malayi	Bm9770	1e-108	389	63	73	96	68.6067		OVOC12674	1e-163	567		-	-	-	-	-	-	Y	-	-	-	-	-
12702	OVOC12702	B. malayi	Bm9770	1e-103	372	57	73	97	56.2784		OVOC12702	0	661		-	-	-	-	-	Y	-	-	-	-	-	-
12886	OVOC12886	B. malayi	Bm9770	1e-105	379	60	75	94	61.4263		OVOC12886	1e-178	617		-	-	-	-	-	-	Y	-	-	-	-	-
3608	OVOC3608	B. malayi	Bm9774	2e-80	297	54	67	92	54.8983		OVOC3608	1e-155	541		-	-	-	-	-	Y	-	-	-	-	-	-
4428	OVOC4428	B. malayi	Bm9778	1.5	30.4	32	51	5	18.3133		OVOC4428	1e-42	166		-	Y	-	-	-	-	-	-	-	-	Y	Y
5901	OVOC5901	B. malayi	Bm9811	2.5	29.6	28	45	14	12.2314		OVOC5901	1e-65	242		-	Y	-	-	-	-	-	-	-	-	Y	Y
9876	OVOC9876	B. malayi	Bm9811	1e-163	573	64	78	103	60		OVOC9876	0	955		-	-	-	-	-	-	Y	-	-	-	-	-
9905	OVOC9905	B. malayi	Bm9816b	0	710	72	84	103	72.3751		OVOC9905	0	981		-	-	-	-	-	-	-	Y	-	-	-	-
12506	OVOC12506	B. malayi	Bm9857	1e-115	415	54	72	97	50.4866		OVOC12506	0	822		-	-	-	-	-	Y	-	-	-	-	-	-
9680	OVOC9680	B. malayi	Bm9890	1e-137	486	74	83	83	72.6457		OVOC9680	0	669		-	-	-	-	-	-	-	Y	-	-	-	-
2613	OVOC2613	B. malayi	Bm9914	3e-94	343	72	85	100	76.0532		OVOC2613	1e-128	451		-	-	-	-	-	-	-	Y	-	-	-	-
3284	OVOC3284	B. malayi	Bm992	3e-37	152	97	98	84	95.5975		OVOC3284	1e-40	159		-	-	-	-	-	-	-	-	-	Y	-	-
2867	OVOC2867	B. malayi	Bm9935	1e-40	163	74	85	66	71.4912		OVOC2867	2e-61	228		-	-	-	-	-	-	-	Y	-	-	-	-
11985	OVOC11985	B. malayi	Bm9944c	1e-178	625	77	85	62	63.4518		OVOC11985	0	985		-	-	-	-	-	-	Y	-	-	-	-	-
11983	OVOC11983	B. malayi	Bm9944d	0	910	68	78	106	62.9322		OVOC11983	0	1446		-	-	-	-	-	-	Y	-	-	-	-	-
6838	OVOC6838	B. malayi	Bm9953	2e-12	69.7	40	46	41	25.2536		OVOC6838	1e-75	276		-	-	Y	-	-	-	-	-	-	-	Y	-
6820	OVOC6820	B. malayi	Bm9955	0	1930	73	84	100	74.2308		OVOC6820	0	2600		-	-	-	-	-	-	-	Y	-	-	-	-
6503	OVOC6503	B. malayi	Bm9976	4e-24	108	70	78	100	68.7898		OVOC6503	4e-40	157		-	-	-	-	-	-	Y	-	-	-	-	-
1040	OVOC1040	C. elegans	C01G10.3	21	26.6	55	83	6	18.7324		OVOC1040	2e-35	142		-	Y	-	-	-	-	-	-	-	-	Y	Y
11473	OVOC11473	C. elegans	C01G8.5b	0.23	33.1	27	56	12	21.3548		OVOC11473	1e-39	155		-	-	Y	-	-	-	-	-	-	-	Y	Y
12312	OVOC12312	C. elegans	C02F5.14	0.38	32.3	33	51	50	14.9537		OVOC12312	1e-57	216		-	Y	-	-	-	-	-	-	-	-	Y	Y
8326	OVOC8326	C. elegans	C03B8.4	12	27.3	31	60	2	20.0735		OVOC8326	1e-33	136		-	-	Y	-	-	-	-	-	-	-	Y	Y
7280	OVOC7280	C. elegans	C05C10.4	3.2	29.3	38	55	8	20.7801		OVOC7280	4e-35	141		-	-	Y	-	-	-	-	-	-	-	Y	Y
5593	OVOC5593	C. elegans	C06H5.6b	1.9	30	31	61	12	23.0769		OVOC5593	8e-32	130		-	-	Y	-	-	-	-	-	-	-	Y	Y
418	OVOC418	C. elegans	C07H4.2	80	24.6	35	60	4	36.0704		OVOC418	4e-13	68.2		-	-	-	Y	-	-	-	-	-	-	-	Y
6441	OVOC6441	C. elegans	C08F1.8	0.23	33.1	27	52	12	18.4916		OVOC6441	1e-46	179		-	Y	-	-	-	-	-	-	-	-	Y	Y
3818	OVOC3818	C. elegans	C09H10.3	5e-57	218	66	81	32	61.7564		OVOC3818	1e-98	353		-	-	-	-	-	-	Y	-	-	-	-	-
2934	OVOC2934	C. elegans	C14H10.2b	0.068	35.8	26	45	22	10.2286		OVOC2934	1e-97	350		-	Y	-	-	-	-	-	-	-	-	Y	Y
7650	OVOC7650	C. elegans	C17D12.6b	22	26.6	50	60	5	35.0461		OVOC7650	2e-15	75.9		-	-	-	Y	-	-	-	-	-	-	-	Y
8584	OVOC8584	C. elegans	C18D4.3	1.9	30	36	48	42	15.873		OVOC8584	1e-49	189		-	Y	-	-	-	-	-	-	-	-	Y	Y
8405	OVOC8405	C. elegans	C25F9.5	1.5	30.4	30	52	10	22.3529		OVOC8405	9e-34	136		-	-	Y	-	-	-	-	-	-	-	Y	Y
3458	OVOC3458	C. elegans	C26E6.9c	0.3	32.7	29	45	5	11.8478		OVOC3458	9e-76	276		-	Y	-	-	-	-	-	-	-	-	Y	Y
8316	OVOC8316	C. elegans	C29E6.1a	0.016	37	33	41	13	14.9194		OVOC8316	2e-67	248		-	Y	-	-	-	-	-	-	-	-	Y	Y
893	OVOC893	C. elegans	C30B5.4	1.1	30.8	38	61	13	22.3188		OVOC893	3e-34	138		-	-	Y	-	-	-	-	-	-	-	Y	Y
2237	OVOC2237	C. elegans	C30B5.5	2.5	29.6	26	38	12	10.8425		OVOC2237	1e-74	273		-	Y	-	-	-	-	-	-	-	-	Y	Y
7227	OVOC7227	C. elegans	C30H6.1o	2e-25	115	42	59	26	20.2822		OVOC7227	1e-162	567		-	-	Y	-	-	-	-	-	-	-	Y	-
11719	OVOC11719	C. elegans	C30H6.1q	1e-44	178	79	79	20	60.1351		OVOC11719	3e-81	296		-	-	-	-	-	-	Y	-	-	-	-	-
10728	OVOC10728	C. elegans	C30H6.5b	1.9	30	26	55	11	19.3548		OVOC10728	2e-39	155		-	Y	-	-	-	-	-	-	-	-	Y	Y
7043	OVOC7043	C. elegans	C31E10.3	0.079	34.7	39	63	11	19.9425		OVOC7043	4e-45	174		-	Y	-	-	-	-	-	-	-	-	Y	Y
11438	OVOC11438	C. elegans	C32C4.2b	0.67	31.6	32	56	17	24.8819		OVOC11438	5e-31	127		-	-	Y	-	-	-	-	-	-	-	Y	Y
1621	OVOC1621	C. elegans	C34E11.3b	1.5	30.4	35	53	3	20.6803		OVOC1621	6e-37	147		-	-	Y	-	-	-	-	-	-	-	Y	Y
825	OVOC825	C. elegans	C35A5.10	0.66	31.6	37	54	12	16.9892		OVOC825	7e-49	186		-	Y	-	-	-	-	-	-	-	-	Y	Y
6917	OVOC6917	C. elegans	C36C9.2	0.39	32.7	31	44	12	10.6169		OVOC6917	4e-85	308		-	Y	-	-	-	-	-	-	-	-	Y	Y
766	OVOC766	C. elegans	C38D4.5	0.22	33.1	29	46	8	22.2148		OVOC766	1e-37	149		-	-	Y	-	-	-	-	-	-	-	Y	Y
4612	OVOC4612	C. elegans	C39E9.8b	9e-54	209	45	64	83	40.1152		OVOC4612	1e-149	521		-	-	-	-	Y	-	-	-	-	-	-	-
4484	OVOC4484	C. elegans	C39H7.5	2.6	29.6	42	73	8	10.7636		OVOC4484	3e-75	275		-	Y	-	-	-	-	-	-	-	-	Y	Y
1806	OVOC1806	C. elegans	C42C1.4d	0.5	32	32	47	73	22.695		OVOC1806	4e-35	141		-	-	Y	-	-	-	-	-	-	-	Y	Y
5106	OVOC5106	C. elegans	C43F9.9	2.6	29.6	32	50	9	19.8658		OVOC5106	1e-37	149		-	Y	-	-	-	-	-	-	-	-	Y	Y
10022	OVOC10022	C. elegans	C47F8.1	0.19	33.9	27	46	31	10.5937		OVOC10022	7e-89	320		-	Y	-	-	-	-	-	-	-	-	Y	Y
5369	OVOC5369	C. elegans	C49H3.10b	28	26.2	30	53	5	18.8489		OVOC5369	2e-34	139		-	Y	-	-	-	-	-	-	-	-	Y	Y
5598	OVOC5598	C. elegans	C50C10.8	4.2	28.9	28	47	22	11.7959		OVOC5598	2e-66	245		-	Y	-	-	-	-	-	-	-	-	Y	Y
675	OVOC675	C. elegans	C50E10.9	0.06	35	31	54	23	13.0597		OVOC675	4e-73	268		-	Y	-	-	-	-	-	-	-	-	Y	Y
7017	OVOC7017	C. elegans	C54G10.3b	3.3	29.3	33	53	9	14.798		OVOC7017	2e-52	198		-	Y	-	-	-	-	-	-	-	-	Y	Y
3716	OVOC3716	C. elegans	C54G6.2	1.1	30.8	29	49	10	22.9851		OVOC3716	6e-33	134		-	-	Y	-	-	-	-	-	-	-	Y	Y
12154	OVOC12154	C. elegans	C56A3.3d	2.6	29.6	29	52	11	13.1556		OVOC12154	1e-60	225		-	Y	-	-	-	-	-	-	-	-	Y	Y
10640	OVOC10640	C. elegans	C56E10.3b	0.35	33.5	28	47	17	9.2033		OVOC10640	1e-102	364		Y	-	-	-	-	-	-	-	-	-	Y	Y
3140	OVOC3140	C. elegans	C56G7.2	2	30	34	60	12	25.4237		OVOC3140	2e-28	118		-	-	Y	-	-	-	-	-	-	-	Y	Y
6601	OVOC6601	C. elegans	D2062.4b	1.9	30	41	58	25	21.8978		OVOC6601	5e-34	137		-	-	Y	-	-	-	-	-	-	-	Y	Y
5643	OVOC5643	C. elegans	E01A2.5	7.4	28.1	30	56	16	21.1278		OVOC5643	7e-33	133		-	-	Y	-	-	-	-	-	-	-	Y	Y
7484	OVOC7484	L. loa	EFO12311.1	0.0002	43.1	42	59	79	19.9537		OVOC7484	1e-57	216		-	Y	-	-	-	-	-	-	-	-	Y	Y
8731	OVOC8731	L. loa	EFO12335.2	1e-34	143	62	73	97	57.4297		OVOC8731	2e-67	249		-	-	-	-	-	Y	-	-	-	-	-	-
1398	OVOC1398	L. loa	EFO12457.1	3.3	29.3	50	57	17	22.197		OVOC1398	2e-32	132		-	-	Y	-	-	-	-	-	-	-	Y	Y
6433	OVOC6433	L. loa	EFO12712.1	2	30	28	51	23	19.4805		OVOC6433	4e-39	154		-	Y	-	-	-	-	-	-	-	-	Y	Y
8726	OVOC8726	L. loa	EFO12725.1	0.3	32.7	46	70	45	21.8		OVOC8726	4e-38	150		-	-	Y	-	-	-	-	-	-	-	Y	Y
4733	OVOC4733	L. loa	EFO12783.1	1.9	30	45	77	29	16.7598		OVOC4733	1e-46	179		-	Y	-	-	-	-	-	-	-	-	Y	Y
3469	OVOC3469	L. loa	EFO12816.2	1e-119	427	81	91	90	74.1319		OVOC3469	1e-165	576		-	-	-	-	-	-	-	Y	-	-	-	-
12635	OVOC12635	L. loa	EFO12952.1	1e-150	530	87	92	100	48.1818		OVOC12635	0	1100		-	-	-	-	Y	-	-	-	-	-	-	-
12696	OVOC12696	L. loa	EFO12994.1	3e-32	136	68	78	89	40.597		OVOC12696	2e-93	335		-	-	-	-	Y	-	-	-	-	-	-	-
10605	OVOC10605	L. loa	EFO13038.1	0.23	33.1	31	57	54	18.1868		OVOC10605	1e-47	182		-	Y	-	-	-	-	-	-	-	-	Y	Y
11525	OVOC11525	L. loa	EFO13161.1	0.39	32.3	43	51	35	16.2312		OVOC11525	8e-53	199		-	Y	-	-	-	-	-	-	-	-	Y	Y
10979	OVOC10979	L. loa	EFO13279.1	7.3	28.1	31	51	54	17.4534		OVOC10979	3e-41	161		-	Y	-	-	-	-	-	-	-	-	Y	Y
10204	OVOC10204	L. loa	EFO13335.2	2e-09	59.7	53	76	54	27.7674		OVOC10204	2e-57	215		-	-	Y	-	-	-	-	-	-	-	Y	-
1832	OVOC1832	L. loa	EFO13410.1	4e-05	45.4	39	57	50	16.63		OVOC1832	8e-75	273		-	Y	-	-	-	-	-	-	-	-	Y	Y
5869	OVOC5869	L. loa	EFO13413.2	4e-22	102	41	55	117	33.3333		OVOC5869	2e-84	306		-	-	-	Y	-	-	-	-	-	-	-	-
12242	OVOC12242	L. loa	EFO13492.2	6e-82	301	82	90	100	81.3514		OVOC12242	1e-104	370		-	-	-	-	-	-	-	-	Y	-	-	-
5941	OVOC5941	L. loa	EFO13514.2	9.5	27.7	36	63	24	22.7049		OVOC5941	2e-29	122		-	-	Y	-	-	-	-	-	-	-	Y	Y
1253	OVOC1253	L. loa	EFO13562.1	3e-58	221	83	88	101	82.4627		OVOC1253	2e-73	268		-	-	-	-	-	-	-	-	Y	-	-	-
5821	OVOC5821	L. loa	EFO13736.1	5e-17	85.1	61	77	100	62.1168		OVOC5821	6e-34	137		-	-	-	-	-	-	Y	-	-	-	-	-
994	OVOC994	L. loa	EFO13786.1	0.037	36.6	26	46	90	10.6706		OVOC994	1e-95	343		-	Y	-	-	-	-	-	-	-	-	Y	Y
9349	OVOC9349	L. loa	EFO13810.2	2e-40	163	52	62	91	51.0972		OVOC9349	2e-88	319		-	-	-	-	-	Y	-	-	-	-	-	-
11997	OVOC11997	L. loa	EFO13833.1	3e-45	178	69	77	95	62.4561		OVOC11997	3e-78	285		-	-	-	-	-	-	Y	-	-	-	-	-
1189	OVOC1189	L. loa	EFO13844.2	1e-96	350	94	97	89	89.2857		OVOC1189	1e-110	392		-	-	-	-	-	-	-	-	Y	-	-	-
2242	OVOC2242	L. loa	EFO13856.2	5e-19	91.7	87	95	39	84.1284		OVOC2242	1e-25	109		-	-	-	-	-	-	-	-	Y	-	-	-
1453	OVOC1453	L. loa	EFO13893.1	0.009	37.7	34	44	43	21.9186		OVOC1453	1e-44	172		-	-	Y	-	-	-	-	-	-	-	Y	Y
6160	OVOC6160	L. loa	EFO13986.2	2e-22	102	79	92	100	45.3333		OVOC6160	1e-60	225		-	-	-	-	Y	-	-	-	-	-	-	-
10245	OVOC10245	L. loa	EFO14187.1	1e-162	570	78	86	101	78.8382		OVOC10245	0	723		-	-	-	-	-	-	-	Y	-	-	-	-
12568	OVOC12568	L. loa	EFO14303.2	3e-70	262	78	85	42	71.3896		OVOC12568	1e-102	367		-	-	-	-	-	-	-	Y	-	-	-	-
6543	OVOC6543	L. loa	EFO14325.1	0.23	33.1	42	67	7	14.7111		OVOC6543	1e-60	225		-	Y	-	-	-	-	-	-	-	-	Y	Y
10160	OVOC10160	L. loa	EFO14359.1	1e-57	220	72	84	85	74.5763		OVOC10160	3e-81	295		-	-	-	-	-	-	-	Y	-	-	-	-
2167	OVOC2167	L. loa	EFO14427.1	0.045	37	35	44	82	8.70588		OVOC2167	1e-120	425		Y	-	-	-	-	-	-	-	-	-	Y	Y
10020	OVOC10020	L. loa	EFO14533.1	5.7	28.5	36	47	33	14.8438		OVOC10020	1e-50	192		-	Y	-	-	-	-	-	-	-	-	Y	Y
8215	OVOC8215	L. loa	EFO14546.1	9e-11	64.3	61	70	51	25.315		OVOC8215	3e-69	254		-	-	Y	-	-	-	-	-	-	-	Y	-
12278	OVOC12278	L. loa	EFO14620.1	3e-32	137	59	82	81	29.4624		OVOC12278	1e-132	465		-	-	Y	-	-	-	-	-	-	-	Y	-
3232	OVOC3232	L. loa	EFO14629.1	1e-172	604	88	94	100	91.1011		OVOC3232	0	663		-	-	-	-	-	-	-	-	-	Y	-	-
5935	OVOC5935	L. loa	EFO14695.2	1e-104	376	85	94	99	72.8682		OVOC5935	1e-147	516		-	-	-	-	-	-	-	Y	-	-	-	-
1913	OVOC1913	L. loa	EFO14716.1	0.021	36.6	56	68	35	15.9825		OVOC1913	1e-61	229		-	Y	-	-	-	-	-	-	-	-	Y	Y
4012	OVOC4012	L. loa	EFO14757.1	3e-05	45.8	49	64	42	30.7383		OVOC4012	2e-37	149		-	-	-	Y	-	-	-	-	-	-	-	Y
11148	OVOC11148	L. loa	EFO14763.1	3e-86	317	60	77	92	57.8467		OVOC11148	1e-157	548		-	-	-	-	-	Y	-	-	-	-	-	-
12021	OVOC12021	L. loa	EFO14783.2	1e-24	110	46	65	96	35.1438		OVOC12021	2e-86	313		-	-	-	Y	-	-	-	-	-	-	-	-
9772	OVOC9772	L. loa	EFO14823.2	1e-122	437	73	84	101	74.3197		OVOC9772	1e-169	588		-	-	-	-	-	-	-	Y	-	-	-	-
206	OVOC206	L. loa	EFO15112.1	4e-62	234	95	100	100	98.3193		OVOC206	2e-64	238		-	-	-	-	-	-	-	-	-	Y	-	-
11709	OVOC11709	L. loa	EFO15115.2	7e-05	45.1	42	56	50	15.9364		OVOC11709	8e-78	283		-	Y	-	-	-	-	-	-	-	-	Y	Y
10082	OVOC10082	L. loa	EFO15151.2	8e-20	94.4	90	96	21	69.9259		OVOC10082	2e-33	135		-	-	-	-	-	-	Y	-	-	-	-	-
10120	OVOC10120	L. loa	EFO15166.2	1e-109	395	74	85	103	38.3123		OVOC10120	0	1031		-	-	-	Y	-	-	-	-	-	-	-	-
12861	OVOC12861	L. loa	EFO15166.2	8e-43	171	55	68	62	45.9677		OVOC12861	1e-104	372		-	-	-	-	Y	-	-	-	-	-	-	-
1733	OVOC1733	L. loa	EFO15200.1	7e-61	231	73	89	69	72.8707		OVOC1733	1e-87	317		-	-	-	-	-	-	-	Y	-	-	-	-
2017	OVOC2017	L. loa	EFO15275.2	1e-172	603	92	95	101	85.1695		OVOC2017	0	708		-	-	-	-	-	-	-	-	Y	-	-	-
170	OVOC170	L. loa	EFO15374.2	9e-78	289	88	94	90	46.0191		OVOC170	0	628		-	-	-	-	Y	-	-	-	-	-	-	-
12846	OVOC12846	L. loa	EFO15398.1	3e-33	140	66	79	85	34.2298		OVOC12846	1e-115	409		-	-	-	Y	-	-	-	-	-	-	-	-
9536	OVOC9536	L. loa	EFO15482.1	8e-05	44.7	39	54	47	32.8676		OVOC9536	1e-33	136		-	-	-	Y	-	-	-	-	-	-	-	Y
1546	OVOC1546	L. loa	EFO15564.1	2e-87	320	79	89	100	81.4249		OVOC1546	1e-110	393		-	-	-	-	-	-	-	-	Y	-	-	-
9446	OVOC9446	L. loa	EFO15567.1	9e-09	57.8	43	56	66	24.5957		OVOC9446	1e-63	235		-	-	Y	-	-	-	-	-	-	-	Y	-
5837	OVOC5837	L. loa	EFO15596.1	28	26.2	42	53	20	24.0367		OVOC5837	1e-25	109		-	-	Y	-	-	-	-	-	-	-	Y	Y
6288	OVOC6288	L. loa	EFO15599.1	5e-23	105	66	84	50	65.2174		OVOC6288	2e-41	161		-	-	-	-	-	-	Y	-	-	-	-	-
12162	OVOC12162	L. loa	EFO15605.2	1e-18	90.5	37	49	40	41.5138		OVOC12162	2e-58	218		-	-	-	-	Y	-	-	-	-	-	-	-
3957	OVOC3957	L. loa	EFO15614.1	4e-98	355	78	85	102	81.6092		OVOC3957	1e-123	435		-	-	-	-	-	-	-	-	Y	-	-	-
2945	OVOC2945	L. loa	EFO15615.2	1e-123	442	75	83	88	48.6784		OVOC2945	0	908		-	-	-	-	Y	-	-	-	-	-	-	-
3025	OVOC3025	L. loa	EFO15686.1	3e-06	49.3	56	66	40	31.8065		OVOC3025	2e-39	155		-	-	-	Y	-	-	-	-	-	-	-	-
1709	OVOC1709	L. loa	EFO15723.1	1e-175	613	79	87	100	79.3014		OVOC1709	0	773		-	-	-	-	-	-	-	Y	-	-	-	-
11414	OVOC11414	L. loa	EFO15747.1	1e-116	417	98	99	100	98.8152		OVOC11414	1e-119	422		-	-	-	-	-	-	-	-	-	Y	-	-
4204	OVOC4204	L. loa	EFO15761.1	0.0002	43.9	40	52	66	13.8486		OVOC4204	8e-88	317		-	Y	-	-	-	-	-	-	-	-	Y	Y
6149	OVOC6149	L. loa	EFO15787.2	3e-55	212	77	87	61	79.6992		OVOC6149	8e-73	266		-	-	-	-	-	-	-	Y	-	-	-	-
9320	OVOC9320	L. loa	EFO15822.1	1e-147	518	81	90	100	83.1461		OVOC9320	1e-179	623		-	-	-	-	-	-	-	-	Y	-	-	-
2037	OVOC2037	L. loa	EFO15877.1	28	26.2	28	60	28	25.6863		OVOC2037	2e-23	102		-	-	Y	-	-	-	-	-	-	-	Y	Y
12700	OVOC12700	L. loa	EFO15914.1	7e-38	154	61	72	66	53.1034		OVOC12700	7e-80	290		-	-	-	-	-	Y	-	-	-	-	-	-
5022	OVOC5022	L. loa	EFO15921.2	2e-41	166	73	81	74	70.6383		OVOC5022	2e-63	235		-	-	-	-	-	-	-	Y	-	-	-	-
3239	OVOC3239	L. loa	EFO15955.1	1e-155	546	96	96	100	95.6217		OVOC3239	1e-164	571		-	-	-	-	-	-	-	-	-	Y	-	-
12004	OVOC12004	L. loa	EFO16008.1	1e-136	485	71	85	100	67.7374		OVOC12004	0	716		-	-	-	-	-	-	Y	-	-	-	-	-
6051	OVOC6051	L. loa	EFO16013.2	0.005	39.3	30	41	56	12.7597		OVOC6051	5e-85	308		-	Y	-	-	-	-	-	-	-	-	Y	Y
1977	OVOC1977	L. loa	EFO16032.2	0	728	79	90	102	66.6667		OVOC1977	0	1092		-	-	-	-	-	-	Y	-	-	-	-	-
8976	OVOC8976	L. loa	EFO16035.1	2e-14	76.3	81	86	85	45.1479		OVOC8976	9e-44	169		-	-	-	-	Y	-	-	-	-	-	-	-
5085	OVOC5085	L. loa	EFO16068.1	0.0005	42	58	66	38	23.7288		OVOC5085	3e-46	177		-	-	Y	-	-	-	-	-	-	-	Y	Y
6142	OVOC6142	L. loa	EFO16088.1	2e-27	120	80	93	98	32.1716		OVOC6142	1e-104	373		-	-	-	Y	-	-	-	-	-	-	-	-
3958	OVOC3958	L. loa	EFO16089.1	1e-152	535	71	79	109	61.707		OVOC3958	0	867		-	-	-	-	-	-	Y	-	-	-	-	-
2762	OVOC2762	L. loa	EFO16098.2	1e-105	379	89	94	94	76.7206		OVOC2762	1e-140	494		-	-	-	-	-	-	-	Y	-	-	-	-
12027	OVOC12027	L. loa	EFO16126.1	1e-178	624	84	93	100	84.6676		OVOC12027	0	737		-	-	-	-	-	-	-	-	Y	-	-	-
10407	OVOC10407	L. loa	EFO16191.1	0.1	34.3	31	62	41	13.2432		OVOC10407	2e-70	259		-	Y	-	-	-	-	-	-	-	-	Y	Y
6053	OVOC6053	L. loa	EFO16222.1	1e-103	372	68	83	100	67.5136		OVOC6053	1e-158	551		-	-	-	-	-	-	Y	-	-	-	-	-
8257	OVOC8257	L. loa	EFO16227.1	0	1341	85	92	100	87.0214		OVOC8257	0	1541		-	-	-	-	-	-	-	-	Y	-	-	-
21	OVOC21	L. loa	EFO16293.2	7e-40	160	64	75	92	62.0155		OVOC21	3e-70	258		-	-	-	-	-	-	Y	-	-	-	-	-
1467	OVOC1467	L. loa	EFO16305.1	0.85	31.2	34	59	34	21.6667		OVOC1467	4e-36	144		-	-	Y	-	-	-	-	-	-	-	Y	Y
9370	OVOC9370	L. loa	EFO16357.1	7e-86	315	73	80	93	71.5909		OVOC9370	1e-124	440		-	-	-	-	-	-	-	Y	-	-	-	-
3986	OVOC3986	L. loa	EFO16380.2	0	754	93	96	100	93.3168		OVOC3986	0	808		-	-	-	-	-	-	-	-	-	Y	-	-
6043	OVOC6043	L. loa	EFO16439.2	1e-83	308	81	89	99	62.9857		OVOC6043	1e-139	489		-	-	-	-	-	-	Y	-	-	-	-	-
1207	OVOC1207	L. loa	EFO16515.1	4e-53	207	56	73	54	39.0566		OVOC1207	1e-151	530		-	-	-	Y	-	-	-	-	-	-	-	-
7244	OVOC7244	L. loa	EFO16515.1	3e-87	321	48	64	100	42.9719		OVOC7244	0	747		-	-	-	-	Y	-	-	-	-	-	-	-
9213	OVOC9213	L. loa	EFO16515.1	6e-88	323	48	66	100	44.675		OVOC9213	0	723		-	-	-	-	Y	-	-	-	-	-	-	-
9811	OVOC9811	L. loa	EFO16515.1	1e-84	312	48	64	101	43.8819		OVOC9811	0	711		-	-	-	-	Y	-	-	-	-	-	-	-
9816	OVOC9816	L. loa	EFO16515.1	2e-86	318	50	65	100	44.6629		OVOC9816	0	712		-	-	-	-	Y	-	-	-	-	-	-	-
12464	OVOC12464	L. loa	EFO16515.1	3e-32	135	52	71	39	48.5612		OVOC12464	3e-76	278		-	-	-	-	Y	-	-	-	-	-	-	-
12513	OVOC12513	L. loa	EFO16515.1	2e-48	190	51	70	51	53.0726		OVOC12513	1e-100	358		-	-	-	-	-	Y	-	-	-	-	-	-
12515	OVOC12515	L. loa	EFO16515.1	2e-88	324	50	65	97	49.0909		OVOC12515	0	660		-	-	-	-	Y	-	-	-	-	-	-	-
12518	OVOC12518	L. loa	EFO16515.1	1e-90	332	52	65	97	45.1701		OVOC12518	0	735		-	-	-	-	Y	-	-	-	-	-	-	-
12906	OVOC12906	L. loa	EFO16515.1	3e-48	189	61	76	44	57.622		OVOC12906	5e-91	328		-	-	-	-	-	Y	-	-	-	-	-	-
6717	OVOC6717	L. loa	EFO16517.1	1e-108	390	88	93	100	92.1986		OVOC6717	1e-119	423		-	-	-	-	-	-	-	-	-	Y	-	-
1221	OVOC1221	L. loa	EFO16520.2	5e-92	336	63	73	98	61.9926		OVOC1221	1e-155	542		-	-	-	-	-	-	Y	-	-	-	-	-
8935	OVOC8935	L. loa	EFO16568.2	1e-144	509	82	89	92	81.8328		OVOC8935	1e-179	622		-	-	-	-	-	-	-	-	Y	-	-	-
10079	OVOC10079	L. loa	EFO16590.1	0.0001	44.3	33	62	69	32.3358		OVOC10079	4e-34	137		-	-	-	Y	-	-	-	-	-	-	-	Y
4040	OVOC4040	L. loa	EFO16598.1	2e-12	70.1	94	97	20	26.654		OVOC4040	7e-72	263		-	-	Y	-	-	-	-	-	-	-	Y	-
10505	OVOC10505	L. loa	EFO16617.2	1e-71	266	90	96	100	93.662		OVOC10505	5e-78	284		-	-	-	-	-	-	-	-	-	Y	-	-
3020	OVOC3020	L. loa	EFO16638.2	28	26.2	28	55	7	20.96		OVOC3020	3e-30	125		-	-	Y	-	-	-	-	-	-	-	Y	Y
12175	OVOC12175	L. loa	EFO16638.2	0	795	71	81	94	72.8689		OVOC12175	0	1091		-	-	-	-	-	-	-	Y	-	-	-	-
12178	OVOC12178	L. loa	EFO16638.2	0	799	71	81	94	73.1685		OVOC12178	0	1092		-	-	-	-	-	-	-	Y	-	-	-	-
8058	OVOC8058	L. loa	EFO16640.1	4e-91	332	92	96	100	93.5211		OVOC8058	3e-99	355		-	-	-	-	-	-	-	-	-	Y	-	-
4402	OVOC4402	L. loa	EFO16641.2	0	1045	78	88	100	81.9608		OVOC4402	0	1275		-	-	-	-	-	-	-	-	Y	-	-	-
4086	OVOC4086	L. loa	EFO16658.2	1e-132	469	72	89	56	71.4939		OVOC4086	0	656		-	-	-	-	-	-	-	Y	-	-	-	-
7928	OVOC7928	L. loa	EFO16662.1	5e-81	298	98	98	100	99.0033		OVOC7928	6e-83	301		-	-	-	-	-	-	-	-	-	Y	-	-
4134	OVOC4134	L. loa	EFO16681.1	0.078	34.7	43	60	9	16.9268		OVOC4134	2e-54	205		-	Y	-	-	-	-	-	-	-	-	Y	Y
439	OVOC439	L. loa	EFO16753.1	1e-59	226	93	95	100	93.3884		OVOC439	2e-65	242		-	-	-	-	-	-	-	-	-	Y	-	-
6524	OVOC6524	L. loa	EFO16761.2	0.22	33.1	45	57	8	19.023		OVOC6524	4e-45	174		-	Y	-	-	-	-	-	-	-	-	Y	Y
3299	OVOC3299	L. loa	EFO16819.2	6e-39	157	72	83	90	67.6724		OVOC3299	1e-62	232		-	-	-	-	-	-	Y	-	-	-	-	-
8996	OVOC8996	L. loa	EFO16824.1	1e-102	370	84	93	88	75.8197		OVOC8996	1e-139	488		-	-	-	-	-	-	-	Y	-	-	-	-
6225	OVOC6225	L. loa	EFO16827.1	1e-152	537	79	87	83	80.5097		OVOC6225	0	667		-	-	-	-	-	-	-	-	Y	-	-	-
3609	OVOC3609	L. loa	EFO16921.2	0	672	87	92	102	77.1527		OVOC3609	0	871		-	-	-	-	-	-	-	Y	-	-	-	-
9222	OVOC9222	L. loa	EFO16951.2	1e-104	376	89	97	100	83.1858		OVOC9222	1e-128	452		-	-	-	-	-	-	-	-	Y	-	-	-
2967	OVOC2967	L. loa	EFO16990.1	6e-21	98.2	65	75	90	58.8024		OVOC2967	5e-43	167		-	-	-	-	-	Y	-	-	-	-	-	-
5865	OVOC5865	L. loa	EFO17002.1	2e-66	249	96	96	100	95.0382		OVOC5865	1e-71	262		-	-	-	-	-	-	-	-	-	Y	-	-
9789	OVOC9789	L. loa	EFO17038.2	2e-14	76.3	44	58	93	36.1611		OVOC9789	3e-56	211		-	-	-	Y	-	-	-	-	-	-	-	-
10113	OVOC10113	L. loa	EFO17066.2	6e-15	78.6	54	70	97	26.113		OVOC10113	3e-83	301		-	-	Y	-	-	-	-	-	-	-	Y	-
3892	OVOC3892	L. loa	EFO17134.2	0	703	75	83	101	68.7867		OVOC3892	0	1022		-	-	-	-	-	-	Y	-	-	-	-	-
10444	OVOC10444	L. loa	EFO17138.1	1e-26	117	71	80	88	72.2222		OVOC10444	1e-41	162		-	-	-	-	-	-	-	Y	-	-	-	-
9802	OVOC9802	L. loa	EFO17146.1	0	664	83	91	100	64.0927		OVOC9802	0	1036		-	-	-	-	-	-	Y	-	-	-	-	-
2363	OVOC2363	L. loa	EFO17160.1	0	686	96	97	100	97.0297		OVOC2363	0	707		-	-	-	-	-	-	-	-	-	Y	-	-
8134	OVOC8134	L. loa	EFO17218.1	0	761	100	100	100	100		OVOC8134	0	761		-	-	-	-	-	-	-	-	-	Y	-	-
12023	OVOC12023	L. loa	EFO17222.2	1e-158	558	75	83	101	58.2463		OVOC12023	0	958		-	-	-	-	-	Y	-	-	-	-	-	-
6103	OVOC6103	L. loa	EFO17316.1	1e-09	60.8	41	55	45	36.6265		OVOC6103	1e-42	166		-	-	-	Y	-	-	-	-	-	-	-	-
2074	OVOC2074	L. loa	EFO17396.1	1e-104	377	51	66	105	47.6612		OVOC2074	0	791		-	-	-	-	Y	-	-	-	-	-	-	-
2141	OVOC2141	L. loa	EFO17396.1	1e-109	395	52	68	106	48.7654		OVOC2141	0	810		-	-	-	-	Y	-	-	-	-	-	-	-
12291	OVOC12291	L. loa	EFO17437.1	6e-31	133	56	75	96	28.4188		OVOC12291	1e-133	468		-	-	Y	-	-	-	-	-	-	-	Y	-
2818	OVOC2818	L. loa	EFO17455.1	0	1379	88	92	101	88.5109		OVOC2818	0	1558		-	-	-	-	-	-	-	-	Y	-	-	-
4413	OVOC4413	L. loa	EFO17471.2	1e-138	490	81	88	100	82.0771		OVOC4413	1e-172	597		-	-	-	-	-	-	-	-	Y	-	-	-
95	OVOC95	L. loa	EFO17473.1	0	847	98	99	100	98.4884		OVOC95	0	860		-	-	-	-	-	-	-	-	-	Y	-	-
1674	OVOC1674	L. loa	EFO17492.2	1e-120	431	83	90	66	84.3444		OVOC1674	1e-146	511		-	-	-	-	-	-	-	-	Y	-	-	-
4966	OVOC4966	L. loa	EFO17502.2	3e-81	299	86	93	99	87.9412		OVOC4966	1e-94	340		-	-	-	-	-	-	-	-	Y	-	-	-
2108	OVOC2108	L. loa	EFO17518.1	0	649	73	85	99	75.641		OVOC2108	0	858		-	-	-	-	-	-	-	Y	-	-	-	-
3308	OVOC3308	L. loa	EFO17538.1	0	1244	83	91	99	86.1496		OVOC3308	0	1444		-	-	-	-	-	-	-	-	Y	-	-	-
9737	OVOC9737	L. loa	EFO17551.2	3e-40	162	95	96	100	94.7368		OVOC9737	4e-44	171		-	-	-	-	-	-	-	-	-	Y	-	-
3906	OVOC3906	L. loa	EFO17571.2	1e-130	463	81	92	100	82.6786		OVOC3906	1e-160	560		-	-	-	-	-	-	-	-	Y	-	-	-
11410	OVOC11410	L. loa	EFO17597.1	7e-95	344	90	94	101	91.9786		OVOC11410	1e-105	374		-	-	-	-	-	-	-	-	-	Y	-	-
9356	OVOC9356	L. loa	EFO17631.1	0	670	86	94	95	90.2965		OVOC9356	0	742		-	-	-	-	-	-	-	-	-	Y	-	-
12346	OVOC12346	L. loa	EFO17672.1	0.17	33.5	53	62	13	18.6111		OVOC12346	5e-47	180		-	Y	-	-	-	-	-	-	-	-	Y	Y
10949	OVOC10949	L. loa	EFO17691.1	4e-06	50.1	67	70	24	13.1496		OVOC10949	1e-107	381		-	Y	-	-	-	-	-	-	-	-	Y	-
11073	OVOC11073	L. loa	EFO17716.1	0	770	78	87	101	78.6517		OVOC11073	0	979		-	-	-	-	-	-	-	Y	-	-	-	-
8448	OVOC8448	L. loa	EFO17721.2	9.7	27.7	33	60	10	18.4667		OVOC8448	4e-38	150		-	Y	-	-	-	-	-	-	-	-	Y	Y
8112	OVOC8112	L. loa	EFO17724.1	6e-62	234	83	91	70	74.2857		OVOC8112	3e-87	315		-	-	-	-	-	-	-	Y	-	-	-	-
11691	OVOC11691	L. loa	EFO17751.2	6e-42	167	71	84	97	72.9258		OVOC11691	8e-62	229		-	-	-	-	-	-	-	Y	-	-	-	-
6134	OVOC6134	L. loa	EFO17769.1	3e-48	188	77	87	103	74.9004		OVOC6134	3e-68	251		-	-	-	-	-	-	-	Y	-	-	-	-
9047	OVOC9047	L. loa	EFO17770.1	1e-170	595	82	90	100	83.4502		OVOC9047	0	713		-	-	-	-	-	-	-	-	Y	-	-	-
5907	OVOC5907	L. loa	EFO17789.2	9e-30	127	67	78	17	56.1947		OVOC5907	8e-61	226		-	-	-	-	-	Y	-	-	-	-	-	-
3880	OVOC3880	L. loa	EFO17828.1	6e-16	81.6	88	95	34	42.0619		OVOC3880	3e-51	194		-	-	-	-	Y	-	-	-	-	-	-	-
437	OVOC437	L. loa	EFO17831.1	1e-164	575	97	99	100	93.9542		OVOC437	1e-176	612		-	-	-	-	-	-	-	-	-	Y	-	-
3657	OVOC3657	L. loa	EFO17838.1	4e-06	48.9	91	95	37	35.1799		OVOC3657	1e-34	139		-	-	-	Y	-	-	-	-	-	-	-	-
355	OVOC355	L. loa	EFO17840.2	0	961	89	94	98	89.9813		OVOC355	0	1068		-	-	-	-	-	-	-	-	Y	-	-	-
6312	OVOC6312	L. loa	EFO17852.1	0	634	80	88	97	79.1511		OVOC6312	0	801		-	-	-	-	-	-	-	Y	-	-	-	-
2000	OVOC2000	L. loa	EFO17866.1	2e-55	214	69	80	98	50.2347		OVOC2000	1e-120	426		-	-	-	-	-	Y	-	-	-	-	-	-
3317	OVOC3317	L. loa	EFO17892.1	6e-76	281	77	85	94	75.5376		OVOC3317	1e-104	372		-	-	-	-	-	-	-	Y	-	-	-	-
2228	OVOC2228	L. loa	EFO17960.2	0	1353	84	88	96	86.3985		OVOC2228	0	1566		-	-	-	-	-	-	-	-	Y	-	-	-
2	OVOC2	L. loa	EFO17970.1	0	853	97	99	100	98.046		OVOC2	0	870		-	-	-	-	-	-	-	-	-	Y	-	-
9459	OVOC9459	L. loa	EFO18007.1	1e-12	70.5	76	85	49	54.2308		OVOC9459	5e-32	130		-	-	-	-	-	Y	-	-	-	-	-	-
1240	OVOC1240	L. loa	EFO18027.2	1e-16	85.5	67	72	43	20.6024		OVOC1240	1e-117	415		-	-	Y	-	-	-	-	-	-	-	Y	-
1235	OVOC1235	L. loa	EFO18028.1	4e-62	234	100	100	100	100		OVOC1235	3e-63	234		-	-	-	-	-	-	-	-	-	Y	-	-
1239	OVOC1239	L. loa	EFO18028.1	1e-61	233	99	99	100	99.1489		OVOC1239	2e-63	235		-	-	-	-	-	-	-	-	-	Y	-	-
3114	OVOC3114	L. loa	EFO18028.1	1e-24	110	65	74	75	37.5427		OVOC3114	9e-81	293		-	-	-	Y	-	-	-	-	-	-	-	-
8076	OVOC8076	L. loa	EFO18097.2	0	707	80	90	98	79.887		OVOC8076	0	885		-	-	-	-	-	-	-	Y	-	-	-	-
10946	OVOC10946	L. loa	EFO18166.1	0.52	32	32	52	24	16.2437		OVOC10946	5e-52	197		-	Y	-	-	-	-	-	-	-	-	Y	Y
1065	OVOC1065	L. loa	EFO18169.1	0.22	33.1	31	51	17	22.8276		OVOC1065	2e-36	145		-	-	Y	-	-	-	-	-	-	-	Y	Y
7966	OVOC7966	L. loa	EFO18174.2	4e-90	328	96	99	100	98.4985		OVOC7966	1e-92	333		-	-	-	-	-	-	-	-	-	Y	-	-
6151	OVOC6151	L. loa	EFO18193.1	0	1017	86	94	98	88.4348		OVOC6151	0	1150		-	-	-	-	-	-	-	-	Y	-	-	-
1668	OVOC1668	L. loa	EFO18199.1	1e-151	533	81	90	98	78.8462		OVOC1668	0	676		-	-	-	-	-	-	-	Y	-	-	-	-
1100	OVOC1100	L. loa	EFO18208.1	1e-152	535	99	99	100	98.5267		OVOC1100	1e-155	543		-	-	-	-	-	-	-	-	-	Y	-	-
10143	OVOC10143	L. loa	EFO18230.2	0	634	75	88	100	78.8557		OVOC10143	0	804		-	-	-	-	-	-	-	Y	-	-	-	-
9782	OVOC9782	L. loa	EFO18269.1	1e-161	565	78	87	103	78.9106		OVOC9782	0	716		-	-	-	-	-	-	-	Y	-	-	-	-
9967	OVOC9967	L. loa	EFO18271.1	1e-117	419	78	89	103	80.5769		OVOC9967	1e-148	520		-	-	-	-	-	-	-	-	Y	-	-	-
12585	OVOC12585	L. loa	EFO18277.2	1e-62	238	60	70	122	55.4779		OVOC12585	1e-121	429		-	-	-	-	-	Y	-	-	-	-	-	-
11809	OVOC11809	L. loa	EFO18289.1	0.32	33.1	32	48	18	10.7468		OVOC11809	3e-85	308		-	Y	-	-	-	-	-	-	-	-	Y	Y
11469	OVOC11469	L. loa	EFO18291.2	1e-143	508	97	98	100	97.5048		OVOC11469	1e-149	521		-	-	-	-	-	-	-	-	-	Y	-	-
6482	OVOC6482	L. loa	EFO18302.1	1.5	30.4	28	48	67	20.2667		OVOC6482	4e-38	150		-	-	Y	-	-	-	-	-	-	-	Y	Y
8069	OVOC8069	L. loa	EFO18361.2	0	868	77	87	100	80.3704		OVOC8069	0	1080		-	-	-	-	-	-	-	-	Y	-	-	-
5942	OVOC5942	L. loa	EFO18365.1	1e-177	619	84	92	100	86.8163		OVOC5942	0	713		-	-	-	-	-	-	-	-	Y	-	-	-
1944	OVOC1944	L. loa	EFO18397.1	4e-51	200	47	62	75	35.7143		OVOC1944	1e-160	560		-	-	-	Y	-	-	-	-	-	-	-	-
7675	OVOC7675	L. loa	EFO18397.1	7e-52	201	62	73	54	61.2805		OVOC7675	3e-91	328		-	-	-	-	-	-	Y	-	-	-	-	-
8085	OVOC8085	L. loa	EFO18397.1	4e-83	306	61	73	87	48.0377		OVOC8085	0	637		-	-	-	-	Y	-	-	-	-	-	-	-
12160	OVOC12160	L. loa	EFO18397.1	7e-62	236	49	62	86	37.1069		OVOC12160	0	636		-	-	-	Y	-	-	-	-	-	-	-	-
8506	OVOC8506	L. loa	EFO18405.1	0.5	32	35	62	10	23.0216		OVOC8506	1e-34	139		-	-	Y	-	-	-	-	-	-	-	Y	Y
4113	OVOC4113	L. loa	EFO18444.1	0	913	83	89	104	83.5316		OVOC4113	0	1093		-	-	-	-	-	-	-	-	Y	-	-	-
11432	OVOC11432	L. loa	EFO18447.1	5e-12	68.6	50	70	88	35.1795		OVOC11432	2e-51	195		-	-	-	Y	-	-	-	-	-	-	-	-
11882	OVOC11882	L. loa	EFO18457.1	4e-27	118	70	85	77	68.2081		OVOC11882	6e-45	173		-	-	-	-	-	-	Y	-	-	-	-	-
2205	OVOC2205	L. loa	EFO18466.2	12	27.3	29	45	19	18.4459		OVOC2205	2e-37	148		-	Y	-	-	-	-	-	-	-	-	Y	Y
7891	OVOC7891	L. loa	EFO18482.2	6e-71	264	100	100	100	100		OVOC7891	6e-72	264		-	-	-	-	-	-	-	-	-	Y	-	-
7892	OVOC7892	L. loa	EFO18483.1	8e-65	243	98	100	100	99.5902		OVOC7892	4e-66	244		-	-	-	-	-	-	-	-	-	Y	-	-
12296	OVOC12296	L. loa	EFO18498.2	1e-125	446	87	94	100	89.5582		OVOC12296	1e-142	498		-	-	-	-	-	-	-	-	Y	-	-	-
10132	OVOC10132	L. loa	EFO18526.1	2e-18	89.7	78	92	100	52.4561		OVOC10132	4e-44	171		-	-	-	-	-	Y	-	-	-	-	-	-
2670	OVOC2670	L. loa	EFO18565.2	4e-98	356	86	92	99	82.0276		OVOC2670	1e-123	434		-	-	-	-	-	-	-	-	Y	-	-	-
10872	OVOC10872	L. loa	EFO18586.2	3e-83	306	74	84	98	74.2718		OVOC10872	1e-116	412		-	-	-	-	-	-	-	Y	-	-	-	-
9204	OVOC9204	L. loa	EFO18597.2	3e-68	256	73	85	87	73.1429		OVOC9204	1e-97	350		-	-	-	-	-	-	-	Y	-	-	-	-
1612	OVOC1612	L. loa	EFO18613.1	1e-107	387	93	97	100	95.7921		OVOC1612	1e-114	404		-	-	-	-	-	-	-	-	-	Y	-	-
6038	OVOC6038	L. loa	EFO18696.1	1e-149	525	81	91	100	77.548		OVOC6038	0	677		-	-	-	-	-	-	-	Y	-	-	-	-
10077	OVOC10077	L. loa	EFO18727.1	2e-44	176	85	94	74	86.2745		OVOC10077	3e-54	204		-	-	-	-	-	-	-	-	Y	-	-	-
19	OVOC19	L. loa	EFO18751.1	0	1178	87	94	100	89.0401		OVOC19	0	1323		-	-	-	-	-	-	-	-	Y	-	-	-
4734	OVOC4734	L. loa	EFO18755.1	0.86	31.2	27	46	21	14.0541		OVOC4734	1e-59	222		-	Y	-	-	-	-	-	-	-	-	Y	Y
3679	OVOC3679	L. loa	EFO18759.2	0	900	83	91	99	85.6327		OVOC3679	0	1051		-	-	-	-	-	-	-	-	Y	-	-	-
26	OVOC26	L. loa	EFO18764.1	5e-10	62	65	78	68	22.5455		OVOC26	3e-75	275		-	-	Y	-	-	-	-	-	-	-	Y	-
11045	OVOC11045	L. loa	EFO18777.1	0.059	35	26	37	65	18.9189		OVOC11045	2e-48	185		-	Y	-	-	-	-	-	-	-	-	Y	Y
2328	OVOC2328	L. loa	EFO18786.1	0.65	31.6	35	54	13	22.7338		OVOC2328	2e-34	139		-	-	Y	-	-	-	-	-	-	-	Y	Y
3593	OVOC3593	L. loa	EFO18820.1	6e-23	105	59	73	98	33.0189		OVOC3593	3e-88	318		-	-	-	Y	-	-	-	-	-	-	-	-
7457	OVOC7457	L. loa	EFO18854.1	1e-119	425	90	95	100	93.2018		OVOC7457	1e-129	456		-	-	-	-	-	-	-	-	-	Y	-	-
11954	OVOC11954	L. loa	EFO18871.2	0	766	75	84	98	71.5219		OVOC11954	0	1071		-	-	-	-	-	-	-	Y	-	-	-	-
7905	OVOC7905	L. loa	EFO18874.2	0	864	78	88	100	80.5219		OVOC7905	0	1073		-	-	-	-	-	-	-	-	Y	-	-	-
3678	OVOC3678	L. loa	EFO18881.2	8e-07	53.5	50	72	92	8.96147		OVOC3678	1e-172	597		Y	-	-	-	-	-	-	-	-	-	Y	-
3132	OVOC3132	L. loa	EFO18923.1	3e-35	145	56	71	105	53.1136		OVOC3132	6e-75	273		-	-	-	-	-	Y	-	-	-	-	-	-
11549	OVOC11549	L. loa	EFO18930.2	0	1170	85	92	100	86.7953		OVOC11549	0	1348		-	-	-	-	-	-	-	-	Y	-	-	-
10276	OVOC10276	L. loa	EFO18945.1	1e-85	313	89	95	96	90.9884		OVOC10276	7e-96	344		-	-	-	-	-	-	-	-	-	Y	-	-
6576	OVOC6576	L. loa	EFO18949.2	61	25	30	65	11	37.3134		OVOC6576	8e-13	67		-	-	-	Y	-	-	-	-	-	-	-	Y
12029	OVOC12029	L. loa	EFO18974.2	1e-143	504	90	95	100	91.8033		OVOC12029	1e-157	549		-	-	-	-	-	-	-	-	-	Y	-	-
315	OVOC315	L. loa	EFO19016.1	2e-13	73.2	59	64	78	44.908		OVOC315	9e-42	163		-	-	-	-	Y	-	-	-	-	-	-	-
2460	OVOC2460	L. loa	EFO19044.1	1e-116	417	93	97	100	94.5578		OVOC2460	1e-125	441		-	-	-	-	-	-	-	-	-	Y	-	-
2313	OVOC2313	L. loa	EFO19115.1	0	699	92	97	99	94.7154		OVOC2313	0	738		-	-	-	-	-	-	-	-	-	Y	-	-
10905	OVOC10905	L. loa	EFO19125.2	8e-66	247	91	94	99	84.3003		OVOC10905	1e-80	293		-	-	-	-	-	-	-	-	Y	-	-	-
11238	OVOC11238	L. loa	EFO19199.1	2e-72	270	83	90	99	84.9057		OVOC11238	5e-88	318		-	-	-	-	-	-	-	-	Y	-	-	-
12459	OVOC12459	L. loa	EFO19201.2	1e-100	363	62	76	84	69.2748		OVOC12459	1e-149	524		-	-	-	-	-	-	Y	-	-	-	-	-
12462	OVOC12462	L. loa	EFO19201.2	3e-97	353	68	84	72	64.5338		OVOC12462	1e-157	547		-	-	-	-	-	-	Y	-	-	-	-	-
12360	OVOC12360	L. loa	EFO19205.2	0	819	90	94	100	90.7982		OVOC12360	0	902		-	-	-	-	-	-	-	-	-	Y	-	-
9447	OVOC9447	L. loa	EFO19241.1	2e-91	333	89	94	99	90.7357		OVOC9447	1e-103	367		-	-	-	-	-	-	-	-	-	Y	-	-
3272	OVOC3272	L. loa	EFO19260.1	1e-101	365	78	87	88	74.4898		OVOC3272	1e-139	490		-	-	-	-	-	-	-	Y	-	-	-	-
11948	OVOC11948	L. loa	EFO19326.1	0	641	89	93	100	90.6648		OVOC11948	0	707		-	-	-	-	-	-	-	-	-	Y	-	-
4885	OVOC4885	L. loa	EFO19337.2	2e-58	223	79	85	79	76.8966		OVOC4885	7e-80	290		-	-	-	-	-	-	-	Y	-	-	-	-
6237	OVOC6237	L. loa	EFO19355.1	0	755	85	86	104	91.1836		OVOC6237	0	828		-	-	-	-	-	-	-	-	-	Y	-	-
12277	OVOC12277	L. loa	EFO19370.1	2e-75	281	55	69	107	51.2774		OVOC12277	1e-157	548		-	-	-	-	-	Y	-	-	-	-	-	-
3953	OVOC3953	L. loa	EFO19408.1	5e-14	75.1	77	91	13	50.4027		OVOC3953	1e-37	149		-	-	-	-	-	Y	-	-	-	-	-	-
1764	OVOC1764	L. loa	EFO19453.2	0	1383	86	92	102	85.3704		OVOC1764	0	1620		-	-	-	-	-	-	-	-	Y	-	-	-
4340	OVOC4340	L. loa	EFO19458.1	1e-132	468	84	93	100	86.8275		OVOC4340	1e-154	539		-	-	-	-	-	-	-	-	Y	-	-	-
11340	OVOC11340	L. loa	EFO19469.1	0	650	81	89	98	82.2785		OVOC11340	0	790		-	-	-	-	-	-	-	-	Y	-	-	-
1813	OVOC1813	L. loa	EFO19494.1	3e-36	149	57	74	88	41.6201		OVOC1813	1e-100	358		-	-	-	-	Y	-	-	-	-	-	-	-
3061	OVOC3061	L. loa	EFO19537.1	1e-106	384	84	93	87	85.5234		OVOC3061	1e-127	449		-	-	-	-	-	-	-	-	Y	-	-	-
3075	OVOC3075	L. loa	EFO19541.1	0.077	34.7	45	61	51	17.1782		OVOC3075	2e-53	202		-	Y	-	-	-	-	-	-	-	-	Y	Y
2273	OVOC2273	L. loa	EFO19546.2	1e-161	567	92	95	95	92.4959		OVOC2273	1e-176	613		-	-	-	-	-	-	-	-	-	Y	-	-
4898	OVOC4898	L. loa	EFO19563.2	1e-101	367	85	88	104	82.6577		OVOC4898	1e-126	444		-	-	-	-	-	-	-	-	Y	-	-	-
1556	OVOC1556	L. loa	EFO19596.2	4e-25	112	78	91	88	40.7273		OVOC1556	3e-75	275		-	-	-	-	Y	-	-	-	-	-	-	-
8995	OVOC8995	L. loa	EFO19611.1	5e-07	52	61	63	27	34.6667		OVOC8995	4e-38	150		-	-	-	Y	-	-	-	-	-	-	-	-
9653	OVOC9653	L. loa	EFO19619.2	3e-11	65.9	63	75	24	61.5888		OVOC9653	4e-25	107		-	-	-	-	-	-	Y	-	-	-	-	-
4391	OVOC4391	L. loa	EFO19628.1	3e-37	153	54	63	117	38.8325		OVOC4391	1e-111	394		-	-	-	Y	-	-	-	-	-	-	-	-
11916	OVOC11916	L. loa	EFO19638.2	0	1149	74	84	100	43.655		OVOC11916	0	2632		-	-	-	-	Y	-	-	-	-	-	-	-
1582	OVOC1582	L. loa	EFO19673.1	1e-111	399	84	87	106	80.7692		OVOC1582	1e-141	494		-	-	-	-	-	-	-	-	Y	-	-	-
2230	OVOC2230	L. loa	EFO19790.2	1e-06	50.4	69	78	5	26.3874		OVOC2230	3e-50	191		-	-	Y	-	-	-	-	-	-	-	Y	-
4103	OVOC4103	L. loa	EFO19795.2	0	733	89	94	99	90.1599		OVOC4103	0	813		-	-	-	-	-	-	-	-	-	Y	-	-
740	OVOC740	L. loa	EFO19824.1	1e-55	213	89	93	94	83.8583		OVOC740	5e-69	254		-	-	-	-	-	-	-	-	Y	-	-	-
4550	OVOC4550	L. loa	EFO19837.1	7.2	28.1	34	46	7	17.3457		OVOC4550	1e-41	162		-	Y	-	-	-	-	-	-	-	-	Y	Y
12067	OVOC12067	L. loa	EFO19840.2	1e-155	545	68	80	103	60.4213		OVOC12067	0	902		-	-	-	-	-	-	Y	-	-	-	-	-
12037	OVOC12037	L. loa	EFO19841.2	0	739	77	87	100	78.4501		OVOC12037	0	942		-	-	-	-	-	-	-	Y	-	-	-	-
1934	OVOC1934	L. loa	EFO19846.2	0	1577	94	97	100	95.1146		OVOC1934	0	1658		-	-	-	-	-	-	-	-	-	Y	-	-
13451	OVOC13451	L. loa	EFO19854.1	1e-159	559	86	91	93	86.6667		OVOC13451	0	645		-	-	-	-	-	-	-	-	Y	-	-	-
6808	OVOC6808	L. loa	EFO19870.2	0	1011	93	96	98	94.2218		OVOC6808	0	1073		-	-	-	-	-	-	-	-	-	Y	-	-
6806	OVOC6806	L. loa	EFO19871.2	8e-07	51.2	100	100	12	61.8357		OVOC6806	1e-17	82.8		-	-	-	-	-	-	Y	-	-	-	-	-
9520	OVOC9520	L. loa	EFO19888.2	6e-23	105	44	53	46	28.7671		OVOC9520	1e-102	365		-	-	Y	-	-	-	-	-	-	-	Y	-
725	OVOC725	L. loa	EFO19900.2	3e-32	135	59	71	96	46.875		OVOC725	4e-79	288		-	-	-	-	Y	-	-	-	-	-	-	-
10023	OVOC10023	L. loa	EFO19968.1	8e-94	341	89	92	101	77.6765		OVOC10023	1e-124	439		-	-	-	-	-	-	-	Y	-	-	-	-
1205	OVOC1205	L. loa	EFO19979.1	4e-46	183	60	76	41	35.8121		OVOC1205	1e-146	511		-	-	-	Y	-	-	-	-	-	-	-	-
8917	OVOC8917	L. loa	EFO20021.2	0	1246	85	92	95	84.1323		OVOC8917	0	1481		-	-	-	-	-	-	-	-	Y	-	-	-
3789	OVOC3789	L. loa	EFO20039.2	0	1895	85	90	100	86.4507		OVOC3789	0	2192		-	-	-	-	-	-	-	-	Y	-	-	-
10088	OVOC10088	L. loa	EFO20043.1	7e-53	206	41	56	98	42.7386		OVOC10088	1e-137	482		-	-	-	-	Y	-	-	-	-	-	-	-
3480	OVOC3480	L. loa	EFO20074.1	0	749	84	92	100	84.6328		OVOC3480	0	885		-	-	-	-	-	-	-	-	Y	-	-	-
11707	OVOC11707	L. loa	EFO20080.1	0	1042	81	87	105	68.8698		OVOC11707	0	1513		-	-	-	-	-	-	Y	-	-	-	-	-
11706	OVOC11706	L. loa	EFO20081.2	1e-104	376	96	99	91	97.9167		OVOC11706	1e-108	384		-	-	-	-	-	-	-	-	-	Y	-	-
9096	OVOC9096	L. loa	EFO20118.1	1e-68	256	85	92	99	86.4865		OVOC9096	1e-81	296		-	-	-	-	-	-	-	-	Y	-	-	-
101	OVOC101	L. loa	EFO20150.2	1e-103	372	99	99	100	99.4652		OVOC101	1e-104	374		-	-	-	-	-	-	-	-	-	Y	-	-
10968	OVOC10968	L. loa	EFO20162.1	1e-109	391	97	100	100	98.4887		OVOC10968	1e-111	397		-	-	-	-	-	-	-	-	-	Y	-	-
5195	OVOC5195	L. loa	EFO20174.2	0	1283	77	87	93	78.2317		OVOC5195	0	1640		-	-	-	-	-	-	-	Y	-	-	-	-
11067	OVOC11067	L. loa	EFO20181.1	4e-42	168	65	77	85	66.4032		OVOC11067	8e-69	253		-	-	-	-	-	-	Y	-	-	-	-	-
10385	OVOC10385	L. loa	EFO20187.2	0	1770	89	93	101	89.7111		OVOC10385	0	1973		-	-	-	-	-	-	-	-	Y	-	-	-
10092	OVOC10092	L. loa	EFO20190.1	1e-113	404	99	100	99	99.0196		OVOC10092	1e-115	408		-	-	-	-	-	-	-	-	-	Y	-	-
5526	OVOC5526	L. loa	EFO20210.2	0.31	33.5	39	53	6	9.94065		OVOC5526	7e-94	337		Y	-	-	-	-	-	-	-	-	-	Y	Y
12166	OVOC12166	L. loa	EFO20251.2	1e-113	405	86	94	100	88.0435		OVOC12166	1e-130	460		-	-	-	-	-	-	-	-	Y	-	-	-
4043	OVOC4043	L. loa	EFO20323.1	1e-179	626	89	94	100	91.9236		OVOC4043	0	681		-	-	-	-	-	-	-	-	-	Y	-	-
5390	OVOC5390	L. loa	EFO20329.2	0.0002	43.1	46	58	48	28.9262		OVOC5390	1e-37	149		-	-	Y	-	-	-	-	-	-	-	Y	Y
4091	OVOC4091	L. loa	EFO20339.1	1e-114	408	86	94	63	87.931		OVOC4091	1e-131	464		-	-	-	-	-	-	-	-	Y	-	-	-
4795	OVOC4795	L. loa	EFO20369.1	0.23	33.1	29	47	12	13.4008		OVOC4795	5e-67	247		-	Y	-	-	-	-	-	-	-	-	Y	Y
5788	OVOC5788	L. loa	EFO20380.2	1e-131	466	98	99	99	98.5201		OVOC5788	1e-134	473		-	-	-	-	-	-	-	-	-	Y	-	-
6731	OVOC6731	L. loa	EFO20416.2	0	936	92	97	100	94.2598		OVOC6731	0	993		-	-	-	-	-	-	-	-	-	Y	-	-
1820	OVOC1820	L. loa	EFO20428.2	0	783	89	95	98	90.2074		OVOC1820	0	868		-	-	-	-	-	-	-	-	-	Y	-	-
8577	OVOC8577	L. loa	EFO20468.1	8e-98	355	62	67	120	56.8		OVOC8577	1e-180	625		-	-	-	-	-	Y	-	-	-	-	-	-
1749	OVOC1749	L. loa	EFO20520.2	0	908	60	71	105	58.3923		OVOC1749	0	1555		-	-	-	-	-	Y	-	-	-	-	-	-
1756	OVOC1756	L. loa	EFO20520.2	0	649	61	74	70	59.4322		OVOC1756	0	1092		-	-	-	-	-	Y	-	-	-	-	-	-
9894	OVOC9894	L. loa	EFO20545.1	0	748	98	99	100	99.0728		OVOC9894	0	755		-	-	-	-	-	-	-	-	-	Y	-	-
9893	OVOC9893	L. loa	EFO20546.1	2e-85	312	99	100	100	99.3631		OVOC9893	7e-87	314		-	-	-	-	-	-	-	-	-	Y	-	-
7765	OVOC7765	L. loa	EFO20548.2	0	1956	83	90	101	80.2297		OVOC7765	0	2438		-	-	-	-	-	-	-	-	Y	-	-	-
172	OVOC172	L. loa	EFO20568.2	3e-26	115	78	82	12	76.1589		OVOC172	3e-38	151		-	-	-	-	-	-	-	Y	-	-	-	-
12088	OVOC12088	L. loa	EFO20594.2	0	1353	70	78	104	72.2756		OVOC12088	0	1872		-	-	-	-	-	-	-	Y	-	-	-	-
11430	OVOC11430	L. loa	EFO20601.2	2e-18	89.7	48	69	100	51.5517		OVOC11430	4e-45	174		-	-	-	-	-	Y	-	-	-	-	-	-
11905	OVOC11905	L. loa	EFO20612.2	0	917	75	86	99	67.8254		OVOC11905	0	1352		-	-	-	-	-	-	Y	-	-	-	-	-
488	OVOC488	L. loa	EFO20615.2	1e-148	524	80	88	100	87.7722		OVOC488	1e-172	597		-	-	-	-	-	-	-	-	Y	-	-	-
5767	OVOC5767	L. loa	EFO20631.1	3e-35	145	94	96	77	64.4444		OVOC5767	2e-60	225		-	-	-	-	-	-	Y	-	-	-	-	-
730	OVOC730	L. loa	EFO20642.1	1e-131	465	88	91	95	87.9017		OVOC730	1e-151	529		-	-	-	-	-	-	-	-	Y	-	-	-
10359	OVOC10359	L. loa	EFO20649.2	0	838	91	94	91	66.4552		OVOC10359	0	1261		-	-	-	-	-	-	Y	-	-	-	-	-
9177	OVOC9177	L. loa	EFO20651.1	2e-22	102	59	73	86	53.9683		OVOC9177	1e-49	189		-	-	-	-	-	Y	-	-	-	-	-	-
8610	OVOC8610	L. loa	EFO20658.2	0	1073	85	91	100	86.5323		OVOC8610	0	1240		-	-	-	-	-	-	-	-	Y	-	-	-
3978	OVOC3978	L. loa	EFO20660.1	1e-92	338	51	60	108	46.8793		OVOC3978	0	721		-	-	-	-	Y	-	-	-	-	-	-	-
7728	OVOC7728	L. loa	EFO20669.1	1e-149	527	83	90	97	83.7838		OVOC7728	0	629		-	-	-	-	-	-	-	-	Y	-	-	-
12063	OVOC12063	L. loa	EFO20704.2	1e-152	536	88	94	100	79.6434		OVOC12063	0	673		-	-	-	-	-	-	-	Y	-	-	-	-
4784	OVOC4784	L. loa	EFO20706.2	0	2165	91	94	100	92.9185		OVOC4784	0	2330		-	-	-	-	-	-	-	-	-	Y	-	-
12307	OVOC12307	L. loa	EFO20711.1	1e-131	467	69	78	100	63.624		OVOC12307	0	734		-	-	-	-	-	-	Y	-	-	-	-	-
2740	OVOC2740	L. loa	EFO20712.2	1e-107	385	92	97	91	91.2322		OVOC2740	1e-119	422		-	-	-	-	-	-	-	-	-	Y	-	-
3274	OVOC3274	L. loa	EFO20727.2	0	882	82	87	101	85.7143		OVOC3274	0	1029		-	-	-	-	-	-	-	-	Y	-	-	-
2122	OVOC2122	L. loa	EFO20728.1	2e-83	307	79	88	97	66.8845		OVOC2122	1e-130	459		-	-	-	-	-	-	Y	-	-	-	-	-
2853	OVOC2853	L. loa	EFO20769.1	0.5	32	39	49	10	19.1617		OVOC2853	6e-43	167		-	Y	-	-	-	-	-	-	-	-	Y	Y
11303	OVOC11303	L. loa	EFO20788.2	7e-17	85.5	43	64	55	25.3709		OVOC13454	1e-93	337		-	-	Y	-	-	-	-	-	-	-	Y	-
13454	OVOC13454	L. loa	EFO20788.2	7e-17	85.5	43	64	55	25.3709		OVOC13454	1e-93	337		-	-	Y	-	-	-	-	-	-	-	Y	-
590	OVOC590	L. loa	EFO20826.2	3.3	29.3	23	51	13	18.0864		OVOC590	2e-41	162		-	Y	-	-	-	-	-	-	-	-	Y	Y
3240	OVOC3240	L. loa	EFO20836.1	6e-75	279	72	85	86	54.8134		OVOC3240	1e-145	509		-	-	-	-	-	Y	-	-	-	-	-	-
10150	OVOC10150	L. loa	EFO20837.2	0	2017	83	91	101	65.1065		OVOC10150	0	3098		-	-	-	-	-	-	Y	-	-	-	-	-
12153	OVOC12153	L. loa	EFO20840.1	1e-10	63.9	72	82	32	76.4354		OVOC12153	9e-18	83.6		-	-	-	-	-	-	-	Y	-	-	-	-
7490	OVOC7490	L. loa	EFO20858.1	1e-164	577	81	89	99	82.5465		OVOC7490	0	699		-	-	-	-	-	-	-	-	Y	-	-	-
12059	OVOC12059	L. loa	EFO20858.1	1e-166	582	81	90	100	82.7881		OVOC12059	0	703		-	-	-	-	-	-	-	-	Y	-	-	-
11894	OVOC11894	L. loa	EFO20860.1	0	1724	67	79	101	68.6853		OVOC11894	0	2510		-	-	-	-	-	-	Y	-	-	-	-	-
11049	OVOC11049	L. loa	EFO20864.2	2e-53	207	82	93	85	56.5574		OVOC11049	1e-102	366		-	-	-	-	-	Y	-	-	-	-	-	-
1853	OVOC1853	L. loa	EFO20871.1	2e-19	93.6	51	63	91	28.8		OVOC1853	3e-90	325		-	-	Y	-	-	-	-	-	-	-	Y	-
8729	OVOC8729	L. loa	EFO20878.2	1e-155	547	88	94	94	88.0837		OVOC8729	1e-179	621		-	-	-	-	-	-	-	-	Y	-	-	-
10363	OVOC10363	L. loa	EFO20887.1	1e-119	427	75	82	99	84.8907		OVOC10363	1e-143	503		-	-	-	-	-	-	-	-	Y	-	-	-
7743	OVOC7743	L. loa	EFO20899.2	0	846	89	94	100	90.4813		OVOC7743	0	935		-	-	-	-	-	-	-	-	-	Y	-	-
1619	OVOC1619	L. loa	EFO20919.1	1e-59	228	82	94	82	42.9379		OVOC1619	1e-152	531		-	-	-	-	Y	-	-	-	-	-	-	-
2429	OVOC2429	L. loa	EFO20921.2	1e-157	553	93	96	86	94.6918		OVOC2429	1e-168	584		-	-	-	-	-	-	-	-	-	Y	-	-
2431	OVOC2431	L. loa	EFO20921.2	1e-159	561	96	98	83	82.9882		OVOC2431	0	676		-	-	-	-	-	-	-	-	Y	-	-	-
2430	OVOC2430	L. loa	EFO20922.1	2e-94	343	84	92	84	86.8354		OVOC2430	1e-111	395		-	-	-	-	-	-	-	-	Y	-	-	-
9009	OVOC9009	L. loa	EFO20925.1	4e-11	65.5	47	56	76	31.9512		OVOC9009	2e-54	205		-	-	-	Y	-	-	-	-	-	-	-	-
9010	OVOC9010	L. loa	EFO20926.2	0	1362	94	97	100	95.1782		OVOC9010	0	1431		-	-	-	-	-	-	-	-	-	Y	-	-
11774	OVOC11774	L. loa	EFO20945.2	0	1796	85	92	100	87.3966		OVOC11774	0	2055		-	-	-	-	-	-	-	-	Y	-	-	-
8600	OVOC8600	L. loa	EFO20951.2	1e-120	430	74	84	101	76.6488		OVOC8600	1e-161	561		-	-	-	-	-	-	-	Y	-	-	-	-
7741	OVOC7741	L. loa	EFO20980.2	0	878	72	82	94	68.3801		OVOC7741	0	1284		-	-	-	-	-	-	Y	-	-	-	-	-
9796	OVOC9796	L. loa	EFO21007.2	0	1846	86	92	100	85.305		OVOC9796	0	2164		-	-	-	-	-	-	-	-	Y	-	-	-
10004	OVOC10004	L. loa	EFO21012.2	0	1381	74	85	99	71.7403		OVOC10004	0	1925		-	-	-	-	-	-	-	Y	-	-	-	-
12024	OVOC12024	L. loa	EFO21014.2	0	790	99	100	100	99.8736		OVOC12024	0	791		-	-	-	-	-	-	-	-	-	Y	-	-
5067	OVOC5067	L. loa	EFO21031.1	2e-14	77.8	65	71	47	20.6366		OVOC5067	1e-106	377		-	-	Y	-	-	-	-	-	-	-	Y	-
4522	OVOC4522	L. loa	EFO21042.2	0	960	81	87	100	80.6045		OVOC4522	0	1191		-	-	-	-	-	-	-	-	Y	-	-	-
11647	OVOC11647	L. loa	EFO21084.1	2e-99	360	84	92	100	86.3309		OVOC11647	1e-117	417		-	-	-	-	-	-	-	-	Y	-	-	-
6252	OVOC6252	L. loa	EFO21115.2	2e-19	92.8	60	75	29	52.7273		OVOC6252	8e-46	176		-	-	-	-	-	Y	-	-	-	-	-	-
12169	OVOC12169	L. loa	EFO21139.2	1e-139	494	66	74	100	35.463		OVOC12169	0	1393		-	-	-	Y	-	-	-	-	-	-	-	-
9534	OVOC9534	L. loa	EFO21147.1	0	997	89	93	100	91.0502		OVOC9534	0	1095		-	-	-	-	-	-	-	-	-	Y	-	-
6861	OVOC6861	L. loa	EFO21152.1	2.5	29.6	33	52	29	15.1795		OVOC6861	2e-51	195		-	Y	-	-	-	-	-	-	-	-	Y	Y
11567	OVOC11567	L. loa	EFO21187.1	0	1417	89	93	100	90.1973		OVOC11567	0	1571		-	-	-	-	-	-	-	-	-	Y	-	-
144	OVOC144	L. loa	EFO21200.2	1e-107	386	90	94	89	91.9048		OVOC144	1e-118	420		-	-	-	-	-	-	-	-	-	Y	-	-
7790	OVOC7790	L. loa	EFO21233.2	0	1144	76	87	103	79.7768		OVOC7790	0	1434		-	-	-	-	-	-	-	Y	-	-	-	-
6483	OVOC6483	L. loa	EFO21251.1	0.02	36.6	75	83	44	30.5		OVOC6483	8e-29	120		-	-	-	Y	-	-	-	-	-	-	-	Y
12183	OVOC12183	L. loa	EFO21283.2	1e-166	584	93	95	68	93.44		OVOC12183	1e-180	625		-	-	-	-	-	-	-	-	-	Y	-	-
6306	OVOC6306	L. loa	EFO21286.2	1e-154	542	71	81	99	71.1286		OVOC6306	0	762		-	-	-	-	-	-	-	Y	-	-	-	-
1308	OVOC1308	L. loa	EFO21371.1	5e-34	141	69	84	101	66.5094		OVOC1308	1e-56	212		-	-	-	-	-	-	Y	-	-	-	-	-
7133	OVOC7133	L. loa	EFO21413.1	0	1394	95	97	100	96.4039		OVOC7133	0	1446		-	-	-	-	-	-	-	-	-	Y	-	-
7560	OVOC7560	L. loa	EFO21438.1	1e-111	400	82	92	88	84.9257		OVOC7560	1e-134	471		-	-	-	-	-	-	-	-	Y	-	-	-
2803	OVOC2803	L. loa	EFO21452.2	7e-64	241	64	73	100	76.2658		OVOC2803	2e-87	316		-	-	-	-	-	-	-	Y	-	-	-	-
5393	OVOC5393	L. loa	EFO21457.2	1e-75	280	75	87	100	77.7778		OVOC5393	1e-101	360		-	-	-	-	-	-	-	Y	-	-	-	-
9710	OVOC9710	L. loa	EFO21470.2	1e-38	157	76	85	71	78.1095		OVOC9710	3e-53	201		-	-	-	-	-	-	-	Y	-	-	-	-
9711	OVOC9711	L. loa	EFO21471.2	2e-46	182	88	92	97	87.0813		OVOC9711	1e-55	209		-	-	-	-	-	-	-	-	Y	-	-	-
7875	OVOC7875	L. loa	EFO21489.1	1e-133	473	79	91	100	82.6923		OVOC7875	1e-164	572		-	-	-	-	-	-	-	-	Y	-	-	-
7877	OVOC7877	L. loa	EFO21491.1	4e-82	302	75	84	94	76.4557		OVOC7877	1e-111	395		-	-	-	-	-	-	-	Y	-	-	-	-
10121	OVOC10121	L. loa	EFO21495.2	3e-53	205	73	90	18	75.0916		OVOC10121	1e-74	273		-	-	-	-	-	-	-	Y	-	-	-	-
10126	OVOC10126	L. loa	EFO21495.2	0	1262	82	90	103	41.3229		OVOC10126	0	3054		-	-	-	-	Y	-	-	-	-	-	-	-
6944	OVOC6944	L. loa	EFO21520.1	1e-72	270	85	94	100	88.5246		OVOC6944	4e-84	305		-	-	-	-	-	-	-	-	Y	-	-	-
9732	OVOC9732	L. loa	EFO21531.1	4e-19	92	83	87	74	46.2312		OVOC9732	8e-53	199		-	-	-	-	Y	-	-	-	-	-	-	-
9167	OVOC9167	L. loa	EFO21538.2	1e-170	595	74	80	110	59.1451		OVOC9167	0	1006		-	-	-	-	-	Y	-	-	-	-	-	-
10540	OVOC10540	L. loa	EFO21565.2	0	739	83	90	100	84.4571		OVOC10540	0	875		-	-	-	-	-	-	-	-	Y	-	-	-
8240	OVOC8240	L. loa	EFO21597.2	0	1171	90	94	101	90.7752		OVOC8240	0	1290		-	-	-	-	-	-	-	-	-	Y	-	-
3586	OVOC3586	L. loa	EFO21682.2	0	646	78	87	87	78.303		OVOC3586	0	825		-	-	-	-	-	-	-	Y	-	-	-	-
3834	OVOC3834	L. loa	EFO21707.1	0	1011	94	96	101	94.3978		OVOC3834	0	1071		-	-	-	-	-	-	-	-	-	Y	-	-
7175	OVOC7175	L. loa	EFO21786.2	1.5	30.4	22	60	15	15.5102		OVOC7175	1e-51	196		-	Y	-	-	-	-	-	-	-	-	Y	Y
10533	OVOC10533	L. loa	EFO21786.2	2.5	29.6	55	62	7	17.0115		OVOC10533	3e-45	174		-	Y	-	-	-	-	-	-	-	-	Y	Y
4584	OVOC4584	L. loa	EFO21793.2	2e-07	53.5	46	53	49	41.4729		OVOC4584	1e-31	129		-	-	-	-	Y	-	-	-	-	-	-	-
9914	OVOC9914	L. loa	EFO21797.2	0	903	76	84	101	62.9707		OVOC9914	0	1434		-	-	-	-	-	-	Y	-	-	-	-	-
4746	OVOC4746	L. loa	EFO21900.2	2.5	29.6	33	47	17	14.5813		OVOC4746	6e-54	203		-	Y	-	-	-	-	-	-	-	-	Y	Y
3118	OVOC3118	L. loa	EFO21954.2	0	750	75	82	108	70.8885		OVOC3118	0	1058		-	-	-	-	-	-	-	Y	-	-	-	-
11497	OVOC11497	L. loa	EFO21966.2	0	1882	93	97	100	94.2886		OVOC11497	0	1996		-	-	-	-	-	-	-	-	-	Y	-	-
3023	OVOC3023	L. loa	EFO22041.2	1e-170	598	81	87	100	82.5967		OVOC3023	0	724		-	-	-	-	-	-	-	-	Y	-	-	-
1348	OVOC1348	L. loa	EFO22048.2	4e-23	105	65	71	30	41.1765		OVOC1348	1e-69	255		-	-	-	-	Y	-	-	-	-	-	-	-
11332	OVOC11332	L. loa	EFO22079.2	0	1515	75	87	100	76.3609		OVOC11332	0	1984		-	-	-	-	-	-	-	Y	-	-	-	-
4781	OVOC4781	L. loa	EFO22122.1	8e-23	104	86	90	55	88.8889		OVOC4781	7e-28	117		-	-	-	-	-	-	-	-	Y	-	-	-
5156	OVOC5156	L. loa	EFO22131.2	0	1073	88	92	101	88.2401		OVOC5156	0	1216		-	-	-	-	-	-	-	-	Y	-	-	-
2447	OVOC2447	L. loa	EFO22143.1	1e-128	457	57	67	80	54.7962		OVOC2447	0	834		-	-	-	-	-	Y	-	-	-	-	-	-
7914	OVOC7914	L. loa	EFO22150.2	1e-135	479	98	99	92	98.3573		OVOC7914	1e-138	487		-	-	-	-	-	-	-	-	-	Y	-	-
847	OVOC847	L. loa	EFO22162.2	0	996	83	89	100	81.9753		OVOC847	0	1215		-	-	-	-	-	-	-	-	Y	-	-	-
5297	OVOC5297	L. loa	EFO22189.2	1e-178	621	96	98	98	97.3354		OVOC5297	0	638		-	-	-	-	-	-	-	-	-	Y	-	-
8900	OVOC8900	L. loa	EFO22193.1	1e-101	367	100	100	100	100		OVOC8900	1e-103	367		-	-	-	-	-	-	-	-	-	Y	-	-
8428	OVOC8428	L. loa	EFO22202.1	1e-114	411	75	87	77	75.6906		OVOC8428	1e-155	543		-	-	-	-	-	-	-	Y	-	-	-	-
9525	OVOC9525	L. loa	EFO22243.1	1e-152	537	91	94	81	87.1753		OVOC9525	1e-177	616		-	-	-	-	-	-	-	-	Y	-	-	-
925	OVOC925	L. loa	EFO22272.1	0.002	40	80	95	16	32.2581		OVOC925	6e-30	124		-	-	-	Y	-	-	-	-	-	-	-	Y
205	OVOC205	L. loa	EFO22277.1	0	711	91	97	100	91.9793		OVOC205	0	773		-	-	-	-	-	-	-	-	-	Y	-	-
3448	OVOC3448	L. loa	EFO22306.2	2e-85	314	63	78	66	59.5825		OVOC3448	1e-150	527		-	-	-	-	-	Y	-	-	-	-	-	-
6802	OVOC6802	L. loa	EFO22319.1	9e-58	221	68	79	77	52.9976		OVOC6802	1e-117	417		-	-	-	-	-	Y	-	-	-	-	-	-
11263	OVOC11263	L. loa	EFO22421.1	0	842	93	95	100	90.8306		OVOC11263	0	927		-	-	-	-	-	-	-	-	-	Y	-	-
11659	OVOC11659	L. loa	EFO22461.2	0	1737	80	87	101	79.4239		OVOC11659	0	2187		-	-	-	-	-	-	-	Y	-	-	-	-
2420	OVOC2420	L. loa	EFO22480.2	0	918	85	91	100	87.8469		OVOC2420	0	1045		-	-	-	-	-	-	-	-	Y	-	-	-
3532	OVOC3532	L. loa	EFO22514.2	1e-100	362	77	84	100	79.7357		OVOC3532	1e-129	454		-	-	-	-	-	-	-	Y	-	-	-	-
2927	OVOC2927	L. loa	EFO22528.2	0	1126	85	92	97	87.017		OVOC2927	0	1294		-	-	-	-	-	-	-	-	Y	-	-	-
2928	OVOC2928	L. loa	EFO22529.1	3e-07	53.1	51	64	56	16.0423		OVOC2928	6e-92	331		-	Y	-	-	-	-	-	-	-	-	Y	-
2007	OVOC2007	L. loa	EFO22553.2	1e-118	424	73	82	100	73.6111		OVOC2007	1e-165	576		-	-	-	-	-	-	-	Y	-	-	-	-
140	OVOC140	L. loa	EFO22560.1	1e-168	590	81	92	100	84.7701		OVOC140	0	696		-	-	-	-	-	-	-	-	Y	-	-	-
5507	OVOC5507	L. loa	EFO22572.2	0	1884	87	93	99	89.1623		OVOC5507	0	2113		-	-	-	-	-	-	-	-	Y	-	-	-
10377	OVOC10377	L. loa	EFO22634.2	0	2086	89	93	97	91.5716		OVOC10377	0	2278		-	-	-	-	-	-	-	-	-	Y	-	-
11030	OVOC11030	L. loa	EFO22639.1	3e-13	73.6	33	46	103	21.3333		OVOC11030	3e-96	345		-	-	Y	-	-	-	-	-	-	-	Y	-
11150	OVOC11150	L. loa	EFO22639.1	3e-13	73.9	32	49	108	19.4987		OVOC11150	1e-106	379		-	Y	-	-	-	-	-	-	-	-	Y	-
11031	OVOC11031	L. loa	EFO22640.2	1e-89	327	86	89	101	83.8462		OVOC11031	1e-109	390		-	-	-	-	-	-	-	-	Y	-	-	-
2353	OVOC2353	L. loa	EFO22642.1	1.2	31.6	26	43	19	9.18605		OVOC2353	7e-96	344		Y	-	-	-	-	-	-	-	-	-	Y	Y
8189	OVOC8189	L. loa	EFO22658.2	28	26.2	44	59	6	19.4074		OVOC8189	2e-33	135		-	Y	-	-	-	-	-	-	-	-	Y	Y
9277	OVOC9277	L. loa	EFO22676.1	0	1241	92	96	100	93.4488		OVOC9277	0	1328		-	-	-	-	-	-	-	-	-	Y	-	-
4493	OVOC4493	L. loa	EFO22680.1	0	980	84	88	105	83.6177		OVOC4493	0	1172		-	-	-	-	-	-	-	-	Y	-	-	-
11331	OVOC11331	L. loa	EFO22770.2	1e-136	481	92	94	100	92.8571		OVOC11331	1e-148	518		-	-	-	-	-	-	-	-	-	Y	-	-
10140	OVOC10140	L. loa	EFO22809.1	0	1456	94	97	100	94.4228		OVOC10140	0	1542		-	-	-	-	-	-	-	-	-	Y	-	-
8106	OVOC8106	L. loa	EFO22826.2	1e-161	565	83	90	94	76.6621		OVOC8106	0	737		-	-	-	-	-	-	-	Y	-	-	-	-
11486	OVOC11486	L. loa	EFO22897.2	0	773	81	89	100	82.851		OVOC11486	0	933		-	-	-	-	-	-	-	-	Y	-	-	-
1682	OVOC1682	L. loa	EFO22915.1	6e-62	234	73	81	95	72.8972		OVOC1682	5e-89	321		-	-	-	-	-	-	-	Y	-	-	-	-
10670	OVOC10670	L. loa	EFO22927.1	4.3	28.9	32	50	21	12.0921		OVOC10670	8e-65	239		-	Y	-	-	-	-	-	-	-	-	Y	Y
430	OVOC430	L. loa	EFO22974.1	6e-74	275	95	97	96	73.7265		OVOC430	1e-104	373		-	-	-	-	-	-	-	Y	-	-	-	-
1679	OVOC1679	L. loa	EFO22975.1	0	1541	98	99	94	99.2912		OVOC1679	0	1552		-	-	-	-	-	-	-	-	-	Y	-	-
1680	OVOC1680	L. loa	EFO22976.1	8e-63	237	86	93	98	82.2917		OVOC1680	2e-79	288		-	-	-	-	-	-	-	-	Y	-	-	-
7297	OVOC7297	L. loa	EFO22982.1	3e-88	324	48	63	98	45.7627		OVOC7297	0	708		-	-	-	-	Y	-	-	-	-	-	-	-
7299	OVOC7299	L. loa	EFO22983.2	0	913	81	88	101	80.299		OVOC7299	0	1137		-	-	-	-	-	-	-	-	Y	-	-	-
2504	OVOC2504	L. loa	EFO23040.2	6e-60	228	73	83	100	78.3505		OVOC2504	5e-80	291		-	-	-	-	-	-	-	Y	-	-	-	-
9387	OVOC9387	L. loa	EFO23049.2	0	2005	87	92	102	87.7078		OVOC9387	0	2286		-	-	-	-	-	-	-	-	Y	-	-	-
6258	OVOC6258	L. loa	EFO23051.2	5.7	28.5	33	53	5	14.3939		OVOC6258	2e-52	198		-	Y	-	-	-	-	-	-	-	-	Y	Y
9343	OVOC9343	L. loa	EFO23052.1	7e-14	74.7	55	60	33	46.9811		OVOC9343	9e-41	159		-	-	-	-	Y	-	-	-	-	-	-	-
5785	OVOC5785	L. loa	EFO23069.1	0	684	69	76	100	69.7248		OVOC5785	0	981		-	-	-	-	-	-	Y	-	-	-	-	-
5552	OVOC5552	L. loa	EFO23081.1	0	1806	96	98	101	97.2013		OVOC5552	0	1858		-	-	-	-	-	-	-	-	-	Y	-	-
5551	OVOC5551	L. loa	EFO23082.2	1e-104	377	68	78	91	70.2048		OVOC5551	1e-154	537		-	-	-	-	-	-	-	Y	-	-	-	-
5255	OVOC5255	L. loa	EFO23089.2	2e-07	53.5	75	84	8	44.5833		OVOC5255	5e-29	120		-	-	-	-	Y	-	-	-	-	-	-	-
7483	OVOC7483	L. loa	EFO23108.2	0	942	83	89	98	84.333		OVOC7483	0	1117		-	-	-	-	-	-	-	-	Y	-	-	-
2479	OVOC2479	L. loa	EFO23171.2	0	959	98	99	100	87.901		OVOC2479	0	1091		-	-	-	-	-	-	-	-	Y	-	-	-
875	OVOC875	L. loa	EFO23218.1	0.86	31.2	29	57	11	19.8726		OVOC875	5e-40	157		-	Y	-	-	-	-	-	-	-	-	Y	Y
11766	OVOC11766	L. loa	EFO23226.1	1e-111	400	93	99	85	96.1538		OVOC11766	1e-117	416		-	-	-	-	-	-	-	-	-	Y	-	-
10466	OVOC10466	L. loa	EFO23240.2	0	1196	90	96	100	92.2128		OVOC10466	0	1297		-	-	-	-	-	-	-	-	-	Y	-	-
1421	OVOC1421	L. loa	EFO23250.1	8e-98	354	88	93	100	90.0763		OVOC1421	1e-110	393		-	-	-	-	-	-	-	-	-	Y	-	-
13433	OVOC13433	L. loa	EFO23251.2	3e-75	278	95	99	100	96.5278		OVOC13433	2e-79	288		-	-	-	-	-	-	-	-	-	Y	-	-
4472	OVOC4472	L. loa	EFO23258.1	2e-68	256	85	92	75	87.9725		OVOC4472	3e-80	291		-	-	-	-	-	-	-	-	Y	-	-	-
3487	OVOC3487	L. loa	EFO23260.1	0	695	79	89	100	83.9372		OVOC3487	0	828		-	-	-	-	-	-	-	-	Y	-	-	-
340	OVOC340	L. loa	EFO23295.1	0.51	32	65	69	52	19.8758		OVOC340	2e-41	161		-	Y	-	-	-	-	-	-	-	-	Y	Y
4524	OVOC4524	L. loa	EFO23309.1	4e-05	45.4	47	63	6	37.8333		OVOC4524	8e-29	120		-	-	-	Y	-	-	-	-	-	-	-	Y
4525	OVOC4525	L. loa	EFO23309.1	2e-15	80.1	44	53	14	35.7589		OVOC4525	4e-60	224		-	-	-	Y	-	-	-	-	-	-	-	-
8325	OVOC8325	L. loa	EFO23312.2	9e-38	154	89	96	22	91.6667		OVOC8325	2e-43	168		-	-	-	-	-	-	-	-	-	Y	-	-
4880	OVOC4880	L. loa	EFO23353.1	2e-81	300	76	86	101	76.1421		OVOC4880	1e-111	394		-	-	-	-	-	-	-	Y	-	-	-	-
7897	OVOC7897	L. loa	EFO23358.2	0	924	81	90	100	84.153		OVOC7897	0	1098		-	-	-	-	-	-	-	-	Y	-	-	-
12362	OVOC12362	L. loa	EFO23364.2	0	2768	88	92	100	89.6954		OVOC12362	0	3086		-	-	-	-	-	-	-	-	Y	-	-	-
12352	OVOC12352	L. loa	EFO23409.2	1e-123	438	87	93	99	88.4848		OVOC12352	1e-141	495		-	-	-	-	-	-	-	-	Y	-	-	-
7343	OVOC7343	L. loa	EFO23436.1	0.51	32	25	48	60	14.3498		OVOC7343	5e-60	223		-	Y	-	-	-	-	-	-	-	-	Y	Y
9020	OVOC9020	L. loa	EFO23437.2	0	1614	97	98	100	98.1752		OVOC9020	0	1644		-	-	-	-	-	-	-	-	-	Y	-	-
3338	OVOC3338	L. loa	EFO23460.1	8e-62	234	67	78	100	62.7346		OVOC3338	1e-104	373		-	-	-	-	-	-	Y	-	-	-	-	-
2972	OVOC2972	L. loa	EFO23470.1	2e-90	329	98	99	99	97.6261		OVOC2972	7e-94	337		-	-	-	-	-	-	-	-	-	Y	-	-
11039	OVOC11039	L. loa	EFO23498.2	0	994	80	87	105	79.7753		OVOC11039	0	1246		-	-	-	-	-	-	-	Y	-	-	-	-
8327	OVOC8327	L. loa	EFO23516.2	8e-94	342	64	77	80	61.5108		OVOC8327	1e-159	556		-	-	-	-	-	-	Y	-	-	-	-	-
6811	OVOC6811	L. loa	EFO23563.2	1.5	30.4	23	48	18	13.8813		OVOC6811	8e-59	219		-	Y	-	-	-	-	-	-	-	-	Y	Y
8736	OVOC8736	L. loa	EFO23594.1	3e-14	77.4	50	58	72	18.7409		OVOC8736	1e-116	413		-	Y	-	-	-	-	-	-	-	-	Y	-
8103	OVOC8103	L. loa	EFO23605.1	1e-109	393	83	92	96	84.3348		OVOC8103	1e-132	466		-	-	-	-	-	-	-	-	Y	-	-	-
1496	OVOC1496	L. loa	EFO23614.2	0	2931	87	93	100	87.0508		OVOC1496	0	3367		-	-	-	-	-	-	-	-	Y	-	-	-
12900	OVOC12900	L. loa	EFO23614.2	3e-39	159	95	96	5	92.4419		OVOC12900	1e-44	172		-	-	-	-	-	-	-	-	-	Y	-	-
4606	OVOC4606	L. loa	EFO23623.1	0	698	75	82	100	80.5075		OVOC4606	0	867		-	-	-	-	-	-	-	-	Y	-	-	-
3886	OVOC3886	L. loa	EFO23650.1	0	776	93	97	93	95.3317		OVOC3886	0	814		-	-	-	-	-	-	-	-	-	Y	-	-
1706	OVOC1706	L. loa	EFO23655.1	6e-83	304	88	96	100	91.2913		OVOC1706	1e-92	333		-	-	-	-	-	-	-	-	-	Y	-	-
11524	OVOC11524	L. loa	EFO23679.1	0	3708	86	91	101	87.1241		OVOC11524	0	4256		-	-	-	-	-	-	-	-	Y	-	-	-
9875	OVOC9875	L. loa	EFO23752.2	0	1697	87	92	100	87.7456		OVOC9875	0	1934		-	-	-	-	-	-	-	-	Y	-	-	-
2678	OVOC2678	L. loa	EFO23766.1	6e-79	291	82	90	100	84.8397		OVOC2678	8e-96	343		-	-	-	-	-	-	-	-	Y	-	-	-
928	OVOC928	L. loa	EFO23785.1	9e-69	258	75	86	99	64.5		OVOC928	1e-113	400		-	-	-	-	-	-	Y	-	-	-	-	-
11995	OVOC11995	L. loa	EFO23890.1	2.6	29.6	46	60	6	20.5556		OVOC11995	5e-36	144		-	-	Y	-	-	-	-	-	-	-	Y	Y
3680	OVOC3680	L. loa	EFO23893.1	0	944	74	82	96	80.6838		OVOC3680	0	1170		-	-	-	-	-	-	-	-	Y	-	-	-
3744	OVOC3744	L. loa	EFO23923.1	1e-118	423	91	96	98	93.1718		OVOC3744	1e-128	454		-	-	-	-	-	-	-	-	-	Y	-	-
9443	OVOC9443	L. loa	EFO23937.1	0	975	71	79	92	71.4809		OVOC9443	0	1364		-	-	-	-	-	-	-	Y	-	-	-	-
8546	OVOC8546	L. loa	EFO23948.1	0	1113	81	89	99	80.0719		OVOC8546	0	1390		-	-	-	-	-	-	-	-	Y	-	-	-
8547	OVOC8547	L. loa	EFO23949.1	0	643	97	98	100	97.8691		OVOC8547	0	657		-	-	-	-	-	-	-	-	-	Y	-	-
11885	OVOC11885	L. loa	EFO23989.1	0	1251	77	84	101	74.553		OVOC11885	0	1678		-	-	-	-	-	-	-	Y	-	-	-	-
12107	OVOC12107	L. loa	EFO24013.2	0	1035	91	96	96	88.1601		OVOC12107	0	1174		-	-	-	-	-	-	-	-	Y	-	-	-
3042	OVOC3042	L. loa	EFO24075.2	28	26.2	40	56	9	30.2191		OVOC3042	1e-18	86.7		-	-	-	Y	-	-	-	-	-	-	-	Y
8597	OVOC8597	L. loa	EFO24077.1	2e-29	126	83	89	97	85.1351		OVOC8597	3e-37	148		-	-	-	-	-	-	-	-	Y	-	-	-
7684	OVOC7684	L. loa	EFO24093.2	2e-29	126	83	94	93	58.0645		OVOC7684	5e-58	217		-	-	-	-	-	Y	-	-	-	-	-	-
7700	OVOC7700	L. loa	EFO24139.1	0	1372	81	89	97	82.1557		OVOC7700	0	1670		-	-	-	-	-	-	-	-	Y	-	-	-
8082	OVOC8082	L. loa	EFO24139.1	6e-36	147	72	84	11	56.1069		OVOC8082	2e-71	262		-	-	-	-	-	Y	-	-	-	-	-	-
8083	OVOC8083	L. loa	EFO24139.1	1e-105	380	56	63	45	56.9715		OVOC8083	0	667		-	-	-	-	-	Y	-	-	-	-	-	-
840	OVOC840	L. loa	EFO24192.1	1e-109	393	71	81	110	71.4545		OVOC840	1e-157	550		-	-	-	-	-	-	-	Y	-	-	-	-
4344	OVOC4344	L. loa	EFO24214.2	0	1094	75	83	102	75.4483		OVOC4344	0	1450		-	-	-	-	-	-	-	Y	-	-	-	-
9	OVOC9	L. loa	EFO24235.1	0	1113	85	91	100	85.6813		OVOC9	0	1299		-	-	-	-	-	-	-	-	Y	-	-	-
4852	OVOC4852	L. loa	EFO24248.2	1e-142	503	89	94	100	86.4261		OVOC4852	1e-167	582		-	-	-	-	-	-	-	-	Y	-	-	-
1353	OVOC1353	L. loa	EFO24259.2	1e-127	453	97	99	97	98.6928		OVOC1353	1e-130	459		-	-	-	-	-	-	-	-	-	Y	-	-
4809	OVOC4809	L. loa	EFO24261.2	3e-08	58.5	82	82	12	9.84848		OVOC4809	1e-171	594		Y	-	-	-	-	-	-	-	-	-	Y	-
2169	OVOC2169	L. loa	EFO24268.1	0	867	81	90	100	82.808		OVOC2169	0	1047		-	-	-	-	-	-	-	-	Y	-	-	-
6756	OVOC6756	L. loa	EFO24272.1	2e-30	130	54	64	109	37.7907		OVOC6756	5e-96	344		-	-	-	Y	-	-	-	-	-	-	-	-
9162	OVOC9162	L. loa	EFO24284.2	1e-151	534	73	82	107	68.7259		OVOC9162	0	777		-	-	-	-	-	-	Y	-	-	-	-	-
9161	OVOC9161	L. loa	EFO24285.1	1e-75	281	63	83	97	65.1972		OVOC9161	1e-122	431		-	-	-	-	-	-	Y	-	-	-	-	-
9160	OVOC9160	L. loa	EFO24286.2	1e-78	291	80	90	84	63.6761		OVOC9160	1e-130	457		-	-	-	-	-	-	Y	-	-	-	-	-
2335	OVOC2335	L. loa	EFO24291.2	1e-164	578	79	84	100	71.7122		OVOC2335	0	806		-	-	-	-	-	-	-	Y	-	-	-	-
4320	OVOC4320	L. loa	EFO24299.1	7e-17	84.7	81	89	45	44.8148		OVOC4320	1e-49	189		-	-	-	-	Y	-	-	-	-	-	-	-
6303	OVOC6303	L. loa	EFO24315.1	0	670	82	89	100	84.596		OVOC6303	0	792		-	-	-	-	-	-	-	-	Y	-	-	-
12536	OVOC12536	L. loa	EFO24317.2	1e-111	399	77	87	99	60.0904		OVOC12536	0	664		-	-	-	-	-	-	Y	-	-	-	-	-
504	OVOC504	L. loa	EFO24351.2	1e-65	246	78	89	86	80.6557		OVOC504	3e-84	305		-	-	-	-	-	-	-	-	Y	-	-	-
7927	OVOC7927	L. loa	EFO24373.2	1e-170	595	85	94	100	79.9731		OVOC7927	0	744		-	-	-	-	-	-	-	Y	-	-	-	-
5373	OVOC5373	L. loa	EFO24378.1	1e-08	57.4	90	93	29	54.6667		OVOC5373	2e-24	105		-	-	-	-	-	Y	-	-	-	-	-	-
10474	OVOC10474	L. loa	EFO24389.1	0	1410	77	89	97	80.4795		OVOC10474	0	1752		-	-	-	-	-	-	-	-	Y	-	-	-
5346	OVOC5346	L. loa	EFO24392.1	1e-15	80.5	72	75	55	49.0854		OVOC5346	3e-42	164		-	-	-	-	Y	-	-	-	-	-	-	-
5350	OVOC5350	L. loa	EFO24396.2	0	1318	82	86	100	85.6957		OVOC5350	0	1538		-	-	-	-	-	-	-	-	Y	-	-	-
6784	OVOC6784	L. loa	EFO24405.1	4e-12	68.9	64	81	38	40.7692		OVOC6784	2e-43	169		-	-	-	-	Y	-	-	-	-	-	-	-
7880	OVOC7880	L. loa	EFO24470.1	1e-174	609	80	88	100	80.8765		OVOC7880	0	753		-	-	-	-	-	-	-	-	Y	-	-	-
5975	OVOC5975	L. loa	EFO24501.2	0	941	84	91	100	85.7013		OVOC5975	0	1098		-	-	-	-	-	-	-	-	Y	-	-	-
11736	OVOC11736	L. loa	EFO24508.1	1e-177	620	92	95	80	94.5122		OVOC11736	0	656		-	-	-	-	-	-	-	-	-	Y	-	-
11350	OVOC11350	L. loa	EFO24527.2	0.079	34.7	26	50	25	20.9036		OVOC11350	1e-42	166		-	-	Y	-	-	-	-	-	-	-	Y	Y
9304	OVOC9304	L. loa	EFO24532.2	0	928	90	94	103	90.0971		OVOC9304	0	1030		-	-	-	-	-	-	-	-	-	Y	-	-
4316	OVOC4316	L. loa	EFO24547.1	2e-12	69.7	38	56	103	24.5423		OVOC4316	6e-78	284		-	-	Y	-	-	-	-	-	-	-	Y	-
5685	OVOC5685	L. loa	EFO24568.2	9.6	27.7	34	68	5	21.3077		OVOC5685	6e-32	130		-	-	Y	-	-	-	-	-	-	-	Y	Y
1251	OVOC1251	L. loa	EFO24579.1	1e-119	426	89	94	100	87.6543		OVOC1251	1e-138	486		-	-	-	-	-	-	-	-	Y	-	-	-
6268	OVOC6268	L. loa	EFO24587.1	1e-154	542	83	89	100	81.7496		OVOC6268	0	663		-	-	-	-	-	-	-	-	Y	-	-	-
6267	OVOC6267	L. loa	EFO24588.1	9e-16	80.9	80	82	96	39.6569		OVOC6267	3e-54	204		-	-	-	Y	-	-	-	-	-	-	-	-
11925	OVOC11925	L. loa	EFO24592.2	0	829	90	95	100	92.2136		OVOC11925	0	899		-	-	-	-	-	-	-	-	-	Y	-	-
13440	OVOC13440	L. loa	EFO24618.2	0	1379	91	95	100	92.4883		OVOC13440	0	1491		-	-	-	-	-	-	-	-	-	Y	-	-
4248	OVOC4248	L. loa	EFO24638.1	0.0004	42.4	60	71	36	33.3858		OVOC4248	4e-31	127		-	-	-	Y	-	-	-	-	-	-	-	Y
987	OVOC987	L. loa	EFO24664.2	0	2372	93	95	100	94.994		OVOC987	0	2497		-	-	-	-	-	-	-	-	-	Y	-	-
11403	OVOC11403	L. loa	EFO24722.1	4e-40	163	47	57	24	39.372		OVOC11403	1e-116	414		-	-	-	Y	-	-	-	-	-	-	-	-
3170	OVOC3170	L. loa	EFO24747.1	1e-36	150	60	72	101	56.391		OVOC3170	1e-72	266		-	-	-	-	-	Y	-	-	-	-	-	-
3169	OVOC3169	L. loa	EFO24748.2	0	1607	91	95	98	88.8827		OVOC3169	0	1808		-	-	-	-	-	-	-	-	Y	-	-	-
9793	OVOC9793	L. loa	EFO24810.2	0	777	86	92	99	86.4294		OVOC9793	0	899		-	-	-	-	-	-	-	-	Y	-	-	-
9794	OVOC9794	L. loa	EFO24811.1	0	634	89	93	100	89.4217		OVOC9794	0	709		-	-	-	-	-	-	-	-	Y	-	-	-
12643	OVOC12643	L. loa	EFO24823.1	9.6	27.7	26	50	36	18.2237		OVOC12643	2e-38	152		-	Y	-	-	-	-	-	-	-	-	Y	Y
2949	OVOC2949	L. loa	EFO24880.1	2e-31	133	60	75	96	43.75		OVOC2949	6e-84	304		-	-	-	-	Y	-	-	-	-	-	-	-
10952	OVOC10952	L. loa	EFO24903.2	5e-26	116	75	87	71	27.4882		OVOC10952	1e-119	422		-	-	Y	-	-	-	-	-	-	-	Y	-
11536	OVOC11536	L. loa	EFO24920.1	1e-135	481	83	90	102	84.8325		OVOC11536	1e-162	567		-	-	-	-	-	-	-	-	Y	-	-	-
5692	OVOC5692	L. loa	EFO24945.2	1e-129	458	79	86	100	84.8148		OVOC5692	1e-154	540		-	-	-	-	-	-	-	-	Y	-	-	-
293	OVOC293	L. loa	EFO24950.2	0	917	72	80	98	71.6966		OVOC293	0	1279		-	-	-	-	-	-	-	Y	-	-	-	-
2166	OVOC2166	L. loa	EFO24974.1	0	904	87	89	105	87.343		OVOC2166	0	1035		-	-	-	-	-	-	-	-	Y	-	-	-
2164	OVOC2164	L. loa	EFO24975.1	1e-179	625	75	82	103	73.0994		OVOC2164	0	855		-	-	-	-	-	-	-	Y	-	-	-	-
5371	OVOC5371	L. loa	EFO24994.2	4e-34	142	71	80	24	56.5737		OVOC5371	2e-68	251		-	-	-	-	-	Y	-	-	-	-	-	-
2516	OVOC2516	L. loa	EFO25019.1	7e-19	91.3	73	79	53	60.8667		OVOC2516	6e-38	150		-	-	-	-	-	-	Y	-	-	-	-	-
13430	OVOC13430	L. loa	EFO25039.1	1e-100	362	99	100	100	100		OVOC13430	1e-101	362		-	-	-	-	-	-	-	-	-	Y	-	-
8209	OVOC8209	L. loa	EFO25054.2	1e-132	470	69	79	97	73.7834		OVOC8209	0	637		-	-	-	-	-	-	-	Y	-	-	-	-
9093	OVOC9093	L. loa	EFO25059.1	1e-164	578	85	93	100	70.6601		OVOC9093	0	818		-	-	-	-	-	-	-	Y	-	-	-	-
7025	OVOC7025	L. loa	EFO25112.1	1e-80	297	95	98	89	93.6909		OVOC7025	1e-87	317		-	-	-	-	-	-	-	-	-	Y	-	-
39	OVOC39	L. loa	EFO25149.2	3e-08	55.8	41	62	25	21.3793		OVOC39	4e-71	261		-	-	Y	-	-	-	-	-	-	-	Y	-
2681	OVOC2681	L. loa	EFO25165.2	1e-156	549	69	79	100	68.3686		OVOC2681	0	803		-	-	-	-	-	-	Y	-	-	-	-	-
2326	OVOC2326	L. loa	EFO25180.1	1e-162	568	82	89	107	82.1997		OVOC2326	0	691		-	-	-	-	-	-	-	-	Y	-	-	-
3515	OVOC3515	L. loa	EFO25214.1	6e-48	188	65	76	45	61.2378		OVOC3515	6e-85	307		-	-	-	-	-	-	Y	-	-	-	-	-
895	OVOC895	L. loa	EFO25235.1	4e-37	151	100	100	99	98.6928		OVOC895	9e-39	153		-	-	-	-	-	-	-	-	-	Y	-	-
2570	OVOC2570	L. loa	EFO25269.2	0	771	92	95	96	92.7798		OVOC2570	0	831		-	-	-	-	-	-	-	-	-	Y	-	-
4546	OVOC4546	L. loa	EFO25314.2	9e-22	100	94	98	100	95.2381		OVOC4546	2e-24	105		-	-	-	-	-	-	-	-	-	Y	-	-
4544	OVOC4544	L. loa	EFO25316.1	0	895	87	91	100	88.6139		OVOC4544	0	1010		-	-	-	-	-	-	-	-	Y	-	-	-
7056	OVOC7056	L. loa	EFO25334.1	2e-13	73.6	71	77	50	51.4685		OVOC7056	9e-36	143		-	-	-	-	-	Y	-	-	-	-	-	-
10330	OVOC10330	L. loa	EFO25345.2	0	1063	70	78	101	76.8064		OVOC10330	0	1384		-	-	-	-	-	-	-	Y	-	-	-	-
10205	OVOC10205	L. loa	EFO25351.2	1e-159	559	74	83	100	70.2261		OVOC10205	0	796		-	-	-	-	-	-	-	Y	-	-	-	-
10802	OVOC10802	L. loa	EFO25365.2	1e-105	378	82	91	99	77.3006		OVOC10802	1e-139	489		-	-	-	-	-	-	-	Y	-	-	-	-
4666	OVOC4666	L. loa	EFO25393.1	7.2	28.1	26	38	35	18.9865		OVOC4666	3e-37	148		-	Y	-	-	-	-	-	-	-	-	Y	Y
8910	OVOC8910	L. loa	EFO25409.2	0	2176	96	97	102	96.2832		OVOC8910	0	2260		-	-	-	-	-	-	-	-	-	Y	-	-
3164	OVOC3164	L. loa	EFO25430.1	1e-150	528	80	88	96	80		OVOC3164	0	660		-	-	-	-	-	-	-	-	Y	-	-	-
2808	OVOC2808	L. loa	EFO25459.1	0	1423	89	93	102	88.9375		OVOC2808	0	1600		-	-	-	-	-	-	-	-	Y	-	-	-
3263	OVOC3263	L. loa	EFO25468.1	1e-135	479	97	99	85	98.3573		OVOC3263	1e-138	487		-	-	-	-	-	-	-	-	-	Y	-	-
3266	OVOC3266	L. loa	EFO25471.1	1e-51	200	83	87	89	70.4225		OVOC3266	6e-78	284		-	-	-	-	-	-	-	Y	-	-	-	-
6987	OVOC6987	L. loa	EFO25476.1	6e-47	184	80	87	99	80.3493		OVOC6987	7e-62	229		-	-	-	-	-	-	-	-	Y	-	-	-
2858	OVOC2858	L. loa	EFO25485.1	9e-82	300	100	100	100	100		OVOC2858	8e-83	300		-	-	-	-	-	-	-	-	-	Y	-	-
7975	OVOC7975	L. loa	EFO25501.1	0	785	98	99	100	98.4944		OVOC7975	0	797		-	-	-	-	-	-	-	-	-	Y	-	-
7859	OVOC7859	L. loa	EFO25569.1	1e-138	490	88	90	99	70.9117		OVOC7859	0	691		-	-	-	-	-	-	-	Y	-	-	-	-
3444	OVOC3444	L. loa	EFO25580.1	1e-143	505	86	94	100	89.3805		OVOC3444	1e-162	565		-	-	-	-	-	-	-	-	Y	-	-	-
11504	OVOC11504	L. loa	EFO25590.1	7.3	28.1	38	56	5	19.3793		OVOC11504	1e-36	145		-	Y	-	-	-	-	-	-	-	-	Y	Y
5057	OVOC5057	L. loa	EFO25600.2	0	5957	88	93	101	89.297		OVOC5057	0	6671		-	-	-	-	-	-	-	-	Y	-	-	-
5339	OVOC5339	L. loa	EFO25627.1	6e-17	87.4	75	78	57	12.3972		OVOC5339	0	705		-	Y	-	-	-	-	-	-	-	-	Y	-
7355	OVOC7355	L. loa	EFO25630.1	2.5	29.6	44	70	33	13.1556		OVOC7355	2e-60	225		-	Y	-	-	-	-	-	-	-	-	Y	Y
2132	OVOC2132	L. loa	EFO25644.1	0	2292	67	79	104	32.5707		OVOC2132	0	7037		-	-	-	Y	-	-	-	-	-	-	-	-
12784	OVOC12784	L. loa	EFO25648.1	1e-157	553	69	82	94	69.5597		OVOC12784	0	795		-	-	-	-	-	-	Y	-	-	-	-	-
2534	OVOC2534	L. loa	EFO25649.2	1e-171	601	73	83	89	71.976		OVOC2534	0	835		-	-	-	-	-	-	-	Y	-	-	-	-
4174	OVOC4174	L. loa	EFO25700.1	0	1032	85	93	101	87.3096		OVOC4174	0	1182		-	-	-	-	-	-	-	-	Y	-	-	-
11459	OVOC11459	L. loa	EFO25703.1	0	2130	81	88	104	80.4685		OVOC11459	0	2647		-	-	-	-	-	-	-	-	Y	-	-	-
5435	OVOC5435	L. loa	EFO25727.1	0	747	92	97	100	95.1592		OVOC5435	0	785		-	-	-	-	-	-	-	-	-	Y	-	-
5430	OVOC5430	L. loa	EFO25732.1	3e-76	283	62	74	77	62.6106		OVOC5430	1e-128	452		-	-	-	-	-	-	Y	-	-	-	-	-
12263	OVOC12263	L. loa	EFO25735.1	5e-26	116	56	69	106	30.4462		OVOC12263	1e-107	381		-	-	-	Y	-	-	-	-	-	-	-	-
11289	OVOC11289	L. loa	EFO25742.2	0	1033	63	79	100	65.2146		OVOC11289	0	1584		-	-	-	-	-	-	Y	-	-	-	-	-
11425	OVOC11425	L. loa	EFO25743.2	0	1830	82	86	102	79.3238		OVOC11425	0	2307		-	-	-	-	-	-	-	Y	-	-	-	-
761	OVOC761	L. loa	EFO25775.1	0.3	32.7	39	50	47	19.1228		OVOC761	3e-44	171		-	Y	-	-	-	-	-	-	-	-	Y	Y
765	OVOC765	L. loa	EFO25777.1	2e-10	63.2	87	87	32	54.0171		OVOC765	4e-28	117		-	-	-	-	-	Y	-	-	-	-	-	-
7941	OVOC7941	L. loa	EFO25787.2	5e-48	187	88	92	70	88.2075		OVOC7941	2e-56	212		-	-	-	-	-	-	-	-	Y	-	-	-
7940	OVOC7940	L. loa	EFO25789.1	5e-10	62	86	96	18	46.9697		OVOC7940	2e-32	132		-	-	-	-	Y	-	-	-	-	-	-	-
12707	OVOC12707	L. loa	EFO25799.2	6e-20	94.7	46	68	22	45.7488		OVOC12707	4e-55	207		-	-	-	-	Y	-	-	-	-	-	-	-
1504	OVOC1504	L. loa	EFO25806.2	0	3118	91	95	99	92.6322		OVOC1504	0	3366		-	-	-	-	-	-	-	-	-	Y	-	-
612	OVOC612	L. loa	EFO25829.2	0	775	83	91	100	86.0155		OVOC612	0	901		-	-	-	-	-	-	-	-	Y	-	-	-
2874	OVOC2874	L. loa	EFO25850.1	0	761	90	95	100	92.6918		OVOC2874	0	821		-	-	-	-	-	-	-	-	-	Y	-	-
6716	OVOC6716	L. loa	EFO25850.1	28	26.2	19	42	14	17.4667		OVOC6716	8e-38	150		-	Y	-	-	-	-	-	-	-	-	Y	Y
4872	OVOC4872	L. loa	EFO25885.2	0	868	98	99	100	99.2		OVOC4872	0	875		-	-	-	-	-	-	-	-	-	Y	-	-
5414	OVOC5414	L. loa	EFO25892.1	0	1370	92	96	100	93.6432		OVOC5414	0	1463		-	-	-	-	-	-	-	-	-	Y	-	-
5409	OVOC5409	L. loa	EFO25895.2	1e-57	219	84	89	56	81.7164		OVOC5409	2e-73	268		-	-	-	-	-	-	-	-	Y	-	-	-
6856	OVOC6856	L. loa	EFO25922.2	1e-116	417	82	92	96	84.0726		OVOC6856	1e-141	496		-	-	-	-	-	-	-	-	Y	-	-	-
4141	OVOC4141	L. loa	EFO25934.1	3e-28	122	95	96	100	96.063		OVOC4141	4e-31	127		-	-	-	-	-	-	-	-	-	Y	-	-
4464	OVOC4464	L. loa	EFO25957.2	1e-112	404	59	71	96	56.9817		OVOC4464	0	709		-	-	-	-	-	Y	-	-	-	-	-	-
4214	OVOC4214	L. loa	EFO25960.1	1e-160	561	87	94	100	89.9038		OVOC4214	1e-179	624		-	-	-	-	-	-	-	-	Y	-	-	-
5108	OVOC5108	L. loa	EFO25986.1	0.39	32.3	33	48	3	18.7791		OVOC5108	2e-44	172		-	Y	-	-	-	-	-	-	-	-	Y	Y
13494	OVOC13494	L. loa	EFO25997.1	0	935	91	96	100	93.5936		OVOC13494	0	999		-	-	-	-	-	-	-	-	-	Y	-	-
5641	OVOC5641	L. loa	EFO26020.2	1e-109	394	92	95	103	91.2037		OVOC5641	1e-122	432		-	-	-	-	-	-	-	-	-	Y	-	-
913	OVOC913	L. loa	EFO26035.2	0	1174	66	76	99	70.2994		OVOC913	0	1670		-	-	-	-	-	-	-	Y	-	-	-	-
914	OVOC914	L. loa	EFO26036.1	4e-57	219	67	77	110	57.7836		OVOC914	1e-106	379		-	-	-	-	-	Y	-	-	-	-	-	-
1535	OVOC1535	L. loa	EFO26054.2	7e-94	342	70	80	100	67.5889		OVOC1535	1e-144	506		-	-	-	-	-	-	Y	-	-	-	-	-
11297	OVOC11297	L. loa	EFO26076.1	2e-34	142	74	81	84	69.9507		OVOC11297	8e-54	203		-	-	-	-	-	-	Y	-	-	-	-	-
12282	OVOC12282	L. loa	EFO26078.1	1.5	30.4	34	44	4	20.5405		OVOC12282	3e-37	148		-	-	Y	-	-	-	-	-	-	-	Y	Y
2160	OVOC2160	L. loa	EFO26082.2	0	877	94	98	100	95.6379		OVOC2160	0	917		-	-	-	-	-	-	-	-	-	Y	-	-
9983	OVOC9983	L. loa	EFO26116.1	0	1029	84	90	100	80.2652		OVOC9983	0	1282		-	-	-	-	-	-	-	-	Y	-	-	-
10705	OVOC10705	L. loa	EFO26139.1	1.5	30.4	70	82	15	14.2056		OVOC10705	3e-57	214		-	Y	-	-	-	-	-	-	-	-	Y	Y
7119	OVOC7119	L. loa	EFO26155.2	0	933	88	93	101	88.0189		OVOC7119	0	1060		-	-	-	-	-	-	-	-	Y	-	-	-
12042	OVOC12042	L. loa	EFO26162.2	0	799	85	92	100	88.7778		OVOC12042	0	900		-	-	-	-	-	-	-	-	Y	-	-	-
12043	OVOC12043	L. loa	EFO26164.1	4e-47	185	79	91	100	86.0465		OVOC12043	1e-57	215		-	-	-	-	-	-	-	-	Y	-	-	-
2839	OVOC2839	L. loa	EFO26223.1	0	1098	95	96	100	95.728		OVOC2839	0	1147		-	-	-	-	-	-	-	-	-	Y	-	-
5512	OVOC5512	L. loa	EFO26226.1	3e-37	153	44	54	56	37.8713		OVOC5512	1e-114	404		-	-	-	Y	-	-	-	-	-	-	-	-
7231	OVOC7231	L. loa	EFO26236.1	4e-66	248	98	99	22	98.8048		OVOC7231	3e-68	251		-	-	-	-	-	-	-	-	-	Y	-	-
8403	OVOC8403	L. loa	EFO26257.1	1e-111	400	91	95	100	92.8074		OVOC8403	1e-122	431		-	-	-	-	-	-	-	-	-	Y	-	-
4822	OVOC4822	L. loa	EFO26275.2	4e-69	259	67	77	91	60.7981		OVOC4822	1e-120	426		-	-	-	-	-	-	Y	-	-	-	-	-
12857	OVOC12857	L. loa	EFO26282.1	6e-29	124	76	84	5	75.1515		OVOC12857	2e-42	165		-	-	-	-	-	-	-	Y	-	-	-	-
11093	OVOC11093	L. loa	EFO26325.1	0	1331	83	91	100	85.2113		OVOC11093	0	1562		-	-	-	-	-	-	-	-	Y	-	-	-
1884	OVOC1884	L. loa	EFO26328.1	0	814	99	99	100	99.2683		OVOC1884	0	820		-	-	-	-	-	-	-	-	-	Y	-	-
9883	OVOC9883	L. loa	EFO26336.1	0	826	78	87	99	79.5761		OVOC9883	0	1038		-	-	-	-	-	-	-	Y	-	-	-	-
10217	OVOC10217	L. loa	EFO26373.1	3e-19	92.4	60	74	101	60.7895		OVOC10217	1e-38	152		-	-	-	-	-	-	Y	-	-	-	-	-
4388	OVOC4388	L. loa	EFO26433.2	0	1721	83	90	103	83.9512		OVOC4388	0	2050		-	-	-	-	-	-	-	-	Y	-	-	-
10257	OVOC10257	L. loa	EFO26443.1	1e-08	57.4	36	51	53	24.4255		OVOC10257	2e-63	235		-	-	Y	-	-	-	-	-	-	-	Y	-
9841	OVOC9841	L. loa	EFO26451.2	2e-08	56.6	86	86	9	77.7473		OVOC9841	2e-14	72.8		-	-	-	-	-	-	-	Y	-	-	-	-
922	OVOC922	L. loa	EFO26462.1	12	27.3	38	52	12	20.2222		OVOC922	2e-33	135		-	-	Y	-	-	-	-	-	-	-	Y	Y
5224	OVOC5224	L. loa	EFO26474.1	4e-19	92	96	96	85	43.6019		OVOC5224	2e-56	211		-	-	-	-	Y	-	-	-	-	-	-	-
10502	OVOC10502	L. loa	EFO26490.1	1e-126	450	85	91	100	86.5385		OVOC10502	1e-148	520		-	-	-	-	-	-	-	-	Y	-	-	-
11960	OVOC11960	L. loa	EFO26492.1	9e-11	64.3	71	80	13	39.6914		OVOC11960	2e-41	162		-	-	-	Y	-	-	-	-	-	-	-	-
2891	OVOC2891	L. loa	EFO26496.1	0	1728	95	97	100	96		OVOC2891	0	1800		-	-	-	-	-	-	-	-	-	Y	-	-
3563	OVOC3563	L. loa	EFO26513.2	2e-43	173	67	85	74	54.9206		OVOC3563	2e-87	315		-	-	-	-	-	Y	-	-	-	-	-	-
3562	OVOC3562	L. loa	EFO26514.2	1e-106	384	69	83	89	45.0176		OVOC3562	0	853		-	-	-	-	Y	-	-	-	-	-	-	-
8528	OVOC8528	L. loa	EFO26535.2	1e-161	568	77	86	99	77.5956		OVOC8528	0	732		-	-	-	-	-	-	-	Y	-	-	-	-
10015	OVOC10015	L. loa	EFO26538.1	0	1531	74	83	100	74.1045		OVOC10015	0	2066		-	-	-	-	-	-	-	Y	-	-	-	-
8115	OVOC8115	L. loa	EFO26549.2	1e-94	345	74	82	97	68.1818		OVOC8115	1e-144	506		-	-	-	-	-	-	Y	-	-	-	-	-
3102	OVOC3102	L. loa	EFO26573.2	0	944	82	90	97	80.6149		OVOC3102	0	1171		-	-	-	-	-	-	-	-	Y	-	-	-
6477	OVOC6477	L. loa	EFO26601.1	1e-167	588	85	89	110	84.3615		OVOC6477	0	697		-	-	-	-	-	-	-	-	Y	-	-	-
4624	OVOC4624	L. loa	EFO26608.1	1e-88	324	78	89	100	81.6121		OVOC4624	1e-111	397		-	-	-	-	-	-	-	-	Y	-	-	-
2824	OVOC2824	L. loa	EFO26632.2	0.3	32.7	42	57	49	22.5517		OVOC2824	1e-36	145		-	-	Y	-	-	-	-	-	-	-	Y	Y
2915	OVOC2915	L. loa	EFO26636.1	3e-68	255	81	88	101	80.4416		OVOC2915	6e-88	317		-	-	-	-	-	-	-	-	Y	-	-	-
2290	OVOC2290	L. loa	EFO26658.1	4e-69	258	96	100	100	98.0989		OVOC2290	7e-72	263		-	-	-	-	-	-	-	-	-	Y	-	-
4222	OVOC4222	L. loa	EFO26665.2	7e-51	197	100	100	100	100		OVOC4222	4e-52	197		-	-	-	-	-	-	-	-	-	Y	-	-
828	OVOC828	L. loa	EFO26736.1	5e-21	98.6	54	61	70	32.013		OVOC828	4e-85	308		-	-	-	Y	-	-	-	-	-	-	-	-
12505	OVOC12505	L. loa	EFO26777.1	1e-131	467	47	62	98	39.9487		OVOC12505	0	1169		-	-	-	Y	-	-	-	-	-	-	-	-
1102	OVOC1102	L. loa	EFO26794.1	1e-169	593	92	96	100	93.8291		OVOC1102	0	632		-	-	-	-	-	-	-	-	-	Y	-	-
10489	OVOC10489	L. loa	EFO26842.2	0	3190	90	95	100	90.935		OVOC10489	0	3508		-	-	-	-	-	-	-	-	-	Y	-	-
5764	OVOC5764	L. loa	EFO26843.2	4e-07	52.8	54	64	33	16.3975		OVOC5764	2e-89	322		-	Y	-	-	-	-	-	-	-	-	Y	-
774	OVOC774	L. loa	EFO26905.1	0	835	94	95	100	94.8864		OVOC774	0	880		-	-	-	-	-	-	-	-	-	Y	-	-
9946	OVOC9946	L. loa	EFO26929.1	3e-66	249	69	76	101	68.0328		OVOC9946	1e-102	366		-	-	-	-	-	-	Y	-	-	-	-	-
9936	OVOC9936	L. loa	EFO26942.1	0	967	92	95	100	92.8915		OVOC9936	0	1041		-	-	-	-	-	-	-	-	-	Y	-	-
8655	OVOC8655	L. loa	EFO26959.1	0	681	88	93	98	42.3244		OVOC8655	0	1609		-	-	-	-	Y	-	-	-	-	-	-	-
941	OVOC941	L. loa	EFO26986.1	1e-55	213	85	92	100	71.4765		OVOC941	3e-82	298		-	-	-	-	-	-	-	Y	-	-	-	-
7386	OVOC7386	L. loa	EFO26992.1	1e-99	361	84	92	100	86.1575		OVOC7386	1e-118	419		-	-	-	-	-	-	-	-	Y	-	-	-
9112	OVOC9112	L. loa	EFO27042.1	0	1041	65	77	104	64.5381		OVOC9112	0	1613		-	-	-	-	-	-	Y	-	-	-	-	-
8830	OVOC8830	L. loa	EFO27057.2	1e-123	441	72	82	101	72.2951		OVOC8830	1e-175	610		-	-	-	-	-	-	-	Y	-	-	-	-
10293	OVOC10293	L. loa	EFO27070.2	1e-113	404	97	98	100	97.1154		OVOC10293	1e-117	416		-	-	-	-	-	-	-	-	-	Y	-	-
11367	OVOC11367	L. loa	EFO27087.2	0	3600	87	93	100	88.9108		OVOC11367	0	4049		-	-	-	-	-	-	-	-	Y	-	-	-
11370	OVOC11370	L. loa	EFO27090.1	0	867	93	97	99	94.4444		OVOC11370	0	918		-	-	-	-	-	-	-	-	-	Y	-	-
7077	OVOC7077	L. loa	EFO27099.2	1e-80	296	100	100	100	100		OVOC7077	1e-81	296		-	-	-	-	-	-	-	-	-	Y	-	-
2448	OVOC2448	L. loa	EFO27103.1	3.3	29.3	37	62	8	22.7132		OVOC2448	2e-31	129		-	-	Y	-	-	-	-	-	-	-	Y	Y
553	OVOC553	L. loa	EFO27104.2	0	994	93	95	94	84.2373		OVOC553	0	1180		-	-	-	-	-	-	-	-	Y	-	-	-
555	OVOC555	L. loa	EFO27107.1	3e-70	262	80	88	100	74.221		OVOC555	2e-98	353		-	-	-	-	-	-	-	Y	-	-	-	-
7063	OVOC7063	L. loa	EFO27130.1	2e-58	222	79	88	101	76.0274		OVOC7063	2e-80	292		-	-	-	-	-	-	-	Y	-	-	-	-
7059	OVOC7059	L. loa	EFO27134.1	1e-144	510	78	88	101	77.2727		OVOC7059	0	660		-	-	-	-	-	-	-	Y	-	-	-	-
3080	OVOC3080	L. loa	EFO27137.2	0	927	71	77	94	74.7581		OVOC3080	0	1240		-	-	-	-	-	-	-	Y	-	-	-	-
9755	OVOC9755	L. loa	EFO27145.2	0	913	90	95	99	90.7555		OVOC9755	0	1006		-	-	-	-	-	-	-	-	-	Y	-	-
2638	OVOC2638	L. loa	EFO27162.1	0	821	82	91	101	83.435		OVOC2638	0	984		-	-	-	-	-	-	-	-	Y	-	-	-
6411	OVOC6411	L. loa	EFO27237.1	1e-142	503	92	96	100	91.6211		OVOC6411	1e-157	549		-	-	-	-	-	-	-	-	-	Y	-	-
6410	OVOC6410	L. loa	EFO27238.1	0.027	36.2	68	81	18	21.9394		OVOC6410	2e-42	165		-	-	Y	-	-	-	-	-	-	-	Y	Y
3148	OVOC3148	L. loa	EFO27285.2	1e-125	447	77	86	92	76.0204		OVOC3148	1e-169	588		-	-	-	-	-	-	-	Y	-	-	-	-
10548	OVOC10548	L. loa	EFO27290.2	1e-119	427	88	95	92	90.8511		OVOC10548	1e-133	470		-	-	-	-	-	-	-	-	-	Y	-	-
6591	OVOC6591	L. loa	EFO27299.2	0	759	91	97	100	93.8195		OVOC6591	0	809		-	-	-	-	-	-	-	-	-	Y	-	-
4540	OVOC4540	L. loa	EFO27318.1	0	1037	89	93	101	89.2427		OVOC4540	0	1162		-	-	-	-	-	-	-	-	Y	-	-	-
4923	OVOC4923	L. loa	EFO27332.1	6e-24	108	86	96	84	65.4545		OVOC4923	2e-42	165		-	-	-	-	-	-	Y	-	-	-	-	-
8990	OVOC8990	L. loa	EFO27349.2	0	1169	78	87	102	80.2334		OVOC8990	0	1457		-	-	-	-	-	-	-	-	Y	-	-	-
10885	OVOC10885	L. loa	EFO27381.1	4.3	28.9	32	53	48	18.7662		OVOC10885	5e-39	154		-	Y	-	-	-	-	-	-	-	-	Y	Y
2765	OVOC2765	L. loa	EFO27424.1	4e-70	262	83	90	96	81.875		OVOC2765	1e-88	320		-	-	-	-	-	-	-	-	Y	-	-	-
8987	OVOC8987	L. loa	EFO27429.1	48	25.4	46	61	5	24.902		OVOC8987	1e-23	102		-	-	Y	-	-	-	-	-	-	-	Y	Y
8349	OVOC8349	L. loa	EFO27444.1	0.1	34.3	61	84	23	24.6763		OVOC8349	1e-34	139		-	-	Y	-	-	-	-	-	-	-	Y	Y
8686	OVOC8686	L. loa	EFO27457.2	9e-57	218	61	70	115	46.5812		OVOC8686	1e-133	468		-	-	-	-	Y	-	-	-	-	-	-	-
11728	OVOC11728	L. loa	EFO27462.2	0	9211	78	87	100	61.2027		OVOC11728	0	15050		-	-	-	-	-	-	Y	-	-	-	-	-
5798	OVOC5798	L. loa	EFO27466.1	2.5	29.6	36	42	6	17.0115		OVOC5798	3e-45	174		-	Y	-	-	-	-	-	-	-	-	Y	Y
7000	OVOC7000	L. loa	EFO27468.1	3e-23	105	45	60	57	42		OVOC7000	5e-68	250		-	-	-	-	Y	-	-	-	-	-	-	-
2392	OVOC2392	L. loa	EFO27487.1	2e-23	106	98	100	80	84.127		OVOC2392	1e-30	126		-	-	-	-	-	-	-	-	Y	-	-	-
8768	OVOC8768	L. loa	EFO27524.2	0	1802	93	94	104	91.7515		OVOC8768	0	1964		-	-	-	-	-	-	-	-	-	Y	-	-
456	OVOC456	L. loa	EFO27531.2	0	1847	87	93	94	89.3998		OVOC456	0	2066		-	-	-	-	-	-	-	-	Y	-	-	-
9127	OVOC9127	L. loa	EFO27540.1	0	2311	78	87	100	79.7722		OVOC9127	0	2897		-	-	-	-	-	-	-	Y	-	-	-	-
9128	OVOC9128	L. loa	EFO27541.1	1e-116	417	67	77	105	64.7516		OVOC9128	0	644		-	-	-	-	-	-	Y	-	-	-	-	-
8462	OVOC8462	L. loa	EFO27561.2	5e-28	121	55	62	37	46.0076		OVOC8462	1e-71	263		-	-	-	-	Y	-	-	-	-	-	-	-
10026	OVOC10026	L. loa	EFO27563.1	0	799	90	95	100	92.1569		OVOC10026	0	867		-	-	-	-	-	-	-	-	-	Y	-	-
9412	OVOC9412	L. loa	EFO27614.1	6e-50	194	86	92	100	87.7828		OVOC9412	3e-59	221		-	-	-	-	-	-	-	-	Y	-	-	-
260	OVOC260	L. loa	EFO27648.1	1e-24	110	57	70	86	56.701		OVOC260	3e-51	194		-	-	-	-	-	Y	-	-	-	-	-	-
6516	OVOC6516	L. loa	EFO27677.1	0	1324	91	92	104	63.9305		OVOC6516	0	2071		-	-	-	-	-	-	Y	-	-	-	-	-
6517	OVOC6517	L. loa	EFO27678.1	1e-109	395	79	88	100	63.3013		OVOC6517	1e-180	624		-	-	-	-	-	-	Y	-	-	-	-	-
9147	OVOC9147	L. loa	EFO27688.1	0	854	82	90	103	83.48		OVOC9147	0	1023		-	-	-	-	-	-	-	-	Y	-	-	-
3870	OVOC3870	L. loa	EFO27711.1	6e-50	194	98	98	100	98.9796		OVOC3870	9e-52	196		-	-	-	-	-	-	-	-	-	Y	-	-
2119	OVOC2119	L. loa	EFO27726.2	0	792	86	92	101	59.6386		OVOC2119	0	1328		-	-	-	-	-	Y	-	-	-	-	-	-
2120	OVOC2120	L. loa	EFO27727.1	3e-34	142	58	69	95	56.5737		OVOC2120	4e-68	251		-	-	-	-	-	Y	-	-	-	-	-	-
2121	OVOC2121	L. loa	EFO27728.2	0	1263	48	63	103	39.4318		OVOC2121	0	3203		-	-	-	Y	-	-	-	-	-	-	-	-
5072	OVOC5072	L. loa	EFO27754.1	0	704	93	96	100	95.2639		OVOC5072	0	739		-	-	-	-	-	-	-	-	-	Y	-	-
5071	OVOC5071	L. loa	EFO27755.2	0	852	89	95	98	91.4163		OVOC5071	0	932		-	-	-	-	-	-	-	-	-	Y	-	-
3115	OVOC3115	L. loa	EFO27767.1	1e-162	570	78	89	97	77.8689		OVOC3115	0	732		-	-	-	-	-	-	-	Y	-	-	-	-
12190	OVOC12190	L. loa	EFO27783.1	9e-84	309	43	53	74	41.255		OVOC12190	0	749		-	-	-	-	Y	-	-	-	-	-	-	-
5076	OVOC5076	L. loa	EFO27820.2	7.4	28.1	38	55	24	18.8591		OVOC5076	1e-37	149		-	Y	-	-	-	-	-	-	-	-	Y	Y
2524	OVOC2524	L. loa	EFO27868.1	0	1134	98	99	90	98.4375		OVOC2524	0	1152		-	-	-	-	-	-	-	-	-	Y	-	-
10238	OVOC10238	L. loa	EFO27879.2	0	1219	76	84	101	75.2934		OVOC10238	0	1619		-	-	-	-	-	-	-	Y	-	-	-	-
12516	OVOC12516	L. loa	EFO27879.2	0	848	80	88	66	81.5385		OVOC12516	0	1040		-	-	-	-	-	-	-	-	Y	-	-	-
12517	OVOC12517	L. loa	EFO27879.2	0.009	37.7	36	55	9	20.6011		OVOC12517	8e-48	183		-	-	Y	-	-	-	-	-	-	-	Y	Y
10239	OVOC10239	L. loa	EFO27880.1	0	911	99	99	100	99.6718		OVOC10239	0	914		-	-	-	-	-	-	-	-	-	Y	-	-
11876	OVOC11876	L. loa	EFO27945.2	1e-119	426	87	90	106	85.8871		OVOC11876	1e-141	496		-	-	-	-	-	-	-	-	Y	-	-	-
998	OVOC998	L. loa	EFO27949.2	0.027	36.2	39	47	8	22.4845		OVOC998	2e-41	161		-	-	Y	-	-	-	-	-	-	-	Y	Y
11879	OVOC11879	L. loa	EFO27949.2	0	1508	86	92	100	81.1189		OVOC11879	0	1859		-	-	-	-	-	-	-	-	Y	-	-	-
9902	OVOC9902	L. loa	EFO27959.1	0	1086	82	89	100	85.1097		OVOC9902	0	1276		-	-	-	-	-	-	-	-	Y	-	-	-
392	OVOC392	L. loa	EFO27997.2	1e-49	193	69	82	101	70.1818		OVOC392	2e-75	275		-	-	-	-	-	-	-	Y	-	-	-	-
4188	OVOC4188	L. loa	EFO28025.1	6e-70	261	92	95	100	93.8849		OVOC4188	3e-76	278		-	-	-	-	-	-	-	-	-	Y	-	-
1141	OVOC1141	L. loa	EFO28044.2	0	672	80	82	113	75.3363		OVOC1141	0	892		-	-	-	-	-	-	-	Y	-	-	-	-
11760	OVOC11760	L. loa	EFO28053.2	0	1077	84	91	99	82.8462		OVOC11760	0	1300		-	-	-	-	-	-	-	-	Y	-	-	-
5134	OVOC5134	L. loa	EFO28054.2	21	26.6	38	54	4	20.4615		OVOC5134	6e-32	130		-	-	Y	-	-	-	-	-	-	-	Y	Y
11761	OVOC11761	L. loa	EFO28054.2	0	1910	76	85	102	79.7495		OVOC11761	0	2395		-	-	-	-	-	-	-	Y	-	-	-	-
3740	OVOC3740	L. loa	EFO28064.1	0.13	33.9	29	47	12	16.8657		OVOC3740	2e-53	201		-	Y	-	-	-	-	-	-	-	-	Y	Y
11717	OVOC11717	L. loa	EFO28090.2	0	1693	79	88	100	80.5423		OVOC11717	0	2102		-	-	-	-	-	-	-	-	Y	-	-	-
2786	OVOC2786	L. loa	EFO28102.1	6e-30	128	73	86	73	39.2638		OVOC2786	2e-90	326		-	-	-	Y	-	-	-	-	-	-	-	-
6633	OVOC6633	L. loa	EFO28106.1	2e-38	155	68	78	105	66.8103		OVOC6633	1e-62	232		-	-	-	-	-	-	Y	-	-	-	-	-
3231	OVOC3231	L. loa	EFO28110.1	5.5	28.5	35	60	5	22.4409		OVOC3231	4e-31	127		-	-	Y	-	-	-	-	-	-	-	Y	Y
6621	OVOC6621	L. loa	EFO28115.1	0	692	71	81	102	69.9697		OVOC6621	0	989		-	-	-	-	-	-	Y	-	-	-	-	-
637	OVOC637	L. loa	EFO28134.1	3e-84	309	75	84	100	82.1809		OVOC637	1e-105	376		-	-	-	-	-	-	-	-	Y	-	-	-
8780	OVOC8780	L. loa	EFO28153.2	0.13	33.9	73	89	25	30.5405		OVOC8780	4e-26	111		-	-	-	Y	-	-	-	-	-	-	-	Y
8417	OVOC8417	L. loa	EFO28156.1	0	1601	83	92	100	82.4408		OVOC8417	0	1942		-	-	-	-	-	-	-	-	Y	-	-	-
5184	OVOC5184	L. loa	EFO28167.2	0	764	98	99	100	98.5806		OVOC5184	0	775		-	-	-	-	-	-	-	-	-	Y	-	-
5581	OVOC5581	L. loa	EFO28172.1	22	26.6	85	85	5	37.5176		OVOC5581	6e-14	70.9		-	-	-	Y	-	-	-	-	-	-	-	Y
7110	OVOC7110	L. loa	EFO28187.1	0	756	75	83	97	76.1329		OVOC7110	0	993		-	-	-	-	-	-	-	Y	-	-	-	-
11109	OVOC11109	L. loa	EFO28201.2	0	4533	86	91	100	87.1396		OVOC11109	0	5202		-	-	-	-	-	-	-	-	Y	-	-	-
5017	OVOC5017	L. loa	EFO28214.1	1e-108	390	78	87	100	79.1075		OVOC5017	1e-140	493		-	-	-	-	-	-	-	Y	-	-	-	-
6639	OVOC6639	L. loa	EFO28229.1	0	2902	81	88	103	82.6075		OVOC6639	0	3513		-	-	-	-	-	-	-	-	Y	-	-	-
4953	OVOC4953	L. loa	EFO28238.1	1e-105	379	93	97	100	94.2786		OVOC4953	1e-113	402		-	-	-	-	-	-	-	-	-	Y	-	-
13408	OVOC13408	L. loa	EFO28240.2	9e-54	207	61	69	51	76.3838		OVOC13408	5e-74	271		-	-	-	-	-	-	-	Y	-	-	-	-
4959	OVOC4959	L. loa	EFO28245.1	0.009	37.7	68	88	19	18.9447		OVOC4959	8e-53	199		-	Y	-	-	-	-	-	-	-	-	Y	Y
4963	OVOC4963	L. loa	EFO28252.2	1e-82	303	89	95	100	90.7186		OVOC4963	7e-93	334		-	-	-	-	-	-	-	-	-	Y	-	-
4499	OVOC4499	L. loa	EFO28308.1	3.2	29.3	33	54	33	22.7132		OVOC4499	1e-31	129		-	-	Y	-	-	-	-	-	-	-	Y	Y
4841	OVOC4841	L. loa	EFO28336.1	3e-91	332	81	82	100	93.7853		OVOC4841	5e-99	354		-	-	-	-	-	-	-	-	-	Y	-	-
714	OVOC714	L. loa	EFO28342.2	6e-82	301	80	88	97	79.8408		OVOC714	1e-106	377		-	-	-	-	-	-	-	Y	-	-	-	-
694	OVOC694	L. loa	EFO28362.1	2e-25	112	64	77	50	56.8528		OVOC694	4e-52	197		-	-	-	-	-	Y	-	-	-	-	-	-
3036	OVOC3036	L. loa	EFO28382.2	0	1894	73	82	101	73.5534		OVOC3036	0	2575		-	-	-	-	-	-	-	Y	-	-	-	-
11608	OVOC11608	L. loa	EFO28409.2	1e-163	574	89	95	99	89.1304		OVOC11608	0	644		-	-	-	-	-	-	-	-	Y	-	-	-
6681	OVOC6681	L. loa	EFO28440.2	0	857	86	90	102	85.1889		OVOC6681	0	1006		-	-	-	-	-	-	-	-	Y	-	-	-
12695	OVOC12695	T. spiralis	EFV46231	3e-12	69.3	82	92	85	40.5263		OVOC12695	2e-44	171		-	-	-	-	Y	-	-	-	-	-	-	-
5966	OVOC5966	T. spiralis	EFV46385	3.3	29.3	29	50	56	18.6624		OVOC5966	5e-40	157		-	Y	-	-	-	-	-	-	-	-	Y	Y
2540	OVOC2540	T. spiralis	EFV46450	1.1	30.8	27	47	54	18.5542		OVOC2540	8e-43	166		-	Y	-	-	-	-	-	-	-	-	Y	Y
841	OVOC841	T. spiralis	EFV46627	7.2	28.1	36	60	28	16.8263		OVOC841	6e-43	167		-	Y	-	-	-	-	-	-	-	-	Y	Y
5324	OVOC5324	T. spiralis	EFV46684	9.4	27.7	26	46	34	18.1046		OVOC5324	7e-39	153		-	Y	-	-	-	-	-	-	-	-	Y	Y
951	OVOC951	T. spiralis	EFV46717	0.66	31.6	35	51	32	16.3731		OVOC951	6e-51	193		-	Y	-	-	-	-	-	-	-	-	Y	Y
965	OVOC965	T. spiralis	EFV47107	0.29	33.1	25	44	105	11.1448		OVOC965	6e-82	297		-	Y	-	-	-	-	-	-	-	-	Y	Y
7109	OVOC7109	T. spiralis	EFV47496	0.66	31.6	38	54	36	23.7594		OVOC7109	7e-33	133		-	-	Y	-	-	-	-	-	-	-	Y	Y
6212	OVOC6212	T. spiralis	EFV47892	3e-06	49.3	75	85	85	33.3108		OVOC6212	3e-37	148		-	-	-	Y	-	-	-	-	-	-	-	-
4631	OVOC4631	T. spiralis	EFV48495	0.87	31.2	22	46	57	16.25		OVOC4631	1e-50	192		-	Y	-	-	-	-	-	-	-	-	Y	Y
7212	OVOC7212	T. spiralis	EFV48541	12	27.3	38	53	22	28.7066		OVOC7212	3e-21	95.1		-	-	Y	-	-	-	-	-	-	-	Y	Y
7964	OVOC7964	T. spiralis	EFV48564	0.22	33.1	26	46	47	16.4677		OVOC7964	3e-53	201		-	Y	-	-	-	-	-	-	-	-	Y	Y
1324	OVOC1324	T. spiralis	EFV48607	2.5	29.6	33	54	23	21.295		OVOC1324	2e-34	139		-	-	Y	-	-	-	-	-	-	-	Y	Y
12471	OVOC12471	T. spiralis	EFV48612	4.3	28.9	34	57	9	16.5143		OVOC12471	2e-45	175		-	Y	-	-	-	-	-	-	-	-	Y	Y
7899	OVOC7899	T. spiralis	EFV49172	0.23	33.1	24	50	28	18.7006		OVOC7899	6e-46	177		-	Y	-	-	-	-	-	-	-	-	Y	Y
10752	OVOC10752	T. spiralis	EFV49281	0.66	31.6	57	65	23	20.7895		OVOC10752	2e-38	152		-	-	Y	-	-	-	-	-	-	-	Y	Y
5538	OVOC5538	T. spiralis	EFV49754	2.5	29.6	31	59	18	21.7647		OVOC5538	1e-33	136		-	-	Y	-	-	-	-	-	-	-	Y	Y
9668	OVOC9668	T. spiralis	EFV49883	1.5	30.4	35	52	14	18.882		OVOC9668	3e-41	161		-	Y	-	-	-	-	-	-	-	-	Y	Y
861	OVOC861	T. spiralis	EFV49922	9.7	27.7	35	52	5	21.811		OVOC861	7e-31	127		-	-	Y	-	-	-	-	-	-	-	Y	Y
816	OVOC816	T. spiralis	EFV49987	1.6	32	31	44	3	6.94143		OVOC816	1e-131	461		Y	-	-	-	-	-	-	-	-	-	Y	Y
10449	OVOC10449	T. spiralis	EFV50397	0.39	32.3	31	47	2	17.0899		OVOC10449	1e-49	189		-	Y	-	-	-	-	-	-	-	-	Y	Y
688	OVOC688	T. spiralis	EFV50561	1.9	30	30	52	6	12.4481		OVOC688	4e-65	241		-	Y	-	-	-	-	-	-	-	-	Y	Y
8091	OVOC8091	T. spiralis	EFV50561	16	26.9	30	59	6	20.3788		OVOC8091	1e-32	132		-	-	Y	-	-	-	-	-	-	-	Y	Y
1116	OVOC1116	T. spiralis	EFV50628	9.5	27.7	43	56	8	23.6752		OVOC1116	7e-28	117		-	-	Y	-	-	-	-	-	-	-	Y	Y
5586	OVOC5586	T. spiralis	EFV50665	1.5	30.4	22	54	11	21.4085		OVOC5586	2e-35	142		-	-	Y	-	-	-	-	-	-	-	Y	Y
8645	OVOC8645	T. spiralis	EFV50948	7.4	28.1	28	50	9	16.6272		OVOC8645	1e-43	169		-	Y	-	-	-	-	-	-	-	-	Y	Y
1001	OVOC1001	T. spiralis	EFV51060	12	27.3	27	44	17	20.3731		OVOC1001	3e-33	134		-	-	Y	-	-	-	-	-	-	-	Y	Y
4375	OVOC4375	T. spiralis	EFV51170	9.5	27.7	35	55	10	19.2361		OVOC4375	5e-36	144		-	Y	-	-	-	-	-	-	-	-	Y	Y
12563	OVOC12563	T. spiralis	EFV51247	2.5	29.6	36	46	49	14.3689		OVOC12563	9e-55	206		-	Y	-	-	-	-	-	-	-	-	Y	Y
9579	OVOC9579	T. spiralis	EFV51339	9.7	27.7	37	55	2	27.8672		OVOC9579	1e-22	99.4		-	-	Y	-	-	-	-	-	-	-	Y	Y
1167	OVOC1167	T. spiralis	EFV51414	22	26.6	27	52	6	15.2874		OVOC1167	4e-45	174		-	Y	-	-	-	-	-	-	-	-	Y	Y
530	OVOC530	T. spiralis	EFV51478	1.9	30	36	60	16	18.75		OVOC530	5e-41	160		-	Y	-	-	-	-	-	-	-	-	Y	Y
592	OVOC592	T. spiralis	EFV51676	37	25.8	29	48	26	19.5455		OVOC592	1e-32	132		-	Y	-	-	-	-	-	-	-	-	Y	Y
1581	OVOC1581	T. spiralis	EFV51908	7.4	28.1	23	51	3	18.0128		OVOC1581	1e-39	156		-	Y	-	-	-	-	-	-	-	-	Y	Y
760	OVOC760	T. spiralis	EFV52028	5.5	28.5	27	45	15	17.9245		OVOC760	2e-40	159		-	Y	-	-	-	-	-	-	-	-	Y	Y
1314	OVOC1314	T. spiralis	EFV52066	3.3	29.3	28	54	11	14.1546		OVOC1314	4e-55	207		-	Y	-	-	-	-	-	-	-	-	Y	Y
12545	OVOC12545	T. spiralis	EFV52076	1.9	30	31	54	48	13.3929		OVOC12545	3e-60	224		-	Y	-	-	-	-	-	-	-	-	Y	Y
11737	OVOC11737	T. spiralis	EFV52140	7.4	28.1	35	56	4	15.8757		OVOC11737	3e-46	177		-	Y	-	-	-	-	-	-	-	-	Y	Y
8370	OVOC8370	T. spiralis	EFV52173	0.39	32.3	35	38	3	12.0074		OVOC8370	1e-73	269		-	Y	-	-	-	-	-	-	-	-	Y	Y
9704	OVOC9704	T. spiralis	EFV52203	0.49	32.7	20	48	6	10.1553		OVOC9704	3e-89	322		-	Y	-	-	-	-	-	-	-	-	Y	Y
3783	OVOC3783	T. spiralis	EFV52242	3.3	29.3	35	48	1	15.1031		OVOC3783	5e-51	194		-	Y	-	-	-	-	-	-	-	-	Y	Y
12778	OVOC12778	T. spiralis	EFV52288	0.3	32.7	68	75	11	22.5517		OVOC12778	1e-36	145		-	-	Y	-	-	-	-	-	-	-	Y	Y
5083	OVOC5083	T. spiralis	EFV52369	4.3	28.9	32	44	7	19.6599		OVOC5083	6e-37	147		-	Y	-	-	-	-	-	-	-	-	Y	Y
7544	OVOC7544	T. spiralis	EFV52434	0.86	31.2	29	46	27	14.5116		OVOC7544	1e-57	215		-	Y	-	-	-	-	-	-	-	-	Y	Y
11528	OVOC11528	T. spiralis	EFV52441	3.3	29.3	36	50	19	29.0099		OVOC11528	4e-23	101		-	-	Y	-	-	-	-	-	-	-	Y	Y
9239	OVOC9239	T. spiralis	EFV52531	9.5	27.7	38	50	6	16.8902		OVOC9239	5e-42	164		-	Y	-	-	-	-	-	-	-	-	Y	Y
2465	OVOC2465	T. spiralis	EFV52671	0.66	31.6	40	62	3	13.112		OVOC2465	4e-65	241		-	Y	-	-	-	-	-	-	-	-	Y	Y
5580	OVOC5580	T. spiralis	EFV52689	5.7	28.5	31	53	16	22.619		OVOC5580	1e-30	126		-	-	Y	-	-	-	-	-	-	-	Y	Y
3027	OVOC3027	T. spiralis	EFV52838	22	26.6	25	57	25	21.28		OVOC3027	2e-30	125		-	-	Y	-	-	-	-	-	-	-	Y	Y
5839	OVOC5839	T. spiralis	EFV52872	16	26.9	40	60	15	17.9333		OVOC5839	4e-38	150		-	Y	-	-	-	-	-	-	-	-	Y	Y
8892	OVOC8892	T. spiralis	EFV52895	0.5	32	34	52	5	19.6319		OVOC8892	9e-42	163		-	Y	-	-	-	-	-	-	-	-	Y	Y
230	OVOC230	T. spiralis	EFV52916	4.3	28.9	35	50	28	22.9365		OVOC230	9e-31	126		-	-	Y	-	-	-	-	-	-	-	Y	Y
11062	OVOC11062	T. spiralis	EFV53377	2.6	29.6	27	53	13	17.7246		OVOC11062	5e-43	167		-	Y	-	-	-	-	-	-	-	-	Y	Y
7508	OVOC7508	T. spiralis	EFV53608	5.6	28.5	28	51	23	20.6522		OVOC7508	3e-34	138		-	-	Y	-	-	-	-	-	-	-	Y	Y
6335	OVOC6335	T. spiralis	EFV53769	3.3	29.3	31	51	6	30.4258		OVOC6335	1e-21	96.3		-	-	-	Y	-	-	-	-	-	-	-	Y
808	OVOC808	T. spiralis	EFV53937	1.5	30.4	31	47	28	20.6803		OVOC808	4e-37	147		-	-	Y	-	-	-	-	-	-	-	Y	Y
594	OVOC594	T. spiralis	EFV54143	1.9	30	37	46	18	14.4928		OVOC594	3e-55	207		-	Y	-	-	-	-	-	-	-	-	Y	Y
5399	OVOC5399	T. spiralis	EFV54165	0.057	35.4	25	48	11	11.8		OVOC5399	9e-83	300		-	Y	-	-	-	-	-	-	-	-	Y	Y
6714	OVOC6714	T. spiralis	EFV54246	0.67	31.6	28	49	9	15.5665		OVOC6714	6e-54	203		-	Y	-	-	-	-	-	-	-	-	Y	Y
9932	OVOC9932	T. spiralis	EFV54341	1.1	30.8	31	53	23	16.7391		OVOC9932	3e-48	184		-	Y	-	-	-	-	-	-	-	-	Y	Y
758	OVOC758	T. spiralis	EFV54371	0.016	37	32	54	4	12.5		OVOC758	1e-81	296		-	Y	-	-	-	-	-	-	-	-	Y	Y
3503	OVOC3503	T. spiralis	EFV54481	1.9	30	52	69	3	20.1342		OVOC3503	1e-37	149		-	-	Y	-	-	-	-	-	-	-	Y	Y
5547	OVOC5547	T. spiralis	EFV54482	0.39	32.3	40	60	6	19.4578		OVOC5547	8e-43	166		-	Y	-	-	-	-	-	-	-	-	Y	Y
4206	OVOC4206	T. spiralis	EFV54585	1.9	30	38	56	2	23.2558		OVOC4206	1e-31	129		-	-	Y	-	-	-	-	-	-	-	Y	Y
6595	OVOC6595	T. spiralis	EFV54611	0.86	31.2	36	47	15	16.9565		OVOC6595	3e-48	184		-	Y	-	-	-	-	-	-	-	-	Y	Y
3829	OVOC3829	T. spiralis	EFV54743	5.5	28.5	32	43	13	17.5926		OVOC3829	1e-41	162		-	Y	-	-	-	-	-	-	-	-	Y	Y
3443	OVOC3443	T. spiralis	EFV54748	0.13	33.9	39	56	34	23.8732		OVOC3443	1e-35	142		-	-	Y	-	-	-	-	-	-	-	Y	Y
713	OVOC713	T. spiralis	EFV54997	0.86	31.2	39	47	37	16.25		OVOC713	1e-50	192		-	Y	-	-	-	-	-	-	-	-	Y	Y
2289	OVOC2289	T. spiralis	EFV55132	21	26.6	40	66	6	33.8422		OVOC2289	3e-16	78.6		-	-	-	Y	-	-	-	-	-	-	-	Y
5413	OVOC5413	T. spiralis	EFV55252	7.2	28.1	26	46	9	19.2466		OVOC5413	8e-37	146		-	Y	-	-	-	-	-	-	-	-	Y	Y
523	OVOC523	T. spiralis	EFV55333	1.5	30.4	38	51	6	16.8889		OVOC523	7e-47	180		-	Y	-	-	-	-	-	-	-	-	Y	Y
7600	OVOC7600	T. spiralis	EFV55350	1.1	30.8	27	47	22	18.7805		OVOC7600	4e-42	164		-	Y	-	-	-	-	-	-	-	-	Y	Y
2192	OVOC2192	T. spiralis	EFV55544	1.5	30.4	41	58	13	21.5603		OVOC2192	3e-35	141		-	-	Y	-	-	-	-	-	-	-	Y	Y
2672	OVOC2672	T. spiralis	EFV55743	3.3	29.3	36	51	35	22.8906		OVOC2672	2e-31	128		-	-	Y	-	-	-	-	-	-	-	Y	Y
7485	OVOC7485	T. spiralis	EFV55830	28	26.2	38	57	7	31.0795		OVOC7485	5e-18	84.3		-	-	-	Y	-	-	-	-	-	-	-	Y
10380	OVOC10380	T. spiralis	EFV55841	16	26.9	33	54	3	23.3913		OVOC10380	2e-27	115		-	-	Y	-	-	-	-	-	-	-	Y	Y
76	OVOC76	T. spiralis	EFV55855	0.5	32	34	68	6	37.6028		OVOC76	3e-18	85.1		-	-	-	Y	-	-	-	-	-	-	-	Y
5601	OVOC5601	T. spiralis	EFV55967	0.02	37	28	46	72	13.4545		OVOC5601	4e-75	275		-	Y	-	-	-	-	-	-	-	-	Y	Y
6369	OVOC6369	T. spiralis	EFV56126	1.9	30	26	57	10	20.5479		OVOC6369	8e-37	146		-	-	Y	-	-	-	-	-	-	-	Y	Y
6995	OVOC6995	T. spiralis	EFV56209	0.88	31.2	43	51	13	30		OVOC6995	5e-24	104		-	-	-	Y	-	-	-	-	-	-	Y	Y
2168	OVOC2168	T. spiralis	EFV56264	3.3	29.3	21	42	6	13.379		OVOC2168	1e-58	219		-	Y	-	-	-	-	-	-	-	-	Y	Y
2565	OVOC2565	T. spiralis	EFV56353	5.7	28.5	38	54	5	16.3793		OVOC2565	5e-45	174		-	Y	-	-	-	-	-	-	-	-	Y	Y
12542	OVOC12542	T. spiralis	EFV56678	0.53	32	21	40	17	11.4286		OVOC12542	8e-77	280		-	Y	-	-	-	-	-	-	-	-	Y	Y
6153	OVOC6153	T. spiralis	EFV56736	2.5	29.6	36	50	8	26.4286		OVOC6153	2e-26	112		-	-	Y	-	-	-	-	-	-	-	Y	Y
3798	OVOC3798	T. spiralis	EFV56960	0.001	40.4	35	50	11	15.8431		OVOC3798	2e-69	255		-	Y	-	-	-	-	-	-	-	-	Y	Y
200	OVOC200	T. spiralis	EFV56989	4.2	28.9	34	52	5	20.2098		OVOC200	7e-36	143		-	-	Y	-	-	-	-	-	-	-	Y	Y
4867	OVOC4867	T. spiralis	EFV57062	37	25.8	45	70	4	35.0543		OVOC4867	9e-15	73.6		-	-	-	Y	-	-	-	-	-	-	-	Y
2856	OVOC2856	T. spiralis	EFV57277	1.9	30	48	56	3	24.1935		OVOC2856	4e-30	124		-	-	Y	-	-	-	-	-	-	-	Y	Y
7295	OVOC7295	T. spiralis	EFV57490	0.1	34.3	35	54	6	25.9848		OVOC7295	2e-32	132		-	-	Y	-	-	-	-	-	-	-	Y	Y
12936	OVOC12936	T. spiralis	EFV57493	7.4	28.1	33	46	31	16.9277		OVOC12936	1e-42	166		-	Y	-	-	-	-	-	-	-	-	Y	Y
10721	OVOC10721	T. spiralis	EFV57529	1.1	30.8	31	39	2	22.8148		OVOC10721	1e-33	135		-	-	Y	-	-	-	-	-	-	-	Y	Y
5027	OVOC5027	T. spiralis	EFV57636	3.3	29.3	31	43	14	17.0349		OVOC5027	2e-44	172		-	Y	-	-	-	-	-	-	-	-	Y	Y
167	OVOC167	T. spiralis	EFV57738	2.5	29.6	27	43	82	12.2314		OVOC167	2e-65	242		-	Y	-	-	-	-	-	-	-	-	Y	Y
11037	OVOC11037	T. spiralis	EFV57911	3.3	29.3	30	50	7	13.8863		OVOC11037	3e-56	211		-	Y	-	-	-	-	-	-	-	-	Y	Y
4287	OVOC4287	T. spiralis	EFV57987	0.66	31.6	36	55	36	22.7338		OVOC4287	2e-34	139		-	-	Y	-	-	-	-	-	-	-	Y	Y
6386	OVOC6386	T. spiralis	EFV58097	1.1	30.8	36	55	14	17.4011		OVOC6386	3e-46	177		-	Y	-	-	-	-	-	-	-	-	Y	Y
1652	OVOC1652	T. spiralis	EFV58132	5.6	28.5	36	55	10	17.5926		OVOC1652	1e-41	162		-	Y	-	-	-	-	-	-	-	-	Y	Y
5366	OVOC5366	T. spiralis	EFV58154	5.5	28.5	46	73	23	23.75		OVOC5366	6e-29	120		-	-	Y	-	-	-	-	-	-	-	Y	Y
3345	OVOC3345	T. spiralis	EFV58214	7.2	28.1	30	47	6	15.6983		OVOC3345	2e-46	179		-	Y	-	-	-	-	-	-	-	-	Y	Y
1773	OVOC1773	T. spiralis	EFV58258	0.06	35	46	65	12	15.9817		OVOC1773	1e-58	219		-	Y	-	-	-	-	-	-	-	-	Y	Y
3702	OVOC3702	T. spiralis	EFV58472	9.7	27.7	44	64	23	26.8932		OVOC3702	8e-24	103		-	-	Y	-	-	-	-	-	-	-	Y	Y
10457	OVOC10457	T. spiralis	EFV58915	1.1	30.8	35	48	5	18.5542		OVOC10457	8e-43	166		-	Y	-	-	-	-	-	-	-	-	Y	Y
11042	OVOC11042	T. spiralis	EFV59059	0.02	36.6	54	75	5	19.5722		OVOC11042	5e-49	187		-	Y	-	-	-	-	-	-	-	-	Y	Y
4832	OVOC4832	T. spiralis	EFV59233	1.1	30.8	34	52	33	13.3333		OVOC4832	4e-62	231		-	Y	-	-	-	-	-	-	-	-	Y	Y
6527	OVOC6527	T. spiralis	EFV59293	1.5	30.4	28	47	17	19.6129		OVOC6527	1e-39	155		-	Y	-	-	-	-	-	-	-	-	Y	Y
10265	OVOC10265	T. spiralis	EFV59382	3.3	29.3	29	51	10	13.5023		OVOC10265	5e-58	217		-	Y	-	-	-	-	-	-	-	-	Y	Y
10145	OVOC10145	T. spiralis	EFV59569	3.2	29.3	34	61	3	20.3472		OVOC10145	5e-36	144		-	-	Y	-	-	-	-	-	-	-	Y	Y
8308	OVOC8308	T. spiralis	EFV59861	7.3	28.1	51	62	2	16.9277		OVOC8308	1e-42	166		-	Y	-	-	-	-	-	-	-	-	Y	Y
4835	OVOC4835	T. spiralis	EFV59867	3.2	29.6	34	48	10	9.45687		OVOC4835	1e-86	313		Y	-	-	-	-	-	-	-	-	-	Y	Y
6550	OVOC6550	T. spiralis	EFV59955	0.13	33.9	33	42	12	20.0592		OVOC6550	2e-43	169		-	-	Y	-	-	-	-	-	-	-	Y	Y
6456	OVOC6456	T. spiralis	EFV60185	1.9	30	34	53	28	13.2743		OVOC6456	8e-61	226		-	Y	-	-	-	-	-	-	-	-	Y	Y
70	OVOC70	T. spiralis	EFV60271	21	26.6	31	52	14	17.1613		OVOC70	2e-39	155		-	Y	-	-	-	-	-	-	-	-	Y	Y
11321	OVOC11321	T. spiralis	EFV60391	5.6	28.5	34	54	7	20.8029		OVOC11321	5e-34	137		-	-	Y	-	-	-	-	-	-	-	Y	Y
10399	OVOC10399	T. spiralis	EFV60479	61	25	29	51	13	21.3675		OVOC10399	7e-28	117		-	-	Y	-	-	-	-	-	-	-	Y	Y
10992	OVOC10992	T. spiralis	EFV60594	2.5	29.6	40	51	11	17.619		OVOC10992	3e-43	168		-	Y	-	-	-	-	-	-	-	-	Y	Y
6849	OVOC6849	T. spiralis	EFV60670	7.2	28.1	42	57	11	12.5446		OVOC6849	4e-60	224		-	Y	-	-	-	-	-	-	-	-	Y	Y
620	OVOC620	T. spiralis	EFV60917	2.6	29.6	30	47	21	15.1795		OVOC620	2e-51	195		-	Y	-	-	-	-	-	-	-	-	Y	Y
1827	OVOC1827	T. spiralis	EFV61035	47	25.4	33	63	27	31.7104		OVOC1827	1e-16	80.1		-	-	-	Y	-	-	-	-	-	-	-	Y
824	OVOC824	T. spiralis	EFV61055	1.5	30.4	44	58	32	12.0635		OVOC824	2e-68	252		-	Y	-	-	-	-	-	-	-	-	Y	Y
6278	OVOC6278	T. spiralis	EFV61203	1.1	30.8	29	52	15	17.0166		OVOC6278	4e-47	181		-	Y	-	-	-	-	-	-	-	-	Y	Y
7143	OVOC7143	T. spiralis	EFV61552	1.1	30.8	34	62	3	21.3889		OVOC7143	4e-36	144		-	-	Y	-	-	-	-	-	-	-	Y	Y
8770	OVOC8770	T. spiralis	EFV61560	4.3	28.9	34	53	1	19.6599		OVOC8770	5e-37	147		-	Y	-	-	-	-	-	-	-	-	Y	Y
4807	OVOC4807	T. spiralis	EFV61570	0.34	34.3	21	45	3	7.32906		OVOC4807	1e-133	468		Y	-	-	-	-	-	-	-	-	-	Y	Y
2109	OVOC2109	T. spiralis	EFV61696	2.5	29.6	27	61	3	17.5148		OVOC2109	1e-43	169		-	Y	-	-	-	-	-	-	-	-	Y	Y
5311	OVOC5311	T. spiralis	EFV61696	5.5	28.5	26	49	5	11.875		OVOC5311	7e-65	240		-	Y	-	-	-	-	-	-	-	-	Y	Y
6867	OVOC6867	T. spiralis	EFV61848	82	24.6	33	54	28	32.9317		OVOC6867	4e-15	74.7		-	-	-	Y	-	-	-	-	-	-	-	Y
1693	OVOC1693	T. spiralis	EFV61878	0.65	31.6	32	48	5	22.5714		OVOC1693	6e-35	140		-	-	Y	-	-	-	-	-	-	-	Y	Y
5407	OVOC5407	T. spiralis	EFV62193	5.7	28.5	31	56	11	28.7879		OVOC5407	2e-22	99		-	-	Y	-	-	-	-	-	-	-	Y	Y
5980	OVOC5980	T. spiralis	EFV62232	9.6	27.7	46	57	3	21.811		OVOC5980	4e-31	127		-	-	Y	-	-	-	-	-	-	-	Y	Y
9087	OVOC9087	T. spiralis	EFV62296	0.23	33.1	33	55	5	19.8204		OVOC9087	3e-43	167		-	Y	-	-	-	-	-	-	-	-	Y	Y
5092	OVOC5092	T. spiralis	EFV62397	3.2	29.3	39	53	1	20.2069		OVOC5092	1e-36	145		-	-	Y	-	-	-	-	-	-	-	Y	Y
1987	OVOC1987	L. loa	EJD73263.1	3e-23	105	76	82	71	70		OVOC1987	7e-38	150		-	-	-	-	-	-	-	Y	-	-	-	-
11329	OVOC11329	L. loa	EJD73270.1	6e-41	164	66	77	98	76.2791		OVOC11329	2e-57	215		-	-	-	-	-	-	-	Y	-	-	-	-
7534	OVOC7534	L. loa	EJD73273.1	1.1	30.8	30	65	26	15.6345		OVOC7534	4e-52	197		-	Y	-	-	-	-	-	-	-	-	Y	Y
12867	OVOC12867	L. loa	EJD73350.1	4e-23	105	81	93	100	64.8148		OVOC12867	1e-41	162		-	-	-	-	-	-	Y	-	-	-	-	-
12866	OVOC12866	L. loa	EJD73352.1	1e-20	97.1	61	72	44	56.4535		OVOC12866	1e-44	172		-	-	-	-	-	Y	-	-	-	-	-	-
12418	OVOC12418	L. loa	EJD73361.1	2e-09	61.2	67	83	33	16.0209		OVOC12418	1e-107	382		-	Y	-	-	-	-	-	-	-	-	Y	-
3752	OVOC3752	L. loa	EJD73463.1	0.13	33.9	26	49	50	14.4872		OVOC3752	3e-63	234		-	Y	-	-	-	-	-	-	-	-	Y	Y
5193	OVOC5193	L. loa	EJD73497.1	3e-28	124	98	100	79	21.4533		OVOC5193	1e-166	578		-	-	Y	-	-	-	-	-	-	-	Y	-
7595	OVOC7595	L. loa	EJD73522.1	0.039	36.6	56	67	18	10.8284		OVOC7595	4e-94	338		-	Y	-	-	-	-	-	-	-	-	Y	Y
12235	OVOC12235	L. loa	EJD73594.1	1e-145	513	69	78	101	72.0506		OVOC12235	0	712		-	-	-	-	-	-	-	Y	-	-	-	-
12085	OVOC12085	L. loa	EJD73604.1	1e-79	293	80	86	98	84.1954		OVOC12085	4e-97	348		-	-	-	-	-	-	-	-	Y	-	-	-
12824	OVOC12824	L. loa	EJD73604.1	2e-88	323	85	90	100	87.5339		OVOC12824	1e-103	369		-	-	-	-	-	-	-	-	Y	-	-	-
12868	OVOC12868	L. loa	EJD73614.1	2e-10	63.5	84	90	63	41.7763		OVOC12868	1e-38	152		-	-	-	-	Y	-	-	-	-	-	-	-
5539	OVOC5539	L. loa	EJD73627.1	0	958	82	88	104	82.8003		OVOC5539	0	1157		-	-	-	-	-	-	-	-	Y	-	-	-
1924	OVOC1924	L. loa	EJD73637.1	0	1098	85	91	100	84.2671		OVOC1924	0	1303		-	-	-	-	-	-	-	-	Y	-	-	-
3993	OVOC3993	L. loa	EJD73671.1	0	697	89	91	72	87.8941		OVOC3993	0	793		-	-	-	-	-	-	-	-	Y	-	-	-
8895	OVOC8895	L. loa	EJD73688.1	0	893	76	81	98	83.9286		OVOC8895	0	1064		-	-	-	-	-	-	-	-	Y	-	-	-
12002	OVOC12002	L. loa	EJD73698.1	0	967	93	96	100	92.9808		OVOC12002	0	1040		-	-	-	-	-	-	-	-	-	Y	-	-
4014	OVOC4014	L. loa	EJD73703.1	0	2493	86	91	100	87.1983		OVOC4014	0	2859		-	-	-	-	-	-	-	-	Y	-	-	-
1470	OVOC1470	L. loa	EJD73719.1	4e-70	261	85	95	90	86.711		OVOC1470	6e-83	301		-	-	-	-	-	-	-	-	Y	-	-	-
4062	OVOC4062	L. loa	EJD73725.1	0	1442	85	92	99	82.4471		OVOC4062	0	1749		-	-	-	-	-	-	-	-	Y	-	-	-
12688	OVOC12688	L. loa	EJD73733.1	5e-56	215	64	81	82	64.759		OVOC12688	2e-92	332		-	-	-	-	-	-	Y	-	-	-	-	-
1267	OVOC1267	L. loa	EJD73736.1	0	1311	81	86	106	79.4064		OVOC1267	0	1651		-	-	-	-	-	-	-	Y	-	-	-	-
6074	OVOC6074	L. loa	EJD73738.1	0	663	79	87	94	75.1701		OVOC6074	0	882		-	-	-	-	-	-	-	Y	-	-	-	-
9313	OVOC9313	L. loa	EJD73744.1	1e-176	616	88	93	99	75.9556		OVOC9313	0	811		-	-	-	-	-	-	-	Y	-	-	-	-
3314	OVOC3314	L. loa	EJD73793.1	1e-158	557	99	100	100	99.8208		OVOC3314	1e-160	558		-	-	-	-	-	-	-	-	-	Y	-	-
10080	OVOC10080	L. loa	EJD73799.1	0	1359	94	97	100	71.4887		OVOC10080	0	1901		-	-	-	-	-	-	-	Y	-	-	-	-
1677	OVOC1677	L. loa	EJD73848.1	1e-171	600	85	91	100	49.3016		OVOC1677	0	1217		-	-	-	-	Y	-	-	-	-	-	-	-
6457	OVOC6457	L. loa	EJD73855.1	28	26.2	44	59	12	31.9512		OVOC6457	3e-17	82		-	-	-	Y	-	-	-	-	-	-	-	Y
11512	OVOC11512	L. loa	EJD73861.1	0	1642	83	90	100	82.2645		OVOC11512	0	1996		-	-	-	-	-	-	-	-	Y	-	-	-
716	OVOC716	L. loa	EJD73863.1	0.18	33.9	24	47	14	11.2252		OVOC716	2e-83	302		-	Y	-	-	-	-	-	-	-	-	Y	Y
10115	OVOC10115	L. loa	EJD73865.1	2e-85	313	89	97	99	92.6036		OVOC10115	4e-94	338		-	-	-	-	-	-	-	-	-	Y	-	-
12354	OVOC12354	L. loa	EJD73866.1	4e-97	352	90	96	100	92.876		OVOC12354	1e-106	379		-	-	-	-	-	-	-	-	-	Y	-	-
7199	OVOC7199	L. loa	EJD73871.1	0	1595	81	87	104	80.5149		OVOC7199	0	1981		-	-	-	-	-	-	-	-	Y	-	-	-
5404	OVOC5404	L. loa	EJD73872.1	0.0003	42.7	70	80	45	28.4667		OVOC5404	8e-38	150		-	-	Y	-	-	-	-	-	-	-	Y	Y
4079	OVOC4079	L. loa	EJD73920.1	0	899	87	89	109	85.2941		OVOC4079	0	1054		-	-	-	-	-	-	-	-	Y	-	-	-
4080	OVOC4080	L. loa	EJD73921.1	0	6734	89	92	98	88.9447		OVOC4080	0	7571		-	-	-	-	-	-	-	-	Y	-	-	-
4770	OVOC4770	L. loa	EJD73927.1	1e-18	90.5	62	71	10	37.5519		OVOC4770	3e-65	241		-	-	-	Y	-	-	-	-	-	-	-	-
1684	OVOC1684	L. loa	EJD73929.1	8e-91	331	90	96	100	92.4581		OVOC1684	1e-100	358		-	-	-	-	-	-	-	-	-	Y	-	-
1615	OVOC1615	L. loa	EJD73946.1	0	1352	84	91	99	53.3754		OVOC1615	0	2533		-	-	-	-	-	Y	-	-	-	-	-	-
9635	OVOC9635	L. loa	EJD73957.1	0	1315	67	79	101	60.1555		OVOC9635	0	2186		-	-	-	-	-	-	Y	-	-	-	-	-
4002	OVOC4002	L. loa	EJD73969.1	0	945	96	98	99	78.619		OVOC4002	0	1202		-	-	-	-	-	-	-	Y	-	-	-	-
1222	OVOC1222	L. loa	EJD73972.1	0	746	80	85	101	72.147		OVOC1222	0	1034		-	-	-	-	-	-	-	Y	-	-	-	-
89	OVOC89	L. loa	EJD73975.1	0	1080	83	91	100	85.6463		OVOC89	0	1261		-	-	-	-	-	-	-	-	Y	-	-	-
10101	OVOC10101	L. loa	EJD73977.1	0	3639	83	90	100	83.9446		OVOC10101	0	4335		-	-	-	-	-	-	-	-	Y	-	-	-
1769	OVOC1769	L. loa	EJD73978.1	0	2811	87	92	100	87.3795		OVOC1769	0	3217		-	-	-	-	-	-	-	-	Y	-	-	-
5987	OVOC5987	L. loa	EJD73984.1	3e-05	46.2	45	55	65	23.4518		OVOC5987	5e-52	197		-	-	Y	-	-	-	-	-	-	-	Y	Y
8767	OVOC8767	L. loa	EJD73990.1	0	1155	91	94	102	89.4655		OVOC8767	0	1291		-	-	-	-	-	-	-	-	Y	-	-	-
8804	OVOC8804	L. loa	EJD73999.1	1e-126	450	78	87	97	79.929		OVOC8804	1e-161	563		-	-	-	-	-	-	-	Y	-	-	-	-
11969	OVOC11969	L. loa	EJD74001.1	1e-124	444	82	85	111	78.0316		OVOC11969	1e-163	569		-	-	-	-	-	-	-	Y	-	-	-	-
7466	OVOC7466	L. loa	EJD74004.1	1e-128	456	76	85	44	75.7475		OVOC7466	1e-173	602		-	-	-	-	-	-	-	Y	-	-	-	-
7468	OVOC7468	L. loa	EJD74004.1	9e-62	233	76	89	20	82.6241		OVOC7468	2e-77	282		-	-	-	-	-	-	-	-	Y	-	-	-
313	OVOC313	L. loa	EJD74008.1	1.9	30	28	62	8	34.4828		OVOC313	8e-19	87		-	-	-	Y	-	-	-	-	-	-	-	Y
5486	OVOC5486	L. loa	EJD74008.1	0	739	84	89	102	84.7477		OVOC5486	0	872		-	-	-	-	-	-	-	-	Y	-	-	-
2256	OVOC2256	L. loa	EJD74015.1	0	1733	90	93	101	91.2105		OVOC2256	0	1900		-	-	-	-	-	-	-	-	-	Y	-	-
10413	OVOC10413	L. loa	EJD74028.1	0	662	95	98	69	93.6351		OVOC10413	0	707		-	-	-	-	-	-	-	-	-	Y	-	-
10176	OVOC10176	L. loa	EJD74031.1	0	1498	92	95	99	93.1592		OVOC10176	0	1608		-	-	-	-	-	-	-	-	-	Y	-	-
11466	OVOC11466	L. loa	EJD74034.1	4e-94	343	82	90	73	67.6529		OVOC11466	1e-145	507		-	-	-	-	-	-	Y	-	-	-	-	-
5727	OVOC5727	L. loa	EJD74037.1	0	791	84	91	100	86.9231		OVOC5727	0	910		-	-	-	-	-	-	-	-	Y	-	-	-
9063	OVOC9063	L. loa	EJD74043.1	1e-158	557	72	85	101	72.2438		OVOC9063	0	771		-	-	-	-	-	-	-	Y	-	-	-	-
10165	OVOC10165	L. loa	EJD74051.1	1e-141	500	62	69	114	45.8716		OVOC10165	0	1090		-	-	-	-	Y	-	-	-	-	-	-	-
1830	OVOC1830	L. loa	EJD74081.1	0	5371	90	94	102	90.5428		OVOC1830	0	5932		-	-	-	-	-	-	-	-	-	Y	-	-
6315	OVOC6315	L. loa	EJD74087.1	0	1231	78	85	100	55.0045		OVOC6315	0	2238		-	-	-	-	-	Y	-	-	-	-	-	-
1188	OVOC1188	L. loa	EJD74091.1	0	637	74	84	99	74.7653		OVOC1188	0	852		-	-	-	-	-	-	-	Y	-	-	-	-
5473	OVOC5473	L. loa	EJD74093.1	0	1334	92	96	100	93.7456		OVOC5473	0	1423		-	-	-	-	-	-	-	-	-	Y	-	-
10388	OVOC10388	L. loa	EJD74104.1	0	859	69	84	91	66.1787		OVOC10388	0	1298		-	-	-	-	-	-	Y	-	-	-	-	-
4042	OVOC4042	L. loa	EJD74119.1	0	1079	94	96	100	95.4023		OVOC4042	0	1131		-	-	-	-	-	-	-	-	-	Y	-	-
9307	OVOC9307	L. loa	EJD74126.1	1e-149	525	76	83	99	74.048		OVOC9307	0	709		-	-	-	-	-	-	-	Y	-	-	-	-
9505	OVOC9505	L. loa	EJD74132.1	1e-106	384	89	94	24	84.0263		OVOC9505	1e-130	457		-	-	-	-	-	-	-	-	Y	-	-	-
12956	OVOC12956	L. loa	EJD74132.1	4.3	28.9	40	55	3	13.7619		OVOC12956	6e-56	210		-	Y	-	-	-	-	-	-	-	-	Y	Y
10153	OVOC10153	L. loa	EJD74135.1	0	634	88	92	99	86.7305		OVOC10153	0	731		-	-	-	-	-	-	-	-	Y	-	-	-
10190	OVOC10190	L. loa	EJD74155.1	0	1927	91	95	100	92.3778		OVOC10190	0	2086		-	-	-	-	-	-	-	-	-	Y	-	-
11956	OVOC11956	L. loa	EJD74170.1	9e-81	297	94	96	100	95.1923		OVOC11956	3e-86	312		-	-	-	-	-	-	-	-	-	Y	-	-
1858	OVOC1858	L. loa	EJD74175.1	0	1909	82	89	100	82.391		OVOC1858	0	2317		-	-	-	-	-	-	-	-	Y	-	-	-
34	OVOC34	L. loa	EJD74177.1	0	833	78	87	102	76.916		OVOC34	0	1083		-	-	-	-	-	-	-	Y	-	-	-	-
475	OVOC475	L. loa	EJD74187.1	2	30	52	76	3	38.961		OVOC475	8e-16	77		-	-	-	Y	-	-	-	-	-	-	-	Y
6004	OVOC6004	L. loa	EJD74193.1	5e-28	121	68	84	97	73.3333		OVOC6004	2e-42	165		-	-	-	-	-	-	-	Y	-	-	-	-
13485	OVOC13485	L. loa	EJD74205.1	1e-101	365	96	98	100	97.5936		OVOC13485	1e-105	374		-	-	-	-	-	-	-	-	-	Y	-	-
11117	OVOC11117	L. loa	EJD74206.1	1e-136	482	93	98	100	95.825		OVOC11117	1e-143	503		-	-	-	-	-	-	-	-	-	Y	-	-
10779	OVOC10779	L. loa	EJD74210.1	0	987	91	95	101	90.9677		OVOC10779	0	1085		-	-	-	-	-	-	-	-	-	Y	-	-
1917	OVOC1917	L. loa	EJD74230.1	0	784	69	80	89	61.5868		OVOC1917	0	1273		-	-	-	-	-	-	Y	-	-	-	-	-
1916	OVOC1916	L. loa	EJD74231.1	0	1570	78	86	101	62.6747		OVOC1916	0	2505		-	-	-	-	-	-	Y	-	-	-	-	-
10131	OVOC10131	L. loa	EJD74232.1	1e-113	408	83	93	95	63.75		OVOC10131	0	640		-	-	-	-	-	-	Y	-	-	-	-	-
3738	OVOC3738	L. loa	EJD74236.1	0	840	98	99	100	99.1736		OVOC3738	0	847		-	-	-	-	-	-	-	-	-	Y	-	-
1642	OVOC1642	L. loa	EJD74246.1	0	2437	87	91	100	68.7641		OVOC1642	0	3544		-	-	-	-	-	-	Y	-	-	-	-	-
2434	OVOC2434	L. loa	EJD74250.1	0	1756	66	74	107	61.94		OVOC2434	0	2835		-	-	-	-	-	-	Y	-	-	-	-	-
2433	OVOC2433	L. loa	EJD74251.1	2e-77	286	92	97	100	93.7705		OVOC2433	4e-84	305		-	-	-	-	-	-	-	-	-	Y	-	-
2428	OVOC2428	L. loa	EJD74252.1	3e-22	102	62	70	18	45.1327		OVOC2428	7e-61	226		-	-	-	-	Y	-	-	-	-	-	-	-
13492	OVOC13492	L. loa	EJD74262.1	1e-57	219	98	100	100	99.095		OVOC13492	3e-59	221		-	-	-	-	-	-	-	-	-	Y	-	-
9255	OVOC9255	L. loa	EJD74321.1	0	1259	71	79	109	67.3622		OVOC9255	0	1869		-	-	-	-	-	-	Y	-	-	-	-	-
1902	OVOC1902	L. loa	EJD74325.1	0	636	85	93	100	86.1789		OVOC1902	0	738		-	-	-	-	-	-	-	-	Y	-	-	-
10100	OVOC10100	L. loa	EJD74333.1	0	1250	85	91	103	75.5287		OVOC10100	0	1655		-	-	-	-	-	-	-	Y	-	-	-	-
5614	OVOC5614	L. loa	EJD74347.1	0.016	37	36	60	36	30.3279		OVOC5614	1e-29	122		-	-	-	Y	-	-	-	-	-	-	-	Y
11708	OVOC11708	L. loa	EJD74347.1	3e-10	62.4	44	67	54	38.7578		OVOC11708	2e-41	161		-	-	-	Y	-	-	-	-	-	-	-	-
729	OVOC729	L. loa	EJD74378.1	0	2283	82	87	102	81.3034		OVOC729	0	2808		-	-	-	-	-	-	-	-	Y	-	-	-
8139	OVOC8139	L. loa	EJD74383.1	0	928	83	90	100	83.4532		OVOC8139	0	1112		-	-	-	-	-	-	-	-	Y	-	-	-
362	OVOC362	L. loa	EJD74386.1	0	1874	72	80	102	71.554		OVOC362	0	2619		-	-	-	-	-	-	-	Y	-	-	-	-
3280	OVOC3280	L. loa	EJD74445.1	0	1497	83	88	98	82.9823		OVOC3280	0	1804		-	-	-	-	-	-	-	-	Y	-	-	-
3275	OVOC3275	L. loa	EJD74446.1	1e-104	375	76	81	109	69.4444		OVOC3275	1e-154	540		-	-	-	-	-	-	Y	-	-	-	-	-
4498	OVOC4498	L. loa	EJD74468.1	0	874	84	89	101	84.6899		OVOC4498	0	1032		-	-	-	-	-	-	-	-	Y	-	-	-
10644	OVOC10644	L. loa	EJD74494.1	0	692	98	98	100	98.5755		OVOC10644	0	702		-	-	-	-	-	-	-	-	-	Y	-	-
2608	OVOC2608	L. loa	EJD74505.1	0	1060	72	78	101	75.2841		OVOC2608	0	1408		-	-	-	-	-	-	-	Y	-	-	-	-
75	OVOC75	L. loa	EJD74508.1	0	707	99	99	100	99.0196		OVOC75	0	714		-	-	-	-	-	-	-	-	-	Y	-	-
7331	OVOC7331	L. loa	EJD74510.1	0	1296	80	83	100	81.6635		OVOC7331	0	1587		-	-	-	-	-	-	-	-	Y	-	-	-
1700	OVOC1700	L. loa	EJD74600.1	1e-91	334	85	92	100	89.5442		OVOC1700	1e-104	373		-	-	-	-	-	-	-	-	Y	-	-	-
3426	OVOC3426	L. loa	EJD74615.1	3e-07	53.1	35	47	24	16.5938		OVOC3426	9e-89	320		-	Y	-	-	-	-	-	-	-	-	Y	-
7710	OVOC7710	L. loa	EJD74639.1	0	4177	93	95	101	93.6127		OVOC7710	0	4462		-	-	-	-	-	-	-	-	-	Y	-	-
5893	OVOC5893	L. loa	EJD74646.1	0.39	33.5	27	47	15	8.67876		OVOC5893	1e-108	386		Y	-	-	-	-	-	-	-	-	-	Y	Y
11364	OVOC11364	L. loa	EJD74659.1	1e-163	574	89	96	100	91.84		OVOC11364	1e-180	625		-	-	-	-	-	-	-	-	-	Y	-	-
11365	OVOC11365	L. loa	EJD74660.1	0	2679	82	90	100	84.1923		OVOC11365	0	3182		-	-	-	-	-	-	-	-	Y	-	-	-
11189	OVOC11189	L. loa	EJD74672.1	63	25	41	65	4	36.2845		OVOC11189	2e-13	68.9		-	-	-	Y	-	-	-	-	-	-	-	Y
631	OVOC631	L. loa	EJD74715.1	1e-161	567	96	97	100	96.5928		OVOC631	1e-168	587		-	-	-	-	-	-	-	-	-	Y	-	-
5186	OVOC5186	L. loa	EJD74722.1	0	4261	82	89	100	84.8805		OVOC5186	0	5020		-	-	-	-	-	-	-	-	Y	-	-	-
1879	OVOC1879	L. loa	EJD74723.1	0.22	33.1	26	43	14	13.7917		OVOC1879	5e-65	240		-	Y	-	-	-	-	-	-	-	-	Y	Y
1660	OVOC1660	L. loa	EJD74733.1	0	734	68	81	98	67.1546		OVOC1660	0	1093		-	-	-	-	-	-	Y	-	-	-	-	-
1662	OVOC1662	L. loa	EJD74734.1	0	773	86	92	100	66.753		OVOC1662	0	1158		-	-	-	-	-	-	Y	-	-	-	-	-
1667	OVOC1667	L. loa	EJD74735.1	0	1685	74	84	104	53.1211		OVOC1667	0	3172		-	-	-	-	-	Y	-	-	-	-	-	-
6040	OVOC6040	L. loa	EJD74739.1	0	931	83	86	106	82.1712		OVOC6040	0	1133		-	-	-	-	-	-	-	-	Y	-	-	-
11690	OVOC11690	L. loa	EJD74749.1	0	874	92	97	100	93.7768		OVOC11690	0	932		-	-	-	-	-	-	-	-	-	Y	-	-
1494	OVOC1494	L. loa	EJD74755.1	0	701	89	92	103	88.2872		OVOC1494	0	794		-	-	-	-	-	-	-	-	Y	-	-	-
9617	OVOC9617	L. loa	EJD74773.1	0	3069	84	88	101	83.2384		OVOC9617	0	3687		-	-	-	-	-	-	-	-	Y	-	-	-
7665	OVOC7665	L. loa	EJD74781.1	0	1217	86	90	100	89.7493		OVOC7665	0	1356		-	-	-	-	-	-	-	-	Y	-	-	-
7666	OVOC7666	L. loa	EJD74782.1	0	1131	94	96	100	93.9369		OVOC7666	0	1204		-	-	-	-	-	-	-	-	-	Y	-	-
10768	OVOC10768	L. loa	EJD74792.1	3.3	29.3	28	44	7	16.0989		OVOC10768	1e-47	182		-	Y	-	-	-	-	-	-	-	-	Y	Y
3171	OVOC3171	L. loa	EJD74810.1	1e-150	532	88	91	96	54.5641		OVOC3171	0	975		-	-	-	-	-	Y	-	-	-	-	-	-
11294	OVOC11294	L. loa	EJD74821.1	0	1933	84	91	100	86.1024		OVOC11294	0	2245		-	-	-	-	-	-	-	-	Y	-	-	-
11296	OVOC11296	L. loa	EJD74822.1	1e-108	390	71	78	101	68.4211		OVOC11296	1e-163	570		-	-	-	-	-	-	Y	-	-	-	-	-
12253	OVOC12253	L. loa	EJD74825.1	0	942	78	86	100	40.6736		OVOC12253	0	2316		-	-	-	-	Y	-	-	-	-	-	-	-
502	OVOC502	L. loa	EJD74841.1	0	1422	76	84	101	75.5579		OVOC502	0	1882		-	-	-	-	-	-	-	Y	-	-	-	-
8193	OVOC8193	L. loa	EJD74845.1	1e-175	613	84	91	100	83.6289		OVOC8193	0	733		-	-	-	-	-	-	-	-	Y	-	-	-
12594	OVOC12594	L. loa	EJD74864.1	2e-50	196	81	88	100	83.7607		OVOC12594	4e-63	234		-	-	-	-	-	-	-	-	Y	-	-	-
6273	OVOC6273	L. loa	EJD74879.1	0	1236	74	87	101	66.7026		OVOC6273	0	1853		-	-	-	-	-	-	Y	-	-	-	-	-
6256	OVOC6256	L. loa	EJD74882.1	1e-108	391	90	92	99	73.3583		OVOC6256	1e-152	533		-	-	-	-	-	-	-	Y	-	-	-	-
12347	OVOC12347	L. loa	EJD74882.1	1e-93	341	78	82	99	68.8889		OVOC12347	1e-141	495		-	-	-	-	-	-	Y	-	-	-	-	-
6251	OVOC6251	L. loa	EJD74883.1	0	1347	79	85	102	76.4906		OVOC6251	0	1761		-	-	-	-	-	-	-	Y	-	-	-	-
1515	OVOC1515	L. loa	EJD74888.1	0	1107	85	89	101	84.375		OVOC1515	0	1312		-	-	-	-	-	-	-	-	Y	-	-	-
1512	OVOC1512	L. loa	EJD74890.1	0	1073	90	94	98	63.4161		OVOC1512	0	1692		-	-	-	-	-	-	Y	-	-	-	-	-
8126	OVOC8126	L. loa	EJD74949.1	0	1588	84	88	100	83.535		OVOC8126	0	1901		-	-	-	-	-	-	-	-	Y	-	-	-
8690	OVOC8690	L. loa	EJD74971.1	0	1429	93	94	100	94.5106		OVOC8690	0	1512		-	-	-	-	-	-	-	-	-	Y	-	-
8392	OVOC8392	L. loa	EJD74987.1	0	3276	89	92	101	89.7043		OVOC8392	0	3652		-	-	-	-	-	-	-	-	Y	-	-	-
7654	OVOC7654	L. loa	EJD74998.1	1e-106	384	86	91	97	84.5815		OVOC7654	1e-129	454		-	-	-	-	-	-	-	-	Y	-	-	-
7644	OVOC7644	L. loa	EJD75004.1	0	4534	89	94	100	90.3907		OVOC7644	0	5016		-	-	-	-	-	-	-	-	-	Y	-	-
3210	OVOC3210	L. loa	EJD75009.1	0	1297	82	90	99	78.845		OVOC3210	0	1645		-	-	-	-	-	-	-	Y	-	-	-	-
11503	OVOC11503	L. loa	EJD75043.1	1e-164	575	91	94	93	76.3612		OVOC11503	0	753		-	-	-	-	-	-	-	Y	-	-	-	-
11490	OVOC11490	L. loa	EJD75046.1	0	970	88	92	100	87.3874		OVOC11490	0	1110		-	-	-	-	-	-	-	-	Y	-	-	-
3882	OVOC3882	L. loa	EJD75076.1	0	1049	96	98	101	97.3098		OVOC3882	0	1078		-	-	-	-	-	-	-	-	-	Y	-	-
8749	OVOC8749	L. loa	EJD75080.1	5e-17	85.1	82	88	15	55.9868		OVOC8749	1e-38	152		-	-	-	-	-	Y	-	-	-	-	-	-
8750	OVOC8750	L. loa	EJD75080.1	4e-70	263	61	73	70	51.1673		OVOC8750	1e-147	514		-	-	-	-	-	Y	-	-	-	-	-	-
6648	OVOC6648	L. loa	EJD75096.1	5.7	28.5	24	42	11	15.7459		OVOC6648	3e-47	181		-	Y	-	-	-	-	-	-	-	-	Y	Y
6554	OVOC6554	L. loa	EJD75097.1	1e-22	103	45	52	100	55.3763		OVOC6554	9e-49	186		-	-	-	-	-	Y	-	-	-	-	-	-
8787	OVOC8787	L. loa	EJD75126.1	0	1869	87	93	101	88.2436		OVOC8787	0	2118		-	-	-	-	-	-	-	-	Y	-	-	-
5144	OVOC5144	L. loa	EJD75133.1	0	935	84	90	102	85.5444		OVOC5144	0	1093		-	-	-	-	-	-	-	-	Y	-	-	-
1313	OVOC1313	L. loa	EJD75142.1	0	710	81	88	73	65.1376		OVOC1313	0	1090		-	-	-	-	-	-	Y	-	-	-	-	-
7240	OVOC7240	L. loa	EJD75148.1	0	1721	79	86	102	77.3831		OVOC7240	0	2224		-	-	-	-	-	-	-	Y	-	-	-	-
7247	OVOC7247	L. loa	EJD75149.1	1e-85	315	70	81	51	60.2294		OVOC7247	1e-149	523		-	-	-	-	-	-	Y	-	-	-	-	-
12074	OVOC12074	L. loa	EJD75162.1	1e-151	532	86	92	100	87.0704		OVOC12074	1e-176	611		-	-	-	-	-	-	-	-	Y	-	-	-
4573	OVOC4573	L. loa	EJD75168.1	0	704	80	85	102	79.1901		OVOC4573	0	889		-	-	-	-	-	-	-	Y	-	-	-	-
5258	OVOC5258	L. loa	EJD75196.1	1e-26	117	79	89	91	78.5235		OVOC5258	1e-37	149		-	-	-	-	-	-	-	Y	-	-	-	-
[truncated: 10,147 more rows]

## Sheet: Supp_Table_7
Supplementary Table 7. Putative O. volvulus Y-specific contigs, and the genes present on these contigs, including gene product names inferred from homology of Pfam domain annotations
OVOC_OO_000011	67974bp	7 genes
	OVOC12339	Hypothetical protein
	OVOC12340	PDZ domain-containing protein
	OVOC12343	Calcineurin-like phosphoesterase domain, apaH type; Serine/threonine-specific protein phosphatase/bis(5-nucleosyl)-tetraphosphatase domain-containing protein
	OVOC12344	Retrotransposon, Pao family-containing protein
	OVOC12345	Hypothetical protein
	OVOC12346	Hypothetical protein
	OVOC12347	Protein UNC-42
OVOC_OO_000022	41181bp	2 genes
	OVOC12423	Hypothetical protein
	OVOC12424	Transcription initiation factor IIB
OVOC_OO_000026	36682bp	4 genes
	OVOC12442	Hypothetical protein
	OVOC12443	Protein GRL-4
	OVOC13509	Hypothetical protein
	OVOC12444	Hypothetical protein
OVOC_OO_000046	24294bp	2 genes
	OVOC12528	Hypothetical protein
	OVOC12531	Hypothetical protein
OVOC_OO_000049	24012bp	2 genes
	OVOC12536	Hypothetical protein
	OVOC12537	BTB/Kelch-associated domain-containing protein
OVOC_OO_000052	22672bp	1 genes
	OVOC12551	Hypothetical protein
OVOC_OO_000053	22417bp	2 genes
	OVOC12553	Sulfotransferase domain; P-loop containing nucleoside triphosphate hydrolase domain-containing protein
	OVOC12554	Hypothetical protein
OVOC_OO_000056	21328bp	2 genes
	OVOC12563	Hypothetical protein
	OVOC12564	High mobility group box domain-containing protein
OVOC_OO_000058	20865bp	3 genes
	OVOC12570	Hypothetical protein
	OVOC12571	Hypothetical protein
	OVOC12572	Hypothetical protein
OVOC_OO_000060	19528bp	no genes
OVOC_OO_000063	18589bp	1 genes
	OVOC12590	BAR domain; Arfaptin homology (AH) domain/BAR domain-containing protein
OVOC_OO_000067	16961bp	2 genes
	OVOC12600	Hypothetical protein
	OVOC12601	CBS domain; Domain of unknown function DUF21 domain-containing protein
OVOC_OO_000068	16956bp	2 genes
	OVOC12602	Hypothetical protein
	OVOC12603	Cyclin L
OVOC_OO_000070	16287bp	3 genes
	OVOC12606	Hypothetical protein
	OVOC12607	Hypothetical protein
	OVOC12608	Hypothetical protein
OVOC_OO_000071	15331bp	1 genes
	OVOC12609	Conserved hypothetical protein CHP02464 domain-containing protein
OVOC_OO_000075	14485bp	no genes
OVOC_OO_000077	13878bp	1 genes
	OVOC12646	Protein MEX-1
OVOC_OO_000082	13538bp	2 genes
	OVOC12652	Heat shock protein Hsp90 family-containing protein
	OVOC12653	Hypothetical protein
OVOC_OO_000096	12294bp	2 genes
	OVOC12682	1-phosphatidylinositol 4,5-bisphosphate phosphodiesterase beta egl-8
	OVOC12683	Hypothetical protein
OVOC_OO_000101	11538bp	1 genes
	OVOC12693	Hypothetical protein
OVOC_OO_000103	11322bp	3 genes
	OVOC12695	Hypothetical protein
	OVOC12696	Hypothetical protein
	OVOC12697	Epidermal growth factor-like domain; EGF-like calcium-binding domain-containing protein
OVOC_OO_000105	10928bp	no genes
OVOC_OO_000109	10900bp	2 genes
	OVOC12705	Hypothetical protein
	OVOC12706	Hypothetical protein
OVOC_OO_000115	10568bp	1 genes
	OVOC12716	Protein kinase domain; Serine/threonine- /dual specificity protein kinase, catalytic domain; Protein kinase-like domain-containing protein
OVOC_OO_000116	10485bp	1 genes
	OVOC12720	Hypothetical protein
OVOC_OO_000122	10143bp	2 genes
	OVOC12725	CUB domain-containing protein
	OVOC12726	CUB domain-containing protein
OVOC_OO_000124	9941bp	1 genes
	OVOC12731	Putative transporter
OVOC_OO_000126	9781bp	3 genes
	OVOC12732	1-phosphatidylinositol 4,5-bisphosphate phosphodiesterase beta egl-8
	OVOC12733	Eukaryotic translation initiation factor 4E-3
	OVOC12734	Nucleic acid-binding, OB-fold domain; USP8 dimerisation domain-containing protein
OVOC_OO_000127	9649bp	1 genes
	OVOC12735	Hypothetical protein
OVOC_OO_000134	9412bp	no genes
OVOC_OO_000139	9102bp	2 genes
	OVOC12753	Hypothetical protein
	OVOC12754	Hypothetical protein
OVOC_OO_000140	9085bp	3 genes
	OVOC12755	Hypothetical protein
	OVOC12756	Hypothetical protein
	OVOC12757	Cyclin-K
OVOC_OO_000142	8870bp	1 genes
	OVOC12759	Heat shock protein 70 family-containing protein
OVOC_OO_000149	8287bp	no genes
OVOC_OO_000151	8266bp	no genes
OVOC_OO_000153	8164bp	1 genes
	OVOC12771	Hypothetical protein
OVOC_OO_000157	7986bp	2 genes
	OVOC12776	Hypothetical protein
	OVOC12777	Retrotransposon, Pao family-containing protein
OVOC_OO_000162	7495bp	1 genes
	OVOC12783	Hypothetical protein
OVOC_OO_000166	7221bp	1 genes
	OVOC12789	Hypothetical protein
OVOC_OO_000169	6931bp	1 genes
	OVOC12793	Hypothetical protein
OVOC_OO_000170	6651bp	1 genes
	OVOC12794	PapD-like domain-containing protein
OVOC_OO_000171	6406bp	1 genes
	OVOC12795	Hypothetical protein
OVOC_OO_000176	6155bp	1 genes
	OVOC12800	Hypothetical protein
OVOC_OO_000177	6129bp	no genes
OVOC_OO_000178	6101bp	no genes
OVOC_OO_000181	6059bp	1 genes
	OVOC12807	Hypothetical protein
OVOC_OO_000182	6041bp	1 genes
	OVOC12808	Hypothetical protein
OVOC_OO_000189	5691bp	2 genes
	OVOC12819	Hypothetical protein
	OVOC12820	Hypothetical protein
OVOC_OO_000191	5583bp	1 genes
	OVOC12821	COP9 signalosome complex subunit 1
OVOC_OO_000196	5463bp	no genes
OVOC_OO_000198	5255bp	no genes
OVOC_OO_000199	5253bp	1 genes
	OVOC12826	Cleavage and polyadenylation specificity factor subunit CG7185
OVOC_OO_000200	5150bp	1 genes
	OVOC12829	FI03258p
OVOC_OO_000201	5151bp	1 genes
	OVOC12828	Protein sprint
OVOC_OO_000204	5019bp	no genes
OVOC_OO_000205	4965bp	1 genes
	OVOC12831	Calcineurin-like phosphoesterase domain, apaH type; Serine/threonine-specific protein phosphatase/bis(5-nucleosyl)-tetraphosphatase domain-containing protein
OVOC_OO_000207	4893bp	no genes
OVOC_OO_000210	4764bp	no genes
OVOC_OO_000212	4657bp	no genes
OVOC_OO_000213	4623bp	no genes
OVOC_OO_000215	4519bp	1 genes
	OVOC12837	Hypothetical protein
OVOC_OO_000218	4460bp	1 genes
	OVOC12841	Hypothetical protein
OVOC_OO_000220	4408bp	1 genes
	OVOC12843	Putative calmodulin
OVOC_OO_000221	4394bp	1 genes
	OVOC12844	Hypothetical protein
OVOC_OO_000224	4231bp	no genes
OVOC_OO_000225	4202bp	1 genes
	OVOC12845	Cysteine-rich secretory protein, allergen V5/Tpx-1-related family; CAP domain-containing protein
OVOC_OO_000227	4163bp	1 genes
	OVOC12848	Hypothetical protein
OVOC_OO_000228	4147bp	no genes
OVOC_OO_000229	4149bp	no genes
OVOC_OO_000235	4050bp	1 genes
	OVOC12854	FK506-binding protein 59
OVOC_OO_000240	3966bp	1 genes
	OVOC12856	Protein TAPT1 homolog
OVOC_OO_000242	3951bp	no genes
OVOC_OO_000243	3951bp	no genes
OVOC_OO_000246	3859bp	no genes
OVOC_OO_000247	3831bp	no genes
OVOC_OO_000261	3452bp	no genes
OVOC_OO_000262	3434bp	1 genes
	OVOC12865	Ankyrin repeat; Ankyrin repeat-containing domain-containing protein
OVOC_OO_000268	3321bp	1 genes
	OVOC12873	Hypothetical protein
OVOC_OO_000271	3283bp	no genes
OVOC_OO_000272	3251bp	no genes
OVOC_OO_000282	3154bp	no genes
OVOC_OO_000284	3048bp	no genes
OVOC_OO_000285	3033bp	1 genes
	OVOC12880	EB1, C-terminal domain-containing protein
OVOC_OO_000286	3019bp	no genes
OVOC_OO_000293	2938bp	2 genes
	OVOC12887	Hypothetical protein
	OVOC12888	Hypothetical protein
OVOC_OO_000296	2885bp	no genes
OVOC_OO_000301	2817bp	no genes
OVOC_OO_000306	2760bp	no genes
OVOC_OO_000314	2626bp	no genes
OVOC_OO_000319	2582bp	no genes
OVOC_OO_000321	2567bp	1 genes
	OVOC12902	Hypothetical protein
OVOC_OO_000322	2545bp	1 genes
	OVOC12903	Hypothetical protein
OVOC_OO_000323	2552bp	no genes
OVOC_OO_000325	2505bp	no genes
OVOC_OO_000331	2419bp	no genes
OVOC_OO_000333	2402bp	no genes
OVOC_OO_000334	2378bp	no genes
OVOC_OO_000337	2331bp	1 genes
	OVOC12909	Protein of unknown function DUF1759 family-containing protein
OVOC_OO_000343	2255bp	no genes
OVOC_OO_000353	2200bp	no genes
OVOC_OO_000362	2126bp	no genes
OVOC_OO_000366	2116bp	1 genes
	OVOC12920	Hypothetical protein
OVOC_OO_000367	2113bp	1 genes
	OVOC12921	Tubulin-specific chaperone B
OVOC_OO_000369	2052bp	no genes
OVOC_OO_000372	2048bp	no genes
OVOC_OO_000377	2009bp	no genes
OVOC_OO_000386	1925bp	no genes
OVOC_OO_000387	1918bp	1 genes
	OVOC12927	Hypothetical protein
OVOC_OO_000397	1894bp	no genes
OVOC_OO_000403	1841bp	1 genes
	OVOC12933	Serine/threonine-protein kinase par-4
OVOC_OO_000405	1811bp	no genes
OVOC_OO_000406	1819bp	no genes
OVOC_OO_000408	1816bp	no genes
OVOC_OO_000413	1798bp	no genes
OVOC_OO_000415	1775bp	no genes
OVOC_OO_000417	1773bp	no genes
OVOC_OO_000419	1751bp	no genes
OVOC_OO_000425	1729bp	no genes
OVOC_OO_000440	1674bp	no genes
OVOC_OO_000445	1645bp	1 genes
	OVOC12949	Hypothetical protein
OVOC_OO_000450	1627bp	no genes
OVOC_OO_000451	1615bp	no genes
OVOC_OO_000459	1586bp	no genes
OVOC_OO_000461	1585bp	no genes
OVOC_OO_000466	1558bp	no genes
OVOC_OO_000475	1507bp	no genes
OVOC_OO_000477	1491bp	1 genes
	OVOC12963	Hypothetical protein
OVOC_OO_000492	1431bp	no genes
OVOC_OO_000499	1403bp	no genes
OVOC_OO_000505	1373bp	no genes
OVOC_OO_000513	1354bp	no genes
OVOC_OO_000515	1338bp	no genes
OVOC_OO_000518	1331bp	no genes
OVOC_OO_000520	1326bp	no genes
OVOC_OO_000547	1177bp	no genes
OVOC_OO_000555	1150bp	no genes
OVOC_OO_000569	1102bp	no genes
OVOC_OO_000573	1077bp	no genes
OVOC_OO_000585	1031bp	no genes
OVOC_OO_000586	1030bp	no genes
OVOC_OO_000592	1009bp	no genes
OVOC_OO_000593	1002bp	no genes
OVOC_OO_000603	975bp	no genes
OVOC_OO_000623	888bp	no genes
OVOC_OO_000671	663bp	no genes
OVOC_OO_000678	638bp	no genes
OVOC_OO_000679	638bp	no genes
OVOC_OO_000707	523bp	no genes

## Sheet: Supp_Table_8
Supplementary Table 8. Number of gene copies per species in protein families expanded in O. volvulus. Gene IDs for the O. volvulus genes can be found in the supplementary data file.
Gene family ID	Product description	O. volvulus	W. bancrofti	B. malayi	D. immitis	L. loa	O. ochengi	C. elegans	T. muris	A. suum
3	GPCR chemoreceptor Srx	49	13	10	17	10	12	0	0	0
216	GPCR chemoreceptor Srx	32	5	12	15	13	8	0	0	0
800	GPCR chemoreceptor Srsx	24	4	8	8	8	13	0	0	1
3331	GPCR chemoreceptor Srsx	10	3	2	8	8	5	0	0	2
11378	Reverse transcriptase	13	1	0	1	0	0	0	0	0
1253	Prolyl 4-Hydroxylase alpha-subunit, N-terminal region	16	4	4	14	2	19	0	0	1
1191	Metal ion binding; protein binding; nucleic acid binding	10	4	0	15	27	2	1	1	0
4135	Conserved protein, unknown function	27	1	1	3	0	2	0	0	0
935	Conserved protein, unknown function	20	1	1	7	30	5	0	0	0
4556	Conserved protein, unknown function	13	6	4	4	4	1	0	0	0

## Sheet: Supp_Table_9
Supplementary Table 9. List of classical and orphan nuclear receptors identified in the O.volvulus genome and homologues in other species.
24 classical receptors and 8 orphan receptors were identified based on their conserved homology and annotations.
Oncho Gene Name	Ov Gene ID	Other Names	Domains	Type	C.elegans homolog	B.malayi homolog			L.loa homolog
WBGene00241993	OVOC5184	Ovo-nhr-1	DBD, LBD	Classical NR	NHR-1	Bm5319			LOAG_00300
WBGene00239376	OVOC2567	Ovo-nhr-14	DBD, LBD	Classical NR	NHR-14	Bm5457d			LOAG_07549
WBGene00247746	OVOC10937	Ovo-nhr-19	DBD, LBD	Classical NR	NHR-19	Bm3100b			LOAG_04530
WBGene00241910	OVOC5101	Ovo-nhr-3	DBD, LBD	Classical NR	NHR-3	Bm14724a			LOAG_18352
WBGene00241236	OVOC4427	Ovo-nhr-31	DBD, LBD	Classical NR	NHR-31	Bm2389d			LOAG_01074
WBGene00239074	OVOC2265	Ovo-nhr-32	DBD, LBD	Classical NR	NHR-32	Bm4935			LOAG_14938
WBGene00240560	OVOC3751	Ovo-nhr-35	DBD, LBD	Classical NR	NHR-35	Bm7961	Bm11625		LOAG_08636
WBGene00240723	OVOC3914	Ovo-nhr-40	DBD, LBD	Classical NR	NHR-40	Bm5520e			LOAG_03407
WBGene00241550	OVOC4741	Ovo-nhr-41	DBD, LBD	Classical NR	NHR-41	Bm7221d			LOAG_05209
WBGene00236987	OVOC178	Ovo-nhr-49	DBD, LBD	Classical NR	NHR-49	Bm12177	Bm12181	Bm4980	LOAG_08615
WBGene00245009	OVOC8200	Ovo-nhr-6	DBD, LBD	Classical NR	NHR-6	Bm2835			LOAG_17747
WBGene00241769	OVOC4960	Ovo-nhr-67	DBD, LBD	Classical NR	NHR-67	Bm12516	Bm2078		LOAG_00242
WBGene00237636	OVOC827	Ovo-nhr-85	DBD, LBD	Classical NR	NHR-85	Bm6190a	Bm8373a	Bm8375	LOAG_01750
WBGene00248075	OVOC11266	Ovo-nhr-88	DBD, LBD	Classical NR	NHR-88	Bm4894a	Bm12053	Bm8189a	LOAG_00300
WBGene00239805	OVOC2996	Ovo-nhr-91	DBD, LBD	Classical NR	NHR-91	Bm12684	Bm6295a		LOAG_03341	LOAG_03340
WBGene00237444	OVOC635		DBD, LBD	Classical NR	UNC-55	Bm4429a			LOAG_00338
WBGene00245913	OVOC9104		DBD, LBD	Classical NR	No match	Bm2982b	Bm11227		LOAG_16842
WBGene00240517	OVOC3708	Ovo-fax-1	DBD, LBD	Classical NR	FAX-1	Bm4485			LOAG_06205
WBGene00239648	OVOC2839		DBD, LBD	Classical NR	NHR-25	Bm3303	Bm3304		LOAG_02263
WBGene00242085	OVOC5276		DBD, LBD	Classical NR	SEX-1	Bm2981c			LOAG_17612
WBGene00240403	OVOC3594		DBD, LBD	Classical NR	No match	Bm1098			LOAG_16377
WBGene00237273	OVOC464		DBD, LBD	Classical NR	NHR-23	Bm1896a			LOAG_17726
WBGene00239037	OVOC2228	Ovo-daf-12	DBD, LBD	Classical NR	DAF-12	Bm8452			LOAG_10538
WBGene00239244	OVOC2435		DBD, LBD	Classical NR	No match	Bm10205b	Bm3989	Bm2922	LOAG_09613
WBGene00237163	OVOC354		only DBD	Orphan NR	No match	Bm5380	Bm4091		LOAG_17605
WBGene00237159	OVOC350		only DBD	Orphan NR	No match	Bm5380	Bm4091		LOAG_17605
WBGene00237160	OVOC351		only DBD	Orphan NR	No match	Bm3755	Bm7018	Bm2525	LOAG_17605	LOAG_16177
WBGene00237162	OVOC353		only DBD	Orphan NR	No match	Bm3755	Bm7018	Bm2525	LOAG_17605	LOAG_16177
WBGene00244924	OVOC8115		only DBD	Orphan NR	NHR-239	No match			LOAG_01941
WBGene00248620	OVOC11811		only DBD	Orphan NR	No match	Bm822			LOAG_09835
WBGene00238790	OVOC1981		only DBD	Orphan NR	ODR-7	Bm7610e	Bm3734		LOAG_12992
WBGene00238026	OVOC1217	NHR1_ONCVO	only LBD	Orphan NR	No match	Bm8291	Bm9841	Bm14107	LOAG_11850

## Sheet: Supp_Table_10
Supplementary Table 10. Genes participating in embryological and developmental functions in C. elegans and their homologues in O. volvulus.
Ov Gene ID	C.elegans homolog	Function in C.elegans
OVOC4741	NHR-41	Dauer formation
OVOC8200	NHR-6	Ovulation
OVOC4960	NHR-67	Molting, growth, vulval formation
OVOC827	NHR-85	Egg laying, molting
OVOC635	UNC-55	Neural differentiation
OVOC3708	FAX-1	Neural differentiation
OVOC2839	NHR-25	Ventral closure, epidermal differentiation, molting, dauer formation
OVOC5276	SEX-1	Sex determination
OVOC464	NHR-23	Molting, epidermal differentiation, dauer formation
OVOC2228	DAF-12	Dauer formation, lipid metabolism, stage specification, life span

[truncated: 9 more sheets: Supp_Table_11, Supp_Table_12, Supp_Table_13, Supp_Table_14, Supp_Table_15, Supp_Table_16, Supp_Table_17, Supp_Table_18, Supp_Table_19]
